# Supplementary material for: The human testis-specific protein Y-linked (TSPY) is a male-specific cancer-testis antigen capable of eliciting significant immune responses and elimination of positive tumor cells in hepatocellular carcinoma
Source: Cell Biosci. 2025 Jun 25;15:88. doi: 10.1186/s13578-025-01432-8 (PMC12199500; doi:10.1186/s13578-025-01432-8)
Supplement: Supplementary file 1 — Supplementary Material 1 [file 13578_2025_1432_MOESM1_ESM.xlsx]

## Sheet: Sheet1
Table S1, List of antibodies used in the study
	Target	Host (clone#)	Vendor	Catalog#
Primary antibodies	B2M	rabbit, polyclonal	Protentech	13511-1-AP
	CD3	rat, monoclonal, clone CD3-12	Bio-Rad	MCA1477
	FLAG tag	mouse, monoclonal, clone M2	Sigma-Aldrich	F1804
	GFP	goat, polyclonal	Abcam	ab6673
	TSPY	mouse, monoclonal, clone SF-7	Santa Cruz	sc-69844
	TSPY	mouse, monoclonal, clones 7, 9, 18, 22, 23	In house
	TSPY	rabbit, polyclonal	In house
	β-actin	mouse, monoclonal, clone AC-15	Sigma-Aldrich	A1978
Secondary antibodies	goat immunoglobulin G (IgG)	donkey, conjugated with IRDye680	LI-COR	926-68074
	mouse IgG	donkey, conjugated with Alexa Fluore 594	Invitrogen/Thermo Fisher Scientific	A21203
	mouse IgG	goat, conjugated with Alexa Fluore 647	Invitrogen/Thermo Fisher Scientific	A21235
	mouse IgG	goat, conjugated with IRDye680	LI-COR	926-68170
	rabbit IgG	donkey, conjugated with Alexa Fluore 488	Invitrogen/Thermo Fisher Scientific	A21206
	rabbit IgG	goat, conjugated with Alexa Fluore 647	Invitrogen/Thermo Fisher Scientific	A21244
	rabbit IgG	goat, conjugated with IRDye800	LI-COR	926-32211
