# Supplementary material for: The human testis-specific protein Y-linked (TSPY) is a male-specific cancer-testis antigen capable of eliciting significant immune responses and elimination of positive tumor cells in hepatocellular carcinoma
Source: Cell Biosci. 2025 Jun 25;15:88. doi: 10.1186/s13578-025-01432-8 (PMC12199500; doi:10.1186/s13578-025-01432-8)
Supplement: Supplementary file 2 — Supplementary Material 2 [file 13578_2025_1432_MOESM2_ESM.xlsx]

## Sheet: Table S2A
Table S2A, Differentially expressed gened between Group-1 and Control.
Gene ID	Gene symbol	Log2(read counts)	Log2(fold change)	TCC FDR	t-test P-value
ENSMUSG00000028217.12	Cdh17	5.76574	10.4994	0	0.0174884
ENSMUSG00000034634.8	Ly6d	5.67543	10.3853	0	0.00165011
ENSMUSG00000014813.10	Stc1	3.97919	10.2184	1.56091e-206	0.0441396
ENSMUSG00000026822.15	Lcn2	10.3384	10.0187	0	0.000444713
ENSMUSG00000022780.6	Meltf	3.72918	9.63528	1.08431e-152	4.64894e-05
ENSMUSG00000053398.12	Phgdh	3.66514	9.33143	6.02746e-135	0.00119896
ENSMUSG00000021678.10	F2rl1	3.44948	9.159	1.92411e-112	0.00908696
ENSMUSG00000017724.15	Etv4	3.2775	8.73191	8.04069e-89	0.000712211
ENSMUSG00000054932.7	Afp	9.80697	8.62586	0	0.000854869
ENSMUSG00000033590.9	Myo5c	5.12714	8.4933	4.77223e-224	1.28522e-06
ENSMUSG00000034127.16	Tspan8	6.8335	8.37467	0	0.000308326
ENSMUSG00000009097.11	Tbx1	3.04219	8.34441	2.97603e-67	0.0123248
ENSMUSG00000068744.13	Psrc1	4.67642	8.2678	2.20587e-171	0.00986824
ENSMUSG00000029304.15	Spp1	11.6721	8.15311	0	0.000431727
ENSMUSG00000055653.14	Gpc3	6.89747	8.11882	0	2.92571e-06
ENSMUSG00000029359.14	Tesc	2.96238	8.10166	9.60233e-59	0.000412462
ENSMUSG00000002384.3	Bmp8b	2.91945	8.01581	2.66986e-55	0.0156447
ENSMUSG00000038879.9	Nipal2	5.18097	7.90794	8.3199e-201	8.96115e-07
ENSMUSG00000057604.10	Lmcd1	3.90706	7.90182	9.39316e-99	1.39916e-05
ENSMUSG00000029086.16	Prom1	6.17115	7.85998	1.21823e-277	1.22991e-06
ENSMUSG00000020080.9	Hkdc1	5.21427	7.85487	1.03574e-200	0.0451735
ENSMUSG00000041605.17	Inava	2.83096	7.83883	3.83063e-49	0.0031887
ENSMUSG00000031284.17	Pak3	2.83018	7.8186	5.8083e-49	2.16372e-06
ENSMUSG00000076434.10	Wfdc3	2.7454	7.66771	3.69816e-44	0.00124331
ENSMUSG00000017723.12	Wfdc2	4.73312	7.65899	2.28616e-145	0.0270028
ENSMUSG00000050071.9	Bex1	3.71029	7.58814	9.20738e-79	4.44321e-05
ENSMUSG00000079042.11	Apela	2.70612	7.57048	5.78726e-42	1.16351e-06
ENSMUSG00000034981.10	Parm1	4.70105	7.56999	4.58564e-139	0.000560711
ENSMUSG00000020312.13	Shc2	4.6006	7.37377	2.90909e-123	0.00117124
ENSMUSG00000017002.15	Slpi	7.54012	7.34915	0	9.47718e-06
ENSMUSG00000046159.17	Chrm3	4.20357	7.29578	5.09261e-96	1.40816e-07
ENSMUSG00000044726.9	Erich5	4.87952	7.26486	2.97476e-139	0.00711765
ENSMUSG00000034394.15	Lif	3.47735	7.17288	3.58634e-58	0.0134788
ENSMUSG00000097451.12	Rian	6.39439	7.16342	1.454e-255	0.0012389
ENSMUSG00000041301.16	Cftr	4.81123	7.14057	2.116e-128	3.07049e-05
ENSMUSG00000021187.15	Tc2n	3.4727	7.10363	1.09054e-56	0.00392585
ENSMUSG00000026981.16	Il1rn	4.78088	7.05537	1.90075e-122	0.0067547
ENSMUSG00000051439.8	Cd14	7.5374	7.02341	6.59475e-306	0.00033961
ENSMUSG00000047139.10	Cd24a	7.37572	6.99481	6.83954e-299	0.00569318
ENSMUSG00000024500.21	Ppp2r2b	3.34696	6.95396	1.00378e-49	1.82781e-05
ENSMUSG00000024529.15	Lox	4.35869	6.93556	5.57741e-92	0.0251146
ENSMUSG00000023078.7	Cxcl13	5.40358	6.9125	1.3632e-164	0.00172928
ENSMUSG00000024087.5	Cyp1b1	5.82842	6.86111	4.72256e-198	0.0217848
ENSMUSG00000024640.10	Psat1	6.2443	6.80443	1.1996e-224	0.000293583
ENSMUSG00000046618.8	Olfml2a	3.29147	6.80112	1.50509e-45	0.0095585
ENSMUSG00000039693.12	Msantd3	3.8561	6.77434	3.55233e-64	5.9477e-05
ENSMUSG00000042961.14	Egflam	5.09877	6.76361	2.9802e-132	0.000824474
ENSMUSG00000029272.9	Sult1e1	3.85838	6.69083	8.27187e-62	0.0261194
ENSMUSG00000020905.12	Usp43	3.29176	6.66214	3.20099e-43	0.00769933
ENSMUSG00000035385.6	Ccl2	3.25425	6.63618	6.64778e-42	0.000352924
ENSMUSG00000022074.7	Tnfrsf10b	4.20221	6.61786	1.21567e-74	0.000293014
ENSMUSG00000024399.6	Ltb	5.37515	6.6016	1.36165e-145	6.80337e-09
ENSMUSG00000021208.10	Ifi27l2b	5.29664	6.49266	3.01909e-134	0.000333391
ENSMUSG00000023033.15	Scn8a	6.2681	6.47897	1.98154e-208	0.000205356
ENSMUSG00000032511.18	Scn5a	4.13384	6.46079	1.88497e-67	0.000520614
ENSMUSG00000022754.7	Tmem45a	7.18365	6.43615	1.32038e-264	0.000298349
ENSMUSG00000027356.9	Fermt1	3.71626	6.43327	1.10926e-51	0.00025174
ENSMUSG00000073802.6	Cdkn2b	4.11756	6.42822	4.19897e-66	0.00236658
ENSMUSG00000038677.15	Scube3	5.25808	6.34092	1.76258e-124	1.07316e-05
ENSMUSG00000032816.16	Igdcc4	5.07183	6.31607	1.81526e-111	7.82957e-05
ENSMUSG00000048022.12	Tmem229a	6.17631	6.31167	1.34491e-193	0.00256487
ENSMUSG00000050295.5	Foxc1	3.63453	6.3035	3.90775e-46	0.0207365
ENSMUSG00000025804.6	Ccr1	3.02078	6.30159	3.47107e-32	0.0012627
ENSMUSG00000055114.11	Anxa13	5.20519	6.25046	7.93128e-117	0.000388565
ENSMUSG00000021696.10	Elovl7	5.21478	6.2405	1.84806e-117	3.2431e-05
ENSMUSG00000025203.7	Scd2	9.8476	6.23837	1.53587e-288	0.000379542
ENSMUSG00000027171.11	Prrg4	4.81088	6.15309	1.88906e-90	0.000110708
ENSMUSG00000051225.10	Fam83a	5.44344	6.10003	1.55093e-126	0.00011562
ENSMUSG00000024376.8	Epb41l4a	4.30272	6.09877	2.28639e-65	1.18126e-06
ENSMUSG00000076431.5	Sox4	8.0936	6.07965	5.24108e-272	2.44692e-06
ENSMUSG00000021268.18	Meg3	7.5999	6.07759	6.17637e-260	0.000664429
ENSMUSG00000062991.10	Nrg1	5.30069	6.07703	5.8881e-116	2.60658e-05
ENSMUSG00000030650.19	Tmc5	2.96902	6.06572	1.16382e-28	0.015345
ENSMUSG00000028040.8	Efna4	2.94329	6.0635	4.28622e-28	0.000589713
ENSMUSG00000027737.11	Slc7a11	3.48682	6.00178	4.0318e-38	4.71052e-06
ENSMUSG00000015709.10	Arnt2	2.91116	5.99924	5.65909e-27	0.000452042
ENSMUSG00000051331.17	Cacna1c	5.36096	5.98073	1.53026e-115	0.000815348
ENSMUSG00000056124.6	B4galt6	7.65282	5.94901	7.88693e-255	0.00013286
ENSMUSG00000024989.16	Cep55	2.9717	5.94454	1.35003e-27	0.00144515
ENSMUSG00000022995.17	Enah	5.91065	5.94379	3.49195e-153	0.000287397
ENSMUSG00000038508.8	Gdf15	4.46573	5.94297	2.28731e-67	0.00833813
ENSMUSG00000032374.15	Plod2	6.04982	5.9252	8.05174e-163	0.0216614
ENSMUSG00000040412.18	Elapor1	5.76926	5.89971	8.56568e-140	0.000923407
ENSMUSG00000074480.5	Mex3a	4.47144	5.89736	6.97183e-67	1.05814e-05
ENSMUSG00000029309.8	Sparcl1	4.42479	5.89467	2.8031e-64	0.0304175
ENSMUSG00000010154.8	Spire2	2.8132	5.84457	8.64644e-24	3.86665e-05
ENSMUSG00000014329.15	Bicc1	8.15655	5.8304	1.43087e-259	0.00073089
ENSMUSG00000054453.12	Sytl5	4.43432	5.82312	2.31331e-63	1.02682e-05
ENSMUSG00000032908.10	Sgpp2	4.15694	5.80379	6.49079e-53	0.00103662
ENSMUSG00000031112.11	Stk26	4.14807	5.80198	1.16895e-52	0.000672648
ENSMUSG00000026764.16	Kif5c	4.08796	5.7921	6.72518e-50	0.0213725
ENSMUSG00000041801.6	Phlda3	4.81539	5.77833	2.9569e-78	0.00208572
ENSMUSG00000027907.5	S100a11	5.98118	5.75893	4.42424e-148	2.22146e-05
ENSMUSG00000004113.19	Cacna1b	2.79158	5.75072	1.20259e-22	0.00698153
ENSMUSG00000003534.18	Ddr1	6.83632	5.73981	6.9561e-203	0.00485686
ENSMUSG00000008734.10	Gprc5b	4.6012	5.71064	1.33555e-66	0.0434945
ENSMUSG00000038248.9	Sobp	3.33928	5.70669	2.91339e-31	0.000107212
ENSMUSG00000006219.13	Fblim1	6.51182	5.68033	2.54022e-180	0.00126171
ENSMUSG00000048458.9	Inka2	3.34578	5.66563	5.34743e-31	0.0352908
ENSMUSG00000022231.11	Sema5a	6.55389	5.65372	1.68337e-181	1.81041e-05
ENSMUSG00000043460.8	Elfn2	4.90073	5.64857	2.72899e-78	0.00439964
ENSMUSG00000035506.17	Slc12a8	2.71564	5.63997	1.04166e-20	0.000591528
ENSMUSG00000079523.9	Tmsb10	7.79904	5.62734	6.68469e-241	0.0474385
ENSMUSG00000037440.9	Vnn1	6.06375	5.61424	1.11472e-146	0.00423435
ENSMUSG00000029602.12	Rasal1	3.30289	5.60698	3.34776e-29	0.000904448
ENSMUSG00000022033.10	Pbk	3.28587	5.59359	6.55075e-29	0.00615907
ENSMUSG00000021614.17	Vcan	4.05616	5.58247	3.65879e-45	0.00251949
ENSMUSG00000038264.9	Sema7a	3.66214	5.52175	1.0596e-34	0.0381215
ENSMUSG00000027379.14	Bub1	3.70305	5.51372	7.44422e-36	0.000930618
ENSMUSG00000045394.10	Epcam	5.84084	5.48923	3.27194e-123	0.0346265
ENSMUSG00000040663.10	Clcf1	4.84729	5.48769	1.35389e-70	0.00293962
ENSMUSG00000046818.8	Ddit4l	5.48402	5.48386	1.4866e-101	0.00169769
ENSMUSG00000054342.9	Kcnn4	3.26655	5.46809	6.75991e-27	0.0166784
ENSMUSG00000028480.15	Glipr2	3.96832	5.42655	6.45131e-40	0.0122017
ENSMUSG00000038775.15	Vill	4.94421	5.42433	1.66047e-72	0.0201658
ENSMUSG00000029552.20	Tes	6.79917	5.41326	8.71977e-182	0.0262013
ENSMUSG00000062661.7	Ncs1	4.61843	5.40926	1.7529e-59	7.80362e-06
ENSMUSG00000029752.13	Asns	5.70023	5.40454	7.2101e-111	0.000304285
ENSMUSG00000031150.14	Ccdc120	5.0741	5.38888	1.33795e-77	3.79441e-06
ENSMUSG00000020758.16	Itgb4	6.00248	5.37993	1.46014e-128	0.0055048
ENSMUSG00000026360.10	Rgs2	7.43631	5.32338	2.59904e-211	0.0352839
ENSMUSG00000022949.10	Clic6	4.15534	5.32218	4.53383e-43	0.0143649
ENSMUSG00000039385.6	Cdh6	4.55715	5.31738	1.35528e-54	0.0444755
ENSMUSG00000019590.17	Cyb561	5.2581	5.31331	2.29723e-83	0.000424623
ENSMUSG00000038156.17	Spon1	5.74693	5.30489	1.17477e-108	0.0170572
ENSMUSG00000046432.13	Bex3	5.38507	5.29445	4.24351e-89	4.37839e-05
ENSMUSG00000020493.9	Prr11	3.11321	5.2822	1.07202e-22	0.000671945
ENSMUSG00000048644.9	Ctxn1	3.86564	5.277	1.668e-35	0.000167503
ENSMUSG00000030774.14	Pak1	6.26793	5.2734	8.08977e-142	5.26846e-05
ENSMUSG00000028278.15	Rragd	6.683	5.27071	1.26668e-167	0.0051211
ENSMUSG00000006731.11	B4galnt1	5.86958	5.24343	1.40725e-113	1.04539e-06
ENSMUSG00000034282.4	Evpl	3.82048	5.23649	5.79114e-34	0.000426875
ENSMUSG00000036036.16	Zfp57	4.5473	5.22972	1.08621e-52	0.000342956
ENSMUSG00000031530.7	Dusp4	6.43978	5.22956	1.84716e-151	0.0408744
ENSMUSG00000041189.10	Chrnb1	5.11878	5.22542	4.24776e-74	0.000993008
ENSMUSG00000096956.3	Snhg18	4.35701	5.22247	6.88992e-47	0.000118202
ENSMUSG00000026817.15	Ak1	4.33804	5.2188	4.09812e-46	0.000743771
ENSMUSG00000051022.8	Hs3st1	3.07787	5.21787	2.27688e-21	0.013214
ENSMUSG00000020042.16	Btbd11	3.10669	5.2079	3.25743e-22	0.00580111
ENSMUSG00000052105.18	Mtcl1	6.14881	5.19412	8.18864e-129	9.70708e-09
ENSMUSG00000051379.13	Flrt3	3.83567	5.19345	1.42949e-33	0.046269
ENSMUSG00000034463.5	Scara3	6.80501	5.18714	1.04569e-169	1.00793e-05
ENSMUSG00000012350.16	Ehf	5.99019	5.18535	3.1028e-118	0.000581943
ENSMUSG00000021850.15	ccdc198	3.8059	5.16128	9.05875e-33	1.8084e-06
ENSMUSG00000040998.19	Npnt	3.09161	5.15729	2.40006e-21	0.00113814
ENSMUSG00000034457.11	Eda2r	4.79989	5.13181	5.94804e-59	0.000280076
ENSMUSG00000021556.13	Golm1	7.08553	5.10527	2.62949e-179	1.00512e-05
ENSMUSG00000039239.15	Tgfb2	5.28448	5.09906	1.63462e-77	1.67363e-05
ENSMUSG00000024672.12	Ms4a7	3.02033	5.07508	1.08518e-19	0.00155172
ENSMUSG00000020330.17	Hmmr	4.42761	5.03788	6.86228e-45	6.15381e-05
ENSMUSG00000025351.15	Cd63	7.5071	5.03193	7.43708e-196	0.000330694
ENSMUSG00000037989.16	Wnk2	5.61793	5.02244	2.25837e-90	6.15894e-06
ENSMUSG00000003452.16	Bicd1	3.73659	5.01515	1.44377e-29	1.29356e-05
ENSMUSG00000041431.17	Ccnb1	3.46247	5.00808	3.71988e-25	0.000390857
ENSMUSG00000034317.15	Trim59	4.57075	4.99987	3.56489e-48	0.000209159
ENSMUSG00000025887.11	Casp12	6.50705	4.99961	7.00451e-143	1.66121e-05
ENSMUSG00000001864.14	Aif1l	3.40789	4.98369	3.11134e-24	0.00569831
ENSMUSG00000006398.16	Cdc20	4.21403	4.97098	3.02143e-38	0.000517424
ENSMUSG00000010830.9	Kdelr3	4.74179	4.96727	9.24237e-53	0.00195575
ENSMUSG00000031906.10	Smpd3	7.16633	4.9657	5.98878e-175	0.021315
ENSMUSG00000024924.15	Vldlr	7.4509	4.96128	2.04536e-188	0.0382117
ENSMUSG00000001228.15	Uhrf1	5.57474	4.95607	6.85121e-86	0.00883497
ENSMUSG00000037946.12	Fgd3	5.97853	4.95386	2.9697e-106	9.07363e-05
ENSMUSG00000031995.10	St14	4.87556	4.95359	8.43315e-57	0.00349273
ENSMUSG00000041773.9	Enc1	7.25944	4.94973	1.18626e-178	0.000111152
ENSMUSG00000006651.9	Aplp1	4.38821	4.949	1.11127e-41	0.0330065
ENSMUSG00000059060.16	Rad51b	5.70665	4.91606	2.62206e-90	4.00961e-05
ENSMUSG00000022021.15	Diaph3	3.70694	4.90379	7.85804e-28	0.000194602
ENSMUSG00000023905.16	Tnfrsf12a	7.70542	4.90353	1.36713e-196	9.52999e-05
ENSMUSG00000020256.15	Aldh1l2	4.3627	4.8978	1.5326e-40	0.000126792
ENSMUSG00000032218.8	Ccnb2	3.96927	4.89609	3.04959e-32	0.00018295
ENSMUSG00000024112.17	Cacna1h	3.35126	4.89528	5.44343e-22	0.0218978
ENSMUSG00000011034.7	Slc5a1	5.5358	4.895	1.29798e-81	0.000361721
ENSMUSG00000009185.3	Ccl8	2.9022	4.8945	1.17301e-16	0.00629428
ENSMUSG00000013584.6	Aldh1a2	3.37335	4.89426	1.06779e-22	0.0212533
ENSMUSG00000000983.14	Wfdc18	3.34438	4.88152	5.09614e-22	3.31263e-06
ENSMUSG00000047040.10	Prr15l	4.3609	4.87951	8.33487e-40	0.0123659
ENSMUSG00000030342.9	Cd9	7.68648	4.8784	3.00806e-194	0.000395553
ENSMUSG00000041889.8	Shisa4	4.55921	4.86998	3.4773e-45	4.48183e-05
ENSMUSG00000027469.17	Tpx2	4.83641	4.86966	1.50103e-53	0.00109676
ENSMUSG00000038524.14	Fchsd1	4.92939	4.8514	1.07116e-55	0.0198084
ENSMUSG00000030319.9	Cand2	4.53481	4.84093	4.57296e-44	7.68415e-05
ENSMUSG00000046058.8	Eid2	3.31474	4.81752	7.33312e-21	0.00357707
ENSMUSG00000031351.16	Zfp185	2.93377	4.80253	1.74433e-16	0.00048422
ENSMUSG00000001506.11	Col1a1	9.01804	4.79201	7.53804e-208	0.0173836
ENSMUSG00000000567.6	Sox9	8.07656	4.79187	2.54176e-199	0.00021522
ENSMUSG00000006777.8	Krt23	4.88634	4.78889	6.17184e-53	0.000968743
ENSMUSG00000030867.8	Plk1	3.90978	4.7771	1.32151e-29	0.000531019
ENSMUSG00000040322.11	Slc25a24	7.00356	4.76796	1.16525e-155	0.00437612
ENSMUSG00000098132.2	Rassf10	2.86157	4.75757	1.1383e-15	0.00324363
ENSMUSG00000056427.11	Slit3	3.61509	4.73229	5.31024e-24	0.0373225
ENSMUSG00000061878.17	Sphk1	4.1123	4.73041	3.04959e-32	0.0109405
ENSMUSG00000026683.15	Nuf2	3.57354	4.72972	1.22959e-23	0.000509843
ENSMUSG00000038379.16	Ttk	3.59359	4.72941	5.55932e-24	0.00392501
ENSMUSG00000042638.15	Gucy2c	3.58928	4.70441	1.46596e-23	6.08459e-05
ENSMUSG00000020159.9	Gabrp	3.60146	4.67673	1.93561e-23	0.00212541
ENSMUSG00000035226.6	Rims4	7.19846	4.67544	8.87765e-160	0.00784386
ENSMUSG00000037725.9	Ckap2	4.86208	4.66536	1.83293e-49	0.00687039
ENSMUSG00000034765.7	Dusp5	4.84385	4.65869	2.78019e-48	0.0146548
ENSMUSG00000025007.14	Aldh18a1	5.76492	4.65093	1.42289e-82	6.6044e-07
ENSMUSG00000040204.7	Pclaf	4.02682	4.63684	1.0243e-29	0.00948728
ENSMUSG00000048327.7	Ckap2l	4.04685	4.63643	5.72436e-30	0.00113441
ENSMUSG00000031934.15	Panx1	4.43242	4.63616	1.59527e-37	0.000189634
ENSMUSG00000034573.15	Ptpn13	6.67972	4.63447	6.77717e-132	0.00880897
ENSMUSG00000025912.17	Mybl1	4.21426	4.63413	1.11707e-32	0.000711596
ENSMUSG00000025648.19	Pfkfb4	5.15132	4.62915	1.30951e-57	0.00517354
ENSMUSG00000034427.18	Myo15b	4.82986	4.62397	3.15985e-47	0.00814569
ENSMUSG00000021728.9	Emb	5.32066	4.62255	3.53338e-63	0.0076236
ENSMUSG00000030208.16	Emp1	6.98392	4.62138	1.5263e-146	0.00387234
ENSMUSG00000036136.10	Fam110c	4.23767	4.62058	6.27253e-33	0.00294076
ENSMUSG00000001403.14	Ube2c	4.83356	4.61642	2.12625e-47	0.000221247
ENSMUSG00000020423.7	Btg2	7.97134	4.61397	5.1299e-187	0.0193052
ENSMUSG00000035910.16	Dcdc2a	6.74892	4.61369	1.79447e-135	0.00561582
ENSMUSG00000028068.15	Iqgap3	4.68674	4.60858	3.85459e-43	0.000458274
ENSMUSG00000029352.15	Crybb3	5.10924	4.60545	4.79334e-55	0.0155751
ENSMUSG00000073409.13	H2-Q6	3.19565	4.59999	1.39237e-17	1.60439e-05
ENSMUSG00000062157.7	Ifnlr1	3.79733	4.59253	3.05448e-25	0.0019193
ENSMUSG00000036777.9	Anln	5.03817	4.59044	8.37964e-53	0.000342045
ENSMUSG00000001672.15	Marveld3	5.04573	4.56632	1.04341e-52	5.8837e-07
ENSMUSG00000026110.16	Mgat4a	6.05846	4.56216	8.50179e-93	0.000671444
ENSMUSG00000040570.15	Rundc3b	3.17196	4.5621	5.28104e-17	8.16788e-05
ENSMUSG00000022123.10	Scel	2.76697	4.56208	1.57272e-13	0.000188122
ENSMUSG00000066894.15	Vsig10	5.90428	4.55755	2.47551e-85	3.70273e-06
ENSMUSG00000099032.3	Tcf24	7.04515	4.55749	9.20968e-146	0.0483842
ENSMUSG00000074607.12	Tox2	4.63599	4.55494	2.68661e-40	0.00418319
ENSMUSG00000035566.8	Pcdh17	3.15489	4.54402	9.28107e-17	0.00243565
ENSMUSG00000028519.17	Dab1	6.43229	4.5416	6.28471e-112	0.000168673
ENSMUSG00000040111.18	Gramd1b	7.25979	4.54133	3.51924e-154	0.000213132
ENSMUSG00000041607.18	Mbp	4.77342	4.53802	1.28539e-43	0.0100605
ENSMUSG00000016262.15	Sertad4	2.75411	4.53635	2.50588e-13	0.00134068
ENSMUSG00000026605.15	Cenpf	5.10427	4.52315	2.8557e-53	8.41957e-05
ENSMUSG00000025321.15	Itgb8	5.41119	4.50432	6.09766e-63	0.000551912
ENSMUSG00000023015.15	Racgap1	4.61808	4.50072	4.33575e-39	0.000427565
ENSMUSG00000017499.16	Cdc6	3.4867	4.49925	2.30601e-20	0.0190936
ENSMUSG00000021569.11	Trip13	3.16828	4.48411	1.81446e-16	0.000628563
ENSMUSG00000035783.10	Acta2	4.74158	4.47733	8.7784e-42	0.000429364
ENSMUSG00000017652.17	Cd40	3.9306	4.46809	7.13688e-26	0.000101804
ENSMUSG00000021451.17	Sema4d	5.3867	4.45836	8.94153e-61	9.36578e-07
ENSMUSG00000040084.10	Bub1b	4.29719	4.44567	1.79697e-31	0.000543099
ENSMUSG00000036206.13	Sh3bp4	5.05477	4.44544	1.83653e-49	0.0051809
ENSMUSG00000027611.13	Procr	4.94008	4.43025	8.52182e-46	0.000836399
ENSMUSG00000028718.17	Stil	3.4519	4.42964	4.04489e-19	0.000724195
ENSMUSG00000027111.17	Itga6	7.5089	4.427	1.37986e-157	0.00014828
ENSMUSG00000001729.15	Akt1	11.6297	4.42437	4.82764e-167	0.000312123
ENSMUSG00000025324.9	Atp10a	4.94222	4.41577	1.15678e-45	0.000117643
ENSMUSG00000024388.12	Myo7b	3.90862	4.41477	8.67457e-25	0.000222543
ENSMUSG00000020227.11	Irak3	5.03719	4.41161	5.59515e-48	0.0327612
ENSMUSG00000038943.17	Prc1	5.21837	4.4111	7.55936e-54	0.000149634
ENSMUSG00000033389.17	Arhgap44	6.40794	4.41044	1.0177e-103	2.23465e-08
ENSMUSG00000030796.18	Tead2	5.57461	4.40359	5.81188e-66	9.61649e-06
ENSMUSG00000017314.13	Mpp2	4.15896	4.40333	1.14781e-28	0.000681739
ENSMUSG00000035852.12	Misp	3.13666	4.40068	2.09474e-15	0.00166324
ENSMUSG00000034813.19	Grip1	3.94295	4.40039	2.25805e-25	2.59057e-05
ENSMUSG00000049303.11	Syt12	4.46408	4.3983	1.13411e-33	0.00477084
ENSMUSG00000027712.14	Anxa5	9.42049	4.39814	1.1918e-184	0.000205592
ENSMUSG00000027536.7	Chmp4c	7.57753	4.39523	2.16714e-158	2.39838e-06
ENSMUSG00000046186.9	Cd109	3.12515	4.39321	3.15833e-15	0.0038391
ENSMUSG00000027859.11	Ngf	5.7441	4.37422	1.44139e-71	0.000550448
ENSMUSG00000035186.7	Ubd	5.33366	4.36087	1.38439e-56	0.0429884
ENSMUSG00000020230.16	Prmt2	4.42057	4.35882	3.20317e-32	0.00165859
ENSMUSG00000031004.9	Mki67	7.665	4.35542	1.22328e-159	0.00124208
ENSMUSG00000052942.14	Glis3	5.96856	4.3539	9.71546e-80	0.0343866
ENSMUSG00000074923.11	Pak6	5.49743	4.35246	8.18912e-62	0.000232815
ENSMUSG00000029094.13	Afap1	5.9925	4.339	2.1974e-80	7.15568e-07
ENSMUSG00000095079.7	Igha	3.40232	4.33422	1.59099e-17	0.0427569
ENSMUSG00000027570.16	Col9a3	3.65888	4.32591	9.88377e-21	0.00865894
ENSMUSG00000022034.11	Esco2	4.07039	4.32126	3.1395e-26	0.00725039
ENSMUSG00000041842.16	Fhdc1	3.63577	4.31979	6.47416e-20	0.0211441
ENSMUSG00000078202.4	Nrarp	3.08353	4.31925	1.49789e-14	0.000406351
ENSMUSG00000035683.14	Melk	3.41272	4.31905	1.21062e-17	4.56351e-05
ENSMUSG00000054200.8	Ffar4	4.38663	4.31724	9.0569e-31	0.0365217
ENSMUSG00000031271.15	Serpina7	8.22403	4.30994	3.17823e-173	0.00203116
ENSMUSG00000026042.17	Col5a2	7.27489	4.30731	6.09515e-141	0.000580868
ENSMUSG00000020914.18	Top2a	7.03927	4.30134	5.96261e-132	0.000628478
ENSMUSG00000042331.14	Specc1	6.86013	4.29692	1.83162e-123	0.000171478
ENSMUSG00000037379.8	Spon2	6.83511	4.2953	2.08575e-122	0.0177388
ENSMUSG00000027315.14	Spint1	3.06322	4.29399	5.50894e-14	0.039357
ENSMUSG00000027715.10	Ccna2	5.1646	4.29302	2.85762e-49	0.00135961
ENSMUSG00000027801.8	Tm4sf4	10.4922	4.28306	7.69917e-172	7.69505e-05
ENSMUSG00000003352.15	Cacnb3	4.51733	4.27366	1.60845e-32	0.00514393
ENSMUSG00000002808.8	Epdr1	4.03491	4.27054	6.24285e-25	2.3683e-05
ENSMUSG00000045934.16	Mtmr11	5.52167	4.26743	8.67895e-60	0.000827671
ENSMUSG00000026547.16	Tagln2	8.61773	4.26726	1.99629e-174	0.0102111
ENSMUSG00000037544.15	Dlgap5	4.24164	4.26336	3.53342e-28	0.000835666
ENSMUSG00000026728.10	Vim	9.5388	4.2624	4.61478e-176	0.0381366
ENSMUSG00000060716.8	Plekhh1	4.87397	4.2594	1.51453e-40	5.77936e-07
ENSMUSG00000032965.12	Ift57	4.2122	4.25346	2.41519e-27	0.000339329
ENSMUSG00000047497.11	Adamts12	4.63625	4.2435	1.3064e-34	0.00026587
ENSMUSG00000071064.16	Zfp827	4.19537	4.23994	9.54806e-27	0.00400665
ENSMUSG00000024056.11	Ndc80	3.09899	4.2376	3.48707e-14	0.00216906
ENSMUSG00000001985.10	Grik3	5.57109	4.22568	2.74672e-60	0.026651
ENSMUSG00000031633.5	Slc25a4	7.4011	4.22505	4.23387e-141	0.000106249
ENSMUSG00000023940.15	Sgo1	3.01325	4.2196	2.23569e-13	0.00446235
ENSMUSG00000047904.7	Sstr2	4.01951	4.21933	2.3715e-24	0.0130363
ENSMUSG00000038463.9	Olfml2b	3.34608	4.21427	8.60883e-16	0.01975
ENSMUSG00000023067.15	Cdkn1a	8.43278	4.20838	2.51266e-169	0.00547784
ENSMUSG00000068220.7	Lgals1	7.37687	4.20611	3.36383e-139	3.1888e-08
ENSMUSG00000052560.16	Cpne8	6.40331	4.20254	3.42288e-93	1.72596e-05
ENSMUSG00000024795.12	Kif20b	4.49621	4.20209	2.0948e-31	0.000801198
ENSMUSG00000021725.10	Parp8	5.55715	4.19792	6.68377e-59	0.000514216
ENSMUSG00000026175.13	Vil1	3.60356	4.19141	2.16997e-18	0.00896887
ENSMUSG00000034906.16	Ncaph	4.70241	4.18658	5.45994e-35	0.000224343
ENSMUSG00000023906.4	Cldn6	3.02608	4.1795	2.83071e-13	0.000113571
ENSMUSG00000042842.12	Serpinb6b	6.84775	4.17213	3.32322e-115	0.00631997
ENSMUSG00000042644.10	Itpr3	7.23485	4.16793	6.14314e-132	0.0151777
ENSMUSG00000039457.5	Ppl	8.18707	4.16651	4.46897e-164	0.00434486
ENSMUSG00000036834.17	Plch1	5.10585	4.16277	1.73895e-44	0.000128517
ENSMUSG00000015880.14	Ncapg	4.17867	4.1525	1.00463e-25	0.0017502
ENSMUSG00000005397.9	Nid1	9.9026	4.14843	5.36269e-168	1.26927e-05
ENSMUSG00000067377.13	Tspan6	2.95452	4.14807	2.00438e-12	3.73383e-05
ENSMUSG00000026077.16	Npas2	3.00217	4.14726	1.15433e-12	0.0298902
ENSMUSG00000020099.9	Unc5b	7.96518	4.13431	5.17626e-156	0.00283689
ENSMUSG00000066877.12	Nck2	5.85816	4.13375	1.34786e-67	1.78544e-06
ENSMUSG00000078247.6	Airn	4.44111	4.13372	2.92447e-29	7.68992e-06
ENSMUSG00000026039.10	Sgo2a	2.97876	4.12543	1.40892e-12	0.00109668
ENSMUSG00000029380.12	Cxcl1	7.52639	4.12271	4.72067e-140	0.00427773
ENSMUSG00000030641.11	Ddias	4.57311	4.12076	2.42268e-31	0.00200959
ENSMUSG00000019997.12	Ccn2	8.98011	4.12068	2.30108e-167	0.000757364
ENSMUSG00000021508.12	Cxcl14	5.09323	4.1188	8.0325e-43	0.00665485
ENSMUSG00000056888.12	Glipr1	3.80613	4.11546	3.12076e-20	1.28202e-05
ENSMUSG00000020897.13	Aurkb	4.16323	4.11077	6.87085e-25	0.000931514
ENSMUSG00000053702.17	Nebl	3.5909	4.1098	9.79259e-18	1.23512e-06
ENSMUSG00000066000.13	Zfp979	3.57557	4.10867	1.20722e-17	0.00181869
ENSMUSG00000108218.3	Olfr1372-ps1	5.48481	4.07927	9.60791e-53	0.0171817
ENSMUSG00000002055.10	Spag5	4.30536	4.07834	1.20743e-26	0.000257664
ENSMUSG00000043592.16	Unc5cl	3.57122	4.07044	3.90239e-17	1.61309e-05
ENSMUSG00000032135.16	Mcam	6.41014	4.06832	3.02643e-87	0.000486492
ENSMUSG00000052727.7	Map1b	4.42784	4.05085	8.71216e-28	0.0163833
ENSMUSG00000036782.14	Klhl13	7.9962	4.04896	7.86674e-152	0.00115891
ENSMUSG00000063142.16	Kcnma1	5.12152	4.0441	6.47414e-42	0.00783207
ENSMUSG00000025790.15	Slco3a1	7.45517	4.03417	2.82744e-132	0.000129254
ENSMUSG00000034910.6	Pygo1	4.73587	4.02653	5.60266e-33	0.00184334
ENSMUSG00000035365.16	Parpbp	2.92809	4.02408	1.22185e-11	0.00352817
ENSMUSG00000030218.3	Mgp	6.15805	4.01821	1.14308e-74	0.000362318
ENSMUSG00000018593.14	Sparc	11.9585	4.01746	1.98256e-141	7.35519e-05
ENSMUSG00000048503.8	Tlcd5	3.94612	4.0173	8.4197e-21	0.00159383
ENSMUSG00000034675.18	Dbn1	5.84115	4.01475	8.26537e-63	0.000120076
ENSMUSG00000019942.14	Cdk1	5.68761	4.01466	1.05881e-57	0.00170238
ENSMUSG00000002983.18	Relb	5.57807	4.00844	8.83583e-54	0.00143986
ENSMUSG00000007783.11	Cpt1c	3.20555	4.00662	2.95395e-13	0.00362211
ENSMUSG00000028678.14	Kif2c	3.6981	4.00289	9.9241e-18	0.000111357
ENSMUSG00000067656.14	Slc22a27	4.25483	3.99336	5.33399e-25	0.0433707
ENSMUSG00000002068.17	Ccne1	5.73109	3.99283	8.8152e-59	0.0164234
ENSMUSG00000001517.15	Foxm1	4.71604	3.98904	7.85295e-32	0.00264144
ENSMUSG00000079685.11	Ulbp1	4.61304	3.9751	8.05259e-30	0.00719448
ENSMUSG00000028613.16	Lrp8	3.26805	3.97463	1.15237e-13	0.000768386
ENSMUSG00000034059.15	Ypel4	3.89492	3.97014	1.28717e-19	0.00453341
ENSMUSG00000059854.9	Hydin	3.69131	3.96933	1.62737e-17	0.00806639
ENSMUSG00000025478.16	Dpysl4	3.25169	3.9612	1.56195e-13	0.000854292
ENSMUSG00000031442.22	Mcf2l	3.72085	3.95882	9.82014e-18	2.40683e-06
ENSMUSG00000030022.15	Adamts9	6.18498	3.95015	8.04246e-73	0.00121496
ENSMUSG00000037995.16	Igsf9	3.69652	3.9501	3.64836e-17	0.00997762
ENSMUSG00000022146.13	Osmr	7.13208	3.94303	6.30175e-116	0.00744134
ENSMUSG00000058290.5	Espl1	3.69358	3.94173	2.95583e-17	0.00117912
ENSMUSG00000034612.8	Chst11	3.20784	3.94153	9.46793e-13	0.0418377
ENSMUSG00000027695.17	Pld1	7.95758	3.92726	1.26986e-142	6.51246e-07
ENSMUSG00000022385.12	Gtse1	4.34802	3.92544	3.95501e-25	0.00924014
ENSMUSG00000043668.14	Tox3	3.46073	3.92243	7.6289e-15	0.00158161
ENSMUSG00000024349.11	Sting1	6.17367	3.92126	2.36916e-71	0.000275561
ENSMUSG00000005087.18	Cd44	7.85037	3.91804	2.54066e-138	0.022409
ENSMUSG00000027555.9	Car13	4.19805	3.91391	1.0155e-22	0.00481099
ENSMUSG00000027326.14	Knl1	4.46176	3.88317	3.67575e-26	0.000367908
ENSMUSG00000031904.6	Slc7a6	4.17651	3.88074	4.85516e-22	0.00138221
ENSMUSG00000033538.14	Casp4	5.12706	3.88026	2.44688e-38	0.00374605
ENSMUSG00000002020.16	Ltbp2	4.77324	3.87168	8.97789e-31	0.000370446
ENSMUSG00000028378.7	Ptgr1	6.07334	3.87023	6.93226e-66	2.50153e-05
ENSMUSG00000024810.17	Il33	6.14679	3.87006	1.92706e-68	3.18019e-05
ENSMUSG00000046169.11	Adamts6	4.2086	3.86535	1.65227e-22	5.74876e-05
ENSMUSG00000031778.14	Cx3cl1	4.84674	3.86085	5.98838e-32	0.000106815
ENSMUSG00000022440.10	C1qtnf6	5.38589	3.85614	3.71203e-44	0.00131532
ENSMUSG00000002233.14	Rhoc	7.35661	3.85276	1.78627e-118	0.0055035
ENSMUSG00000027306.16	Nusap1	4.76712	3.85009	2.13803e-30	9.88962e-05
ENSMUSG00000025875.15	Tspan17	4.53823	3.83636	1.90245e-26	0.000109666
ENSMUSG00000054675.6	Tmem119	4.14201	3.83624	4.10736e-21	8.57863e-05
ENSMUSG00000050379.16	Septin6	5.35234	3.82396	1.1959e-42	0.000100048
ENSMUSG00000002799.7	Jag2	3.14473	3.81532	9.96783e-12	5.96185e-05
ENSMUSG00000031434.16	Morc4	6.3869	3.81405	2.95269e-75	0.00092866
ENSMUSG00000023908.9	Pkmyt1	3.6736	3.8138	5.10914e-16	8.26317e-05
ENSMUSG00000013236.18	Ptprs	7.9266	3.80132	1.158e-133	5.26341e-05
ENSMUSG00000038418.8	Egr1	7.46844	3.80023	4.99896e-119	0.0394529
ENSMUSG00000014303.14	Glis2	6.60455	3.79964	1.32877e-83	3.24366e-06
ENSMUSG00000031262.13	Cenpi	3.14211	3.79004	1.28292e-11	0.000193501
ENSMUSG00000054003.14	Tdrd9	3.1168	3.78828	1.59695e-11	0.035525
ENSMUSG00000032643.13	Fhl3	4.50385	3.78149	5.02558e-25	0.0198309
ENSMUSG00000030659.15	Nucb2	7.37474	3.78144	5.23143e-115	0.00484675
ENSMUSG00000005667.9	Mthfd2	5.94824	3.77884	9.08644e-59	0.000109787
ENSMUSG00000025647.17	Shisa5	9.53374	3.77713	1.45299e-146	0.00140943
ENSMUSG00000035246.17	Pcyt1b	4.81835	3.77307	6.03052e-30	0.0005027
ENSMUSG00000048612.17	Myof	7.84472	3.77249	3.25933e-129	0.0202861
ENSMUSG00000021765.10	Fst	6.95024	3.77201	4.88132e-98	0.0021111
ENSMUSG00000027646.16	Src	7.00385	3.76922	1.65564e-100	9.78941e-05
ENSMUSG00000024791.11	Cdca5	3.09321	3.76907	3.57478e-11	0.00878635
ENSMUSG00000074738.3	Fndc10	3.3565	3.75832	1.01314e-12	0.00656583
ENSMUSG00000032311.18	Nrg4	8.17159	3.75547	9.32192e-138	0.00148436
ENSMUSG00000031749.13	St3gal2	7.02376	3.75078	2.81585e-100	0.00035922
ENSMUSG00000033952.15	Aspm	4.97106	3.74753	2.04687e-32	0.00016461
ENSMUSG00000034311.4	Kif4	4.38403	3.74734	2.89691e-23	0.00103375
ENSMUSG00000022003.8	Slc25a30	9.20312	3.74309	7.73991e-145	0.0011334
ENSMUSG00000024598.10	Fbn2	2.77017	3.7331	3.60016e-09	8.02774e-05
ENSMUSG00000027160.17	Ccdc34	5.49534	3.72817	7.68038e-44	0.000279804
ENSMUSG00000029814.11	Igf2bp3	4.24714	3.72769	3.92301e-21	0.00175942
ENSMUSG00000027670.5	Ocstamp	4.87006	3.72034	7.22089e-30	0.00765212
ENSMUSG00000035829.14	Ppp1r26	3.10259	3.71474	5.50994e-11	4.2661e-05
ENSMUSG00000027323.11	Rad51	4.23522	3.71463	3.99527e-21	0.0145378
ENSMUSG00000038732.16	Mboat1	4.44175	3.71389	3.04101e-23	0.00278732
ENSMUSG00000028358.16	Zfp618	5.67175	3.70542	6.5013e-48	1.28874e-06
ENSMUSG00000031861.17	Lpar2	3.95688	3.70483	9.43343e-18	5.21816e-08
ENSMUSG00000061577.13	Adgrg5	2.7478	3.70429	7.36493e-09	0.000139861
ENSMUSG00000030677.9	Kif22	4.24848	3.70278	4.01547e-21	0.000503745
ENSMUSG00000022594.15	Lynx1	5.16546	3.69992	2.72659e-35	0.000775782
ENSMUSG00000035873.9	Pawr	7.36702	3.69961	9.6639e-111	0.000209303
ENSMUSG00000034918.9	Cdhr2	3.33715	3.69928	3.12988e-12	0.000693369
ENSMUSG00000034586.15	Hid1	6.52418	3.69818	5.92053e-76	0.0011794
ENSMUSG00000000078.8	Klf6	8.27349	3.69266	1.48077e-136	0.0274564
ENSMUSG00000020331.10	Hcn2	4.56777	3.69259	1.33157e-24	0.0423229
ENSMUSG00000072944.12	Nup62cl	3.05454	3.69172	2.07902e-10	0.000629161
ENSMUSG00000025001.12	Hells	5.90204	3.68875	1.95288e-54	0.00535481
ENSMUSG00000068115.14	Ninl	4.94047	3.68532	1.24886e-30	0.000128193
ENSMUSG00000034593.17	Myo5a	5.24414	3.68434	8.2938e-37	0.00078799
ENSMUSG00000020681.15	Ace	5.28125	3.68003	3.5479e-37	0.0261502
ENSMUSG00000032192.10	Gnb5	3.92959	3.67931	4.33543e-17	0.000927515
ENSMUSG00000029377.6	Ereg	3.09842	3.67433	1.57324e-10	0.0466978
ENSMUSG00000044338.10	Aplnr	3.32809	3.67059	3.23481e-12	0.0424661
ENSMUSG00000031557.17	Plekha2	6.43076	3.66296	1.57844e-70	0.0162684
ENSMUSG00000030605.16	Mfge8	7.9321	3.66241	3.99686e-125	0.000206243
ENSMUSG00000017861.12	Mybl2	3.11929	3.66129	6.22466e-11	0.00526639
ENSMUSG00000039396.12	Neil3	3.35267	3.65981	3.14117e-12	0.00269973
ENSMUSG00000026586.17	Prrx1	4.06604	3.6598	2.50181e-18	0.000336614
ENSMUSG00000032849.15	Abcc4	6.65771	3.65491	3.64039e-79	9.67197e-05
ENSMUSG00000037887.12	Dusp8	5.38236	3.64488	6.54366e-39	0.000122783
ENSMUSG00000025780.8	Itih5	6.8976	3.64028	1.088e-88	0.000157794
ENSMUSG00000070509.16	Rgma	4.1998	3.64028	1.09784e-19	0.0134158
ENSMUSG00000031558.16	Slit2	5.05537	3.63838	1.11454e-31	0.0119557
ENSMUSG00000005447.13	Pafah1b3	5.44838	3.63589	3.82853e-40	0.0223157
ENSMUSG00000037784.15	Dzip1l	4.65567	3.63248	2.45215e-25	5.60905e-07
ENSMUSG00000050272.11	Dscam	2.74245	3.63245	1.23728e-08	6.28416e-05
ENSMUSG00000033059.8	Pygb	7.66631	3.6212	2.70616e-115	3.55794e-05
ENSMUSG00000043501.6	Lgals2	3.30501	3.61504	1.35353e-11	0.00318723
ENSMUSG00000028832.12	Stmn1	4.5469	3.61365	1.15538e-23	0.000235041
ENSMUSG00000027852.15	Nras	9.76117	3.60538	9.59131e-136	0.000242695
ENSMUSG00000070639.6	Lrrc8b	6.53596	3.60456	2.53565e-72	6.63495e-06
ENSMUSG00000050192.9	Eif5a2	3.03107	3.60439	7.35335e-10	0.000958568
ENSMUSG00000052837.8	Junb	8.37748	3.60124	1.16842e-132	0.0325968
ENSMUSG00000027030.16	Stk39	5.63865	3.59843	2.64349e-44	5.90564e-06
ENSMUSG00000055675.7	Kbtbd11	4.30371	3.59336	3.49499e-20	0.00786402
ENSMUSG00000037313.17	Tacc3	5.11506	3.59164	2.83441e-32	7.10219e-05
ENSMUSG00000028698.14	Pik3r3	5.56975	3.58391	3.09337e-42	0.00519643
ENSMUSG00000022322.9	Shcbp1	4.42346	3.5836	9.75874e-22	0.00801809
ENSMUSG00000026604.18	Ptpn14	7.00769	3.57905	2.15338e-90	7.22798e-05
ENSMUSG00000041498.14	Kif14	3.5535	3.57878	6.00672e-13	0.0013446
ENSMUSG00000000489.8	Pdgfb	5.72723	3.57664	9.22893e-46	0.0125414
ENSMUSG00000059713.13	Rcan3	5.70704	3.57443	3.39171e-45	0.000896399
ENSMUSG00000054752.17	Fsd1l	4.17378	3.5718	1.31164e-18	0.00040024
ENSMUSG00000061540.4	Orm2	7.18762	3.56504	3.46223e-97	0.0470943
ENSMUSG00000027276.8	Jag1	7.90843	3.56109	2.05574e-118	0.00333358
ENSMUSG00000029032.13	Arhgef16	6.03563	3.5604	3.54969e-54	0.000563425
ENSMUSG00000046591.11	Ticrr	2.99715	3.55653	1.81209e-09	0.00733603
ENSMUSG00000022822.17	Abcc5	7.93085	3.55577	9.14132e-119	1.74433e-07
ENSMUSG00000082361.7	Btc	5.61269	3.55429	3.83202e-42	0.013057
ENSMUSG00000021253.8	Tgfb3	4.68418	3.55371	1.78824e-24	3.41301e-05
ENSMUSG00000022114.6	Spry2	5.44538	3.54587	5.14577e-38	0.000716326
ENSMUSG00000070323.12	Mmp27	3.0327	3.53921	1.0406e-09	0.0167082
ENSMUSG00000035778.18	Ggta1	7.17715	3.53896	6.17356e-96	0.00349466
ENSMUSG00000035498.11	Cdcp1	4.51056	3.53522	5.94088e-22	0.0273104
ENSMUSG00000020601.9	Trib2	6.16021	3.53269	5.40434e-57	4.11778e-05
ENSMUSG00000028036.7	Ptgfr	3.86841	3.53198	3.66395e-15	0.00152873
ENSMUSG00000027239.15	Mdk	3.52053	3.5302	1.93527e-12	0.0173594
ENSMUSG00000028541.15	B4galt2	4.15629	3.52958	5.26077e-18	4.61119e-05
ENSMUSG00000025586.18	Cpeb1	5.43488	3.52655	1.47556e-37	8.48756e-05
ENSMUSG00000063765.13	Chadl	4.6006	3.5248	2.53921e-23	0.0172823
ENSMUSG00000040711.9	Sh3pxd2b	7.33169	3.52402	3.08354e-100	0.00345686
ENSMUSG00000034810.8	Scn7a	3.9803	3.52297	5.13245e-16	0.000806265
ENSMUSG00000054400.17	Cklf	4.01449	3.52061	2.07161e-16	0.00100712
ENSMUSG00000021567.16	Nkd2	3.24907	3.51591	1.13283e-10	0.00145162
ENSMUSG00000007989.8	Fzd3	4.59126	3.51567	6.79651e-23	1.59395e-05
ENSMUSG00000019194.16	Scn1b	6.67357	3.51233	2.79748e-73	0.000295202
ENSMUSG00000026825.18	Dnm1	3.25338	3.49414	1.47995e-10	3.90996e-05
ENSMUSG00000020431.6	Adcy1	4.86973	3.49216	4.72814e-26	0.0321736
ENSMUSG00000037341.15	Slc9a7	3.68688	3.4914	2.38987e-13	0.000105473
ENSMUSG00000038059.8	Smim3	4.58816	3.49084	2.10246e-22	0.00178993
ENSMUSG00000028859.15	Csf3r	3.98222	3.49029	9.51178e-16	0.00137519
ENSMUSG00000022883.12	Robo1	7.27959	3.49016	4.7962e-97	0.000930103
ENSMUSG00000045328.12	Cenpe	5.25436	3.48974	6.07228e-33	0.000530547
ENSMUSG00000026074.16	Map4k4	8.41084	3.48595	2.78211e-126	0.00172663
ENSMUSG00000032911.7	Cspg4	3.4899	3.48563	5.15714e-12	0.00543423
ENSMUSG00000037405.9	Icam1	7.33159	3.47716	6.90607e-98	1.06395e-06
ENSMUSG00000026994.10	Galnt3	3.48992	3.47681	9.85923e-12	0.00834884
ENSMUSG00000035439.14	Haus8	5.40871	3.47347	7.35421e-36	0.00103536
ENSMUSG00000012443.5	Kif11	5.46622	3.46971	5.92417e-37	0.0141657
ENSMUSG00000040511.15	Pvr	7.38546	3.46943	7.84799e-99	0.00843596
ENSMUSG00000029414.12	Kntc1	5.01645	3.46927	1.76075e-28	0.00213502
ENSMUSG00000049630.7	C1ql3	4.36682	3.46879	1.03501e-19	2.67956e-05
ENSMUSG00000059401.15	Mamld1	4.8255	3.46749	3.69686e-25	2.68863e-07
ENSMUSG00000043079.18	Synpo	7.16299	3.45191	2.65877e-90	0.0012676
ENSMUSG00000047749.3	Zc3hav1l	4.46372	3.44456	1.40427e-20	0.00121034
ENSMUSG00000015653.14	Steap2	7.46859	3.44273	9.84343e-100	0.010994
ENSMUSG00000031398.14	Plxna3	4.80583	3.44167	2.55099e-24	0.00778078
ENSMUSG00000060227.16	Golm2	5.86204	3.44015	1.00342e-45	2.6809e-06
ENSMUSG00000070691.11	Runx3	2.9388	3.43983	1.76473e-08	0.00761353
ENSMUSG00000028159.15	Dapp1	5.22763	3.43971	1.87393e-31	3.32173e-05
ENSMUSG00000078495.11	Zfp984	3.94047	3.4375	8.79899e-15	0.0161108
ENSMUSG00000048922.19	Cdca2	4.24285	3.43654	4.25121e-18	0.00281387
ENSMUSG00000032060.11	Cryab	6.34543	3.42946	8.03281e-59	0.00444285
ENSMUSG00000021708.19	Rasgrf2	4.34533	3.42865	5.50634e-19	0.00110668
ENSMUSG00000034255.18	Arhgap27	5.38463	3.42834	5.93012e-34	0.0159573
ENSMUSG00000041406.15	BC055324	2.96861	3.42714	9.05178e-09	6.96279e-05
ENSMUSG00000020389.20	Cdkl3	3.65815	3.41935	1.50236e-12	1.38499e-05
ENSMUSG00000031951.9	Tmem231	2.9685	3.41081	1.25143e-08	0.000113199
ENSMUSG00000072235.7	Tuba1a	5.43927	3.41073	6.3426e-35	0.00033433
ENSMUSG00000024677.14	Ms4a6b	4.62274	3.4082	8.24791e-22	2.18974e-05
ENSMUSG00000019966.19	Kitl	6.3576	3.40556	2.24067e-58	0.000924385
ENSMUSG00000046768.14	Rhoj	6.98704	3.40514	1.69588e-80	0.000333435
ENSMUSG00000028841.15	Cnksr1	3.78433	3.39964	3.65499e-13	0.0141211
ENSMUSG00000038807.20	Rap1gap2	4.86684	3.39329	1.09616e-24	0.000473828
ENSMUSG00000040875.13	Osbpl10	4.18468	3.39073	1.05494e-16	0.00272487
ENSMUSG00000022661.15	Cd200	5.46916	3.38825	4.57273e-35	4.8133e-07
ENSMUSG00000035863.15	Palm	6.1153	3.38679	6.65896e-51	3.17554e-05
ENSMUSG00000037594.12	Clba1	3.81738	3.38428	1.41564e-13	0.00115233
ENSMUSG00000041313.15	Slc7a1	5.5722	3.38381	3.3138e-37	8.33305e-07
ENSMUSG00000022528.9	Hes1	7.38887	3.38048	1.84357e-94	1.27301e-05
ENSMUSG00000026956.16	Uap1l1	6.45697	3.37974	1.25081e-60	5.8633e-05
ENSMUSG00000043542.13	Zc2hc1a	5.1384	3.3741	1.57141e-28	0.000231754
ENSMUSG00000060147.16	Serpinb6a	8.41285	3.37197	2.78983e-119	0.0215523
ENSMUSG00000069910.3	Spdl1	4.07138	3.37047	1.29267e-15	4.59645e-06
ENSMUSG00000021365.16	Nedd9	7.51024	3.36562	6.04589e-97	0.00300282
ENSMUSG00000024736.16	Tmem132a	5.07195	3.36542	2.93718e-27	9.38797e-05
ENSMUSG00000027499.13	Pkia	5.17549	3.36215	4.43298e-29	0.00234922
ENSMUSG00000020684.15	Rasl10b	3.43717	3.35991	8.66795e-11	0.000425807
ENSMUSG00000060206.12	Zfp462	5.24293	3.35801	6.66407e-30	0.00597233
ENSMUSG00000020057.3	Dram1	4.31654	3.35593	1.05236e-17	0.0208475
ENSMUSG00000041153.10	Osgin2	6.50635	3.35584	4.31819e-61	0.000587879
ENSMUSG00000043336.15	Filip1l	7.71327	3.35438	2.46883e-101	0.0154719
ENSMUSG00000002076.13	Hsf2bp	3.16818	3.35077	2.44539e-09	0.00742444
ENSMUSG00000063458.14	Lrmda	3.1741	3.34606	3.32043e-09	0.00342256
ENSMUSG00000025287.16	Acot9	6.18395	3.34442	2.89741e-51	0.00423081
ENSMUSG00000056394.21	Lig1	6.49227	3.34208	1.67456e-60	0.000208098
ENSMUSG00000073176.5	Zfp449	2.91619	3.33821	4.32008e-08	4.94996e-05
ENSMUSG00000031328.17	Flna	10.0187	3.33737	4.99896e-119	0.00883493
ENSMUSG00000019850.12	Tnfaip3	6.79663	3.33216	1.17612e-69	0.0338341
ENSMUSG00000022340.16	Sybu	3.77007	3.33135	1.1441e-12	0.00032021
ENSMUSG00000021798.15	Ldb3	2.9441	3.33035	2.72542e-08	0.0126692
ENSMUSG00000031502.12	Col4a1	10.7774	3.33011	1.73753e-114	0.00515734
ENSMUSG00000026566.16	Mpzl1	5.63939	3.31788	3.63722e-37	3.16752e-05
ENSMUSG00000049721.15	Gal3st1	3.90375	3.31719	1.29442e-13	0.000410204
ENSMUSG00000038305.16	Spats2l	5.39237	3.31473	5.30879e-32	3.97302e-05
ENSMUSG00000010307.8	Tmem86a	7.30142	3.31347	3.61708e-89	0.0229677
ENSMUSG00000024253.10	Dync2li1	4.01848	3.31242	2.07223e-14	0.000901078
ENSMUSG00000040675.18	Mthfd1l	6.33275	3.31139	2.55552e-54	6.09526e-05
ENSMUSG00000062515.4	Fabp4	7.21835	3.31047	9.14078e-85	0.0216874
ENSMUSG00000032369.14	Plscr1	7.72992	3.30955	2.24601e-99	0.000571402
ENSMUSG00000056832.15	Ttc26	4.60411	3.30245	2.44014e-20	4.41837e-05
ENSMUSG00000043760.17	Pkhd1	7.69395	3.29997	4.98952e-98	1.28395e-05
ENSMUSG00000036459.16	Wtip	5.38091	3.29691	1.97492e-31	9.90273e-05
ENSMUSG00000040502.6	Marchf9	4.64603	3.29614	1.85766e-20	0.00476012
ENSMUSG00000028927.7	Padi2	3.17684	3.29476	4.26583e-09	0.00502576
ENSMUSG00000038400.16	Pmepa1	6.29558	3.28921	1.71613e-52	0.000448006
ENSMUSG00000035455.13	Fignl1	4.35217	3.27773	2.30737e-17	0.0210492
ENSMUSG00000053101.4	Gpr141	2.86526	3.27625	1.70601e-07	8.3596e-05
ENSMUSG00000040690.16	Col16a1	6.79323	3.27447	2.88446e-67	0.000913223
ENSMUSG00000035413.9	Tmem98	6.54349	3.2735	2.65523e-59	2.33588e-06
ENSMUSG00000052336.8	Cx3cr1	5.97221	3.27212	1.13144e-43	0.00363042
ENSMUSG00000024776.19	Stambpl1	4.6343	3.27038	4.57143e-20	0.00294319
ENSMUSG00000027654.3	Fam83d	3.72264	3.26735	8.5498e-12	0.000998754
ENSMUSG00000002980.15	Bcam	6.99362	3.26706	7.50447e-74	0.00208543
ENSMUSG00000027035.11	Cers6	8.53182	3.267	2.79239e-114	2.70836e-05
ENSMUSG00000031103.13	Elf4	6.24226	3.26373	4.01588e-50	0.000142648
ENSMUSG00000042712.11	Tceal9	8.16436	3.26212	7.17299e-107	2.57644e-05
ENSMUSG00000041219.15	Arhgap11a	5.9325	3.25961	2.67732e-42	0.00137856
ENSMUSG00000039328.12	Rnf122	4.79188	3.25603	1.2109e-21	0.000610536
ENSMUSG00000045273.9	Cenph	2.94841	3.25411	5.89467e-08	0.00669939
ENSMUSG00000039187.17	Fanci	3.09238	3.24689	2.01573e-08	0.0131432
ENSMUSG00000027962.15	Vcam1	8.72769	3.2445	4.68718e-114	0.000996146
ENSMUSG00000010751.16	Tnfrsf22	4.53653	3.24088	1.5659e-18	0.0253372
ENSMUSG00000038936.14	Sccpdh	5.81764	3.2323	7.96939e-39	0.000102725
ENSMUSG00000029661.17	Col1a2	9.50058	3.23089	4.471e-114	0.00287616
ENSMUSG00000027699.20	Ect2	5.92115	3.23068	3.5208e-41	0.0029675
ENSMUSG00000032715.10	Trib3	5.53132	3.22419	1.13645e-32	0.0018777
ENSMUSG00000037979.14	Ccdc92	2.85623	3.22228	2.87104e-07	0.000600015
ENSMUSG00000062510.13	Nsl1	3.13389	3.22225	1.55158e-08	0.000226243
ENSMUSG00000031146.7	Plp2	4.07726	3.21884	5.49247e-14	0.00400988
ENSMUSG00000036944.7	Tmem71	5.84402	3.21647	5.74721e-39	6.16105e-05
ENSMUSG00000041836.11	Ptpre	6.29161	3.21289	6.2202e-50	0.000660561
ENSMUSG00000022178.12	Ajuba	7.2415	3.21098	1.0046e-80	9.19663e-08
ENSMUSG00000015094.17	Npdc1	6.88086	3.20352	3.9995e-67	0.000788547
ENSMUSG00000005470.9	Asf1b	3.97997	3.20232	2.19557e-13	0.012546
ENSMUSG00000050107.3	Haspin	3.0867	3.19838	4.22569e-08	0.0028282
ENSMUSG00000042489.16	Clspn	4.69278	3.19659	5.28218e-20	0.00557944
ENSMUSG00000039153.18	Runx2	3.85321	3.19634	3.54477e-12	0.00622655
ENSMUSG00000003779.17	Kif20a	4.979	3.19474	4.84236e-23	0.00054593
ENSMUSG00000033453.9	Adamts15	4.23452	3.19189	2.10715e-15	0.00222375
ENSMUSG00000028873.17	Cdca8	4.52951	3.1915	3.26727e-18	0.000842507
ENSMUSG00000001986.17	Gria3	6.10623	3.18215	1.73639e-44	0.0028803
ENSMUSG00000032254.11	Kif23	4.97045	3.18049	9.20949e-23	0.000434754
ENSMUSG00000020492.12	Ska2	4.82183	3.17252	5.15866e-21	0.00702758
ENSMUSG00000031451.7	Gas6	9.45509	3.16857	1.34375e-110	5.16718e-05
ENSMUSG00000059493.14	Nhs	2.83542	3.16418	4.781e-07	0.00399699
ENSMUSG00000030789.10	Itgax	5.03117	3.16341	2.50984e-23	4.29192e-06
ENSMUSG00000040183.14	Ankrd6	4.42509	3.15408	9.64541e-17	1.50556e-05
ENSMUSG00000022952.18	Runx1	4.76406	3.151	6.11581e-20	0.0267054
ENSMUSG00000070802.6	Pnmal2	3.50396	3.14767	7.70632e-10	0.00287564
ENSMUSG00000058672.8	Tubb2a	9.23276	3.14267	3.16027e-109	0.00040582
ENSMUSG00000036768.7	Kif15	4.30619	3.14247	1.64594e-15	0.000239637
ENSMUSG00000050989.11	Selenon	6.38205	3.14084	6.0726e-50	0.000315091
ENSMUSG00000032400.19	Zwilch	4.28131	3.13591	3.6175e-15	0.000173512
ENSMUSG00000002944.16	Cd36	8.90404	3.1282	5.43665e-108	0.000932107
ENSMUSG00000008999.8	Bmp7	5.38477	3.12751	3.56013e-28	0.00230571
ENSMUSG00000068196.6	Col8a1	5.65125	3.12472	6.20943e-33	0.000229542
ENSMUSG00000032246.15	Calml4	5.60132	3.12359	5.75364e-32	0.00127984
ENSMUSG00000023972.11	Ptk7	5.87386	3.12294	3.64397e-37	0.00266949
ENSMUSG00000056025.13	Clca3a1	6.5111	3.12276	1.05509e-52	0.00227238
ENSMUSG00000052397.9	Ezr	7.90969	3.12064	3.76765e-93	0.000634228
ENSMUSG00000028389.13	Zfp37	3.67465	3.11376	1.35741e-10	2.30314e-05
ENSMUSG00000091345.10	Col6a5	5.33393	3.11351	8.14813e-27	0.0193624
ENSMUSG00000025140.16	Pycr1	3.48178	3.11111	1.24618e-09	0.00356293
ENSMUSG00000032352.17	Lrrc1	4.17404	3.11085	5.51604e-14	0.000399016
ENSMUSG00000027204.14	Fbn1	7.30202	3.10583	1.2981e-77	8.87542e-07
ENSMUSG00000040618.8	Pck2	6.30396	3.1043	6.70453e-47	0.0002056
ENSMUSG00000022096.15	Hr	4.77407	3.10355	2.42795e-19	0.00766419
ENSMUSG00000031673.7	Cdh11	2.79423	3.09059	1.59727e-06	0.00185967
ENSMUSG00000061048.9	Cdh3	3.66787	3.08728	2.6205e-10	0.00538652
ENSMUSG00000006576.17	Slc4a3	4.46024	3.08552	4.20043e-16	0.00997908
ENSMUSG00000034462.10	Pkd2	8.1759	3.08547	7.25968e-97	6.23109e-05
ENSMUSG00000039410.17	Prdm16	3.01275	3.08446	3.0352e-07	0.000104366
ENSMUSG00000029161.8	Cgref1	4.16503	3.08381	6.70169e-14	0.0151418
ENSMUSG00000021701.9	Plk2	8.24333	3.08362	5.10781e-98	0.000292351
ENSMUSG00000057098.15	Ebf1	3.26805	3.08168	2.15556e-08	2.50351e-05
ENSMUSG00000037474.14	Dtl	4.85032	3.07745	3.65623e-20	0.0106584
ENSMUSG00000080316.12	Spaca6	5.8531	3.07732	1.09667e-35	0.000247864
ENSMUSG00000068740.14	Celsr2	4.83756	3.07031	1.06209e-19	0.000135379
ENSMUSG00000031799.11	Tpm4	8.4176	3.06913	1.36616e-100	0.00528752
ENSMUSG00000048440.17	Cyp4f16	5.40032	3.06765	4.00201e-27	0.000355191
ENSMUSG00000035112.18	Wnk4	5.54007	3.06107	1.56142e-29	1.30926e-05
ENSMUSG00000030536.11	Iqgap1	8.99948	3.06076	3.61377e-104	0.0234452
ENSMUSG00000006369.15	Fbln1	4.24513	3.05891	6.68408e-14	0.0199065
ENSMUSG00000016494.10	Cd34	5.79776	3.0551	4.44077e-34	0.000119638
ENSMUSG00000033031.14	Cip2a	5.45008	3.05475	7.43091e-28	0.000157527
ENSMUSG00000035232.9	Pdk3	3.89788	3.0547	2.34054e-11	0.0030137
ENSMUSG00000005553.15	Atp4a	5.35379	3.05344	2.5744e-26	0.00236789
ENSMUSG00000096916.8	Zfp850	2.75565	3.05327	3.53461e-06	0.00499748
ENSMUSG00000027134.5	Lpcat4	3.78295	3.05315	1.20993e-10	0.00225985
ENSMUSG00000035107.14	Dcbld2	7.25893	3.05124	3.31201e-73	0.000152768
ENSMUSG00000024664.6	Fads3	8.19033	3.04653	6.57261e-95	0.000107825
ENSMUSG00000016763.16	Scube1	4.15771	3.04445	2.22896e-13	0.000118366
ENSMUSG00000047534.18	Mis18bp1	4.05412	3.0443	1.32654e-12	0.0026257
ENSMUSG00000026274.12	Pask	4.12792	3.04038	4.13677e-13	0.00293088
ENSMUSG00000040584.9	Abcb1a	6.51628	3.03854	3.57791e-50	1.38925e-05
ENSMUSG00000020846.7	Rflnb	5.03496	3.03849	1.27005e-21	0.000946676
ENSMUSG00000056413.17	Adap1	4.34191	3.03717	1.09544e-14	0.000117287
ENSMUSG00000069793.13	Slfn9	6.93267	3.03643	3.76344e-62	0.0180435
ENSMUSG00000035640.19	Cbarp	4.75955	3.03585	2.13434e-18	0.015978
ENSMUSG00000028059.17	Arhgef2	7.26372	3.03474	1.26535e-72	4.69668e-06
ENSMUSG00000034023.17	Fancd2	3.44369	3.03262	5.61928e-09	0.0126816
ENSMUSG00000045730.5	Adrb2	5.57073	3.02662	3.67859e-29	0.0053133
ENSMUSG00000040289.9	Hey1	3.01282	3.02661	5.92437e-07	0.00565714
ENSMUSG00000006930.16	Hap1	5.59678	3.02465	1.16594e-29	5.22551e-06
ENSMUSG00000022885.17	St6gal1	10.2782	3.02442	4.29566e-100	1.16672e-07
ENSMUSG00000032006.16	Pdgfd	4.83762	3.02069	3.38832e-19	0.000749415
ENSMUSG00000025268.16	Maged2	6.73602	3.02047	2.91085e-55	7.49525e-07
ENSMUSG00000029135.11	Fosl2	7.09273	3.01924	9.20216e-66	0.0351031
ENSMUSG00000039985.15	Sinhcaf	3.01469	3.01699	6.14788e-07	0.00378519
ENSMUSG00000044921.6	Rassf9	3.22906	3.01517	9.51832e-08	0.020217
ENSMUSG00000030353.16	Tead4	3.90063	3.01273	4.10481e-11	0.0115377
ENSMUSG00000078922.10	Tgtp1	3.20254	3.01196	7.90755e-08	0.0352653
ENSMUSG00000055978.6	Fut2	3.88881	3.01091	5.81217e-11	0.00612087
ENSMUSG00000062995.13	Ica1	5.58296	3.01003	3.05756e-29	0.00248704
ENSMUSG00000023947.9	Nfkbie	5.98763	3.00971	7.88416e-37	0.00013419
ENSMUSG00000023963.11	Cyp39a1	8.35205	3.00821	5.83994e-96	9.11918e-06
ENSMUSG00000019558.15	Slc6a8	7.17239	3.00571	6.67147e-68	0.00649452
ENSMUSG00000030559.9	Rab38	3.86876	3.00379	6.23005e-11	0.00162123
ENSMUSG00000029869.8	Ephb6	5.17529	3.00292	9.57302e-23	2.48452e-06
ENSMUSG00000029769.17	Ccdc136	3.40574	3.00205	1.83978e-08	0.0265827
ENSMUSG00000032714.7	Syde1	6.29	2.99588	2.57747e-43	0.00014145
ENSMUSG00000031274.17	Col4a5	6.70296	2.98858	3.08374e-53	3.57774e-05
ENSMUSG00000025758.11	Plk4	4.80602	2.98702	1.746e-18	0.00090256
ENSMUSG00000050953.11	Gja1	6.72969	2.98577	1.10486e-53	0.0165541
ENSMUSG00000044827.11	Tlr1	4.41242	2.98246	6.74661e-15	0.0043319
ENSMUSG00000022816.12	Fstl1	7.57846	2.98242	4.17536e-79	7.15787e-09
ENSMUSG00000063632.7	Sox11	2.728	2.98185	7.53132e-06	0.00167062
ENSMUSG00000026196.8	Bard1	3.86756	2.97749	9.00519e-11	0.00351948
ENSMUSG00000026429.10	Ube2t	3.00238	2.97576	8.19845e-07	0.00192892
ENSMUSG00000021118.8	Plek2	3.96826	2.97312	2.91767e-11	0.0113084
ENSMUSG00000024301.11	Kifc5b	2.72082	2.97122	7.75406e-06	0.00552816
ENSMUSG00000027188.9	Pamr1	6.48683	2.97108	7.12299e-47	3.60859e-05
ENSMUSG00000021070.7	Bdkrb2	2.9532	2.96854	2.04158e-06	0.0189194
ENSMUSG00000002870.9	Mcm2	6.51811	2.96703	7.26191e-48	0.00379589
ENSMUSG00000020108.5	Ddit4	8.39454	2.96457	3.31722e-94	0.0108172
ENSMUSG00000032184.6	Lysmd2	4.09467	2.96315	3.65105e-12	0.00115887
ENSMUSG00000022893.15	Adamts1	8.43099	2.95848	2.80756e-94	0.0120906
ENSMUSG00000020458.17	Rtn4	9.83484	2.95467	1.36597e-97	0.00412757
ENSMUSG00000026355.12	Mcm6	6.9185	2.95457	3.19781e-58	0.0149821
ENSMUSG00000070605.5	Zfp992	3.1715	2.94969	3.09722e-07	0.000283688
ENSMUSG00000037466.14	Tedc1	3.87885	2.93857	1.30708e-10	0.00028473
ENSMUSG00000042359.19	Osbpl6	2.71429	2.93812	1.4591e-05	0.00603461
ENSMUSG00000032997.17	Chpf	5.44069	2.93784	2.09758e-25	0.000747755
ENSMUSG00000042439.14	Zfp532	5.88532	2.93511	4.73711e-33	6.21927e-05
ENSMUSG00000019796.13	Lrp11	6.03879	2.93376	8.85543e-36	0.0187913
ENSMUSG00000036718.18	Micall2	5.71921	2.93271	7.51683e-30	0.000826968
ENSMUSG00000030878.12	Cdr2	5.25654	2.9306	1.15308e-22	0.016361
ENSMUSG00000040415.16	Dtx3	6.29638	2.92967	2.99785e-41	0.00391947
ENSMUSG00000052271.8	Bhlha15	4.0775	2.92735	6.38923e-12	0.0497547
ENSMUSG00000021760.6	Gpx8	3.72556	2.92494	1.29262e-09	2.80878e-05
ENSMUSG00000024660.10	Incenp	5.97767	2.92423	1.29016e-34	0.000750924
ENSMUSG00000034271.17	Jdp2	5.48512	2.92044	5.86416e-26	0.000338044
ENSMUSG00000078521.3	Aunip	2.946	2.92014	2.23378e-06	0.00693545
ENSMUSG00000000732.10	Icosl	4.06836	2.91971	1.74704e-11	0.000853742
ENSMUSG00000021965.4	Ska3	3.17656	2.91921	3.53601e-07	0.0106898
ENSMUSG00000042272.18	Sestd1	6.00005	2.91517	1.27546e-34	0.00179574
ENSMUSG00000002297.17	Dbf4	5.84598	2.91512	7.50794e-32	2.49689e-06
ENSMUSG00000025225.16	Nfkb2	7.05316	2.91137	5.25679e-60	0.000108709
ENSMUSG00000041577.6	Prelp	10.1365	2.90777	3.99192e-94	0.000800178
ENSMUSG00000040717.7	Il17rd	4.47883	2.90507	1.53994e-14	0.00335365
ENSMUSG00000027831.10	Veph1	5.41691	2.90497	1.12717e-24	0.00269444
ENSMUSG00000020340.17	Cyfip2	5.69171	2.90321	1.58925e-28	0.0396786
ENSMUSG00000026548.5	Slamf9	3.19267	2.90246	3.1365e-07	2.86118e-05
ENSMUSG00000021175.16	Cdca7l	4.27928	2.90237	5.12979e-13	0.00184977
ENSMUSG00000066191.13	Anks6	4.44631	2.90112	2.98988e-14	0.000309357
ENSMUSG00000051220.3	Ercc6l	4.178	2.89884	2.74896e-12	0.0183307
ENSMUSG00000022221.15	Ripk3	4.35994	2.89631	2.7422e-13	0.0467191
ENSMUSG00000001525.11	Tubb5	10.1349	2.89566	1.88714e-93	0.00167692
ENSMUSG00000028339.18	Col15a1	8.04013	2.89517	1.27743e-83	0.00216517
ENSMUSG00000026103.15	Gls	7.46703	2.8934	2.00497e-72	0.00352379
ENSMUSG00000001473.8	Tubb6	7.79391	2.89248	1.1133e-78	0.044151
ENSMUSG00000050410.16	Tcf19	4.96505	2.89188	6.60424e-19	0.0205012
ENSMUSG00000072620.4	Slfn2	5.6631	2.89034	4.27785e-28	9.986e-05
ENSMUSG00000020473.14	Aebp1	5.94088	2.88938	1.29187e-32	0.0250256
ENSMUSG00000021720.12	Rnf180	3.95195	2.8883	1.76463e-10	0.00408019
ENSMUSG00000019920.19	Lims1	9.26769	2.88747	1.22808e-94	0.00450772
ENSMUSG00000034614.15	Pik3ip1	4.05893	2.88701	2.84678e-11	1.98152e-05
ENSMUSG00000034206.16	Polq	3.96213	2.88687	1.0969e-10	0.000937499
ENSMUSG00000023232.18	Serinc2	7.3992	2.88629	7.70967e-70	0.000587118
ENSMUSG00000038079.15	Tmem237	5.57578	2.88365	1.5882e-26	1.37463e-05
ENSMUSG00000031342.18	Gpm6b	5.11064	2.88104	4.47514e-20	4.70698e-06
ENSMUSG00000005233.17	Spc25	5.73098	2.87854	3.28121e-29	0.00598053
ENSMUSG00000000440.13	Pparg	5.52318	2.87533	1.52307e-25	0.000463219
ENSMUSG00000014158.13	Trpv4	4.17181	2.87361	5.67257e-12	1.74704e-06
ENSMUSG00000031441.16	Atp11a	8.44927	2.8719	1.36576e-89	9.1381e-05
ENSMUSG00000024511.16	Rab27b	5.06575	2.87046	1.68404e-19	0.00044229
ENSMUSG00000019960.9	Dusp6	9.50215	2.86939	2.33226e-93	0.00624385
ENSMUSG00000028780.14	Sema3c	5.31583	2.86671	1.87482e-22	9.49475e-05
ENSMUSG00000056481.8	Cd248	4.26963	2.86569	1.44505e-12	3.65642e-05
ENSMUSG00000091243.3	Vgll3	3.35239	2.86483	1.28427e-07	0.000238451
ENSMUSG00000016526.9	Dyrk3	4.52229	2.86117	2.10518e-14	0.000819946
ENSMUSG00000045679.15	Pqlc3	5.59923	2.85863	2.50434e-26	0.00028564
ENSMUSG00000056671.8	Prelid2	6.23237	2.85807	1.08506e-37	0.015204
ENSMUSG00000020083.14	Fam241b	4.15463	2.85791	1.18722e-11	4.56551e-06
ENSMUSG00000034227.8	Foxj1	3.17387	2.856	5.49287e-07	0.00166062
ENSMUSG00000020142.13	Slc1a4	6.57969	2.85149	4.34102e-45	0.0185825
ENSMUSG00000071714.8	Csf2rb2	5.89679	2.84917	6.69999e-31	0.0175454
ENSMUSG00000059714.14	Flot1	7.51014	2.84843	2.6066e-71	2.68489e-07
ENSMUSG00000035357.18	Pdzrn3	4.81891	2.84646	9.60829e-17	0.0374937
ENSMUSG00000031821.12	Gins2	4.15304	2.84309	1.22814e-11	0.00704166
ENSMUSG00000013698.13	Pea15a	8.81372	2.84068	2.32644e-91	0.00132174
ENSMUSG00000038372.15	Gmds	4.72734	2.8362	6.40538e-16	6.73229e-05
ENSMUSG00000052534.16	Pbx1	8.15881	2.83507	1.20706e-82	9.48227e-08
ENSMUSG00000052684.5	Jun	8.5665	2.82883	4.2739e-89	0.0359784
ENSMUSG00000037060.4	Cavin3	3.93434	2.82458	5.94044e-10	0.00689629
ENSMUSG00000045838.9	Ccdc9b	5.83063	2.8232	2.38746e-29	0.00210664
ENSMUSG00000037568.13	Vash2	3.13703	2.8231	1.11743e-06	0.00240735
ENSMUSG00000022947.9	Cbr3	3.65369	2.81878	1.20489e-08	0.00013075
ENSMUSG00000022043.20	Trim35	7.50094	2.81773	1.07054e-69	9.97151e-06
ENSMUSG00000024401.15	Tnf	3.35059	2.81652	1.65649e-07	0.00371657
ENSMUSG00000032477.15	Cdc25a	6.9362	2.81216	1.19247e-52	1.52801e-06
ENSMUSG00000031075.20	Ano1	5.53965	2.81209	2.06059e-24	0.0243174
ENSMUSG00000103088.2	Pcdhgb6	2.8986	2.81184	1.04641e-05	0.000808686
ENSMUSG00000047712.9	Ust	5.01302	2.81002	4.81713e-18	0.000326507
ENSMUSG00000045932.13	Ifit2	6.17659	2.80692	1.46353e-35	0.00757888
ENSMUSG00000039953.14	Clstn1	7.50976	2.80641	3.26759e-69	8.81715e-06
ENSMUSG00000029174.19	Tbc1d1	7.10643	2.80299	7.93642e-57	0.00898094
ENSMUSG00000016624.16	Phf21b	3.64491	2.7995	1.65624e-08	0.000218328
ENSMUSG00000039031.17	Arhgap18	7.35192	2.79859	4.35001e-64	6.36519e-06
ENSMUSG00000027463.15	Slc52a3	3.62993	2.79562	2.37333e-08	0.00528716
ENSMUSG00000068758.9	Il3ra	4.64533	2.79522	1.17157e-14	0.0105174
ENSMUSG00000061666.7	Gdpd1	6.29022	2.79206	3.80274e-37	0.00043698
ENSMUSG00000028456.19	Unc13b	7.2343	2.79089	2.99578e-60	4.94021e-05
ENSMUSG00000041482.18	Piezo2	4.89006	2.78893	8.91142e-17	0.000532319
ENSMUSG00000025888.7	Casp1	5.32407	2.78756	1.69786e-21	0.0114016
ENSMUSG00000022037.16	Clu	14.7878	2.78696	8.78487e-61	0.000909147
ENSMUSG00000032854.13	Ugt8a	3.33886	2.78518	2.51217e-07	0.00503211
ENSMUSG00000047557.3	Lxn	4.01462	2.7796	4.76229e-10	0.0200205
ENSMUSG00000027864.10	Ptgfrn	7.55771	2.77867	8.30945e-69	0.00103032
ENSMUSG00000029910.15	Mad2l1	5.88738	2.77859	1.20647e-29	0.00301596
ENSMUSG00000026483.14	Niban1	7.70734	2.77736	1.7088e-71	0.00426563
ENSMUSG00000074364.7	Ehd2	6.17493	2.77457	1.76377e-34	0.00135666
ENSMUSG00000022892.12	App	11.4938	2.77256	4.67165e-80	3.10571e-05
ENSMUSG00000040312.15	Cchcr1	4.97657	2.77213	1.81858e-17	5.11489e-05
ENSMUSG00000021226.8	Acot2	4.99232	2.76624	2.12876e-17	0.00105818
ENSMUSG00000027293.14	Ehd4	7.21287	2.76569	2.31891e-58	0.000115929
ENSMUSG00000052911.10	Lamb2	7.84829	2.76477	2.25084e-73	0.00522411
ENSMUSG00000050965.15	Prkca	7.42497	2.76446	1.40443e-64	5.51998e-05
ENSMUSG00000032925.17	Itgbl1	3.27468	2.75804	7.33877e-07	0.00648831
ENSMUSG00000020773.12	Trim47	7.00114	2.75441	4.76349e-52	0.00343118
ENSMUSG00000035891.17	Cerk	6.35604	2.75413	1.19744e-37	1.20167e-05
ENSMUSG00000003500.14	Impdh1	6.41045	2.75068	1.87498e-38	0.00453833
ENSMUSG00000025212.18	Sfxn3	4.95597	2.74923	9.41224e-17	0.0461273
ENSMUSG00000046727.14	Cystm1	6.87933	2.74695	1.20866e-48	0.00800621
ENSMUSG00000027506.16	Tpd52	7.83435	2.74508	3.00735e-72	0.00172621
ENSMUSG00000031594.10	Fgl1	10.6665	2.74167	5.62353e-83	0.0305133
ENSMUSG00000021182.17	Ccdc88c	6.41881	2.74077	1.72828e-38	0.000175513
ENSMUSG00000047945.7	Marcksl1	7.72628	2.74063	3.73894e-70	9.74811e-07
ENSMUSG00000039748.12	Exo1	4.00335	2.74043	5.90742e-10	0.0280916
ENSMUSG00000041112.18	Elmo1	5.32927	2.73842	1.46565e-20	2.65642e-06
ENSMUSG00000089669.8	Tnfsf13	2.88369	2.73838	1.58235e-05	0.00238436
ENSMUSG00000049103.15	Ccr2	5.60152	2.73588	3.12475e-24	0.00947123
ENSMUSG00000031845.17	Bco1	7.85122	2.73336	5.40481e-72	4.0336e-06
ENSMUSG00000044461.7	Shisa2	3.43275	2.73288	2.79764e-07	0.00466488
ENSMUSG00000026821.17	Ralgds	5.81902	2.73284	3.66794e-27	0.0150492
ENSMUSG00000057123.15	Gja5	3.60077	2.7317	5.35213e-08	0.00580292
ENSMUSG00000028312.20	Smc2	6.86403	2.72825	6.62125e-48	0.00105167
ENSMUSG00000019139.11	Isyna1	7.17404	2.72673	1.55371e-55	0.00612586
ENSMUSG00000032577.17	Mapkapk3	4.19977	2.72605	7.26174e-11	0.00101324
ENSMUSG00000013419.8	Zfp651	5.13935	2.72508	3.06952e-18	2.58755e-05
ENSMUSG00000039405.8	Prss23	5.14016	2.72335	4.51975e-18	0.0144937
ENSMUSG00000034330.11	Plcg2	5.74082	2.72171	9.82407e-26	0.00436131
ENSMUSG00000039942.16	Ptger4	3.87437	2.72116	6.06507e-09	0.00352662
ENSMUSG00000022505.10	Emp2	6.83856	2.72085	6.16671e-47	2.04121e-06
ENSMUSG00000048388.4	Fam171b	4.37752	2.72027	3.26409e-12	0.0111361
ENSMUSG00000056708.6	Ier5	7.08164	2.71742	1.2696e-52	0.00107034
ENSMUSG00000072244.12	Trim6	4.46526	2.71617	1.37212e-12	0.00237335
ENSMUSG00000029994.18	Anxa4	9.98592	2.71306	6.80887e-84	0.000279208
ENSMUSG00000004609.12	Cd33	5.2725	2.71259	1.86213e-19	0.00158627
ENSMUSG00000028357.14	Kif12	4.37157	2.71055	4.00996e-12	0.0254078
ENSMUSG00000027331.16	Knstrn	5.24258	2.7054	3.64694e-19	0.00282084
ENSMUSG00000021262.16	Evl	5.52422	2.70167	1.8257e-22	1.346e-05
ENSMUSG00000021838.18	Samd4	6.50197	2.69933	6.66611e-39	7.88986e-08
ENSMUSG00000024851.15	Pitpnm1	6.69561	2.69714	9.41017e-43	0.000537009
ENSMUSG00000042029.8	Ncapg2	6.1033	2.69674	2.38089e-31	0.00411479
ENSMUSG00000022673.6	Mcm4	6.72881	2.69501	1.16882e-43	0.00376588
ENSMUSG00000055320.19	Tead1	8.82819	2.69395	1.85372e-83	0.000224765
ENSMUSG00000029283.18	Cdc7	3.45629	2.69265	2.72906e-07	0.0118678
ENSMUSG00000038034.16	Igsf8	7.69932	2.68991	3.08725e-67	0.00252134
ENSMUSG00000020121.16	Srgap1	5.22297	2.68867	1.72745e-18	0.0110548
ENSMUSG00000029822.16	Osbpl3	9.01523	2.68828	1.70962e-83	2.42315e-06
ENSMUSG00000030786.19	Itgam	3.73488	2.68675	3.88469e-08	0.0157062
ENSMUSG00000063146.12	Clip2	6.6793	2.68616	3.6704e-42	6.25689e-06
ENSMUSG00000057335.12	Cep170	8.12689	2.68386	6.96258e-74	0.0472595
ENSMUSG00000033685.14	Ucp2	9.15462	2.68323	2.4936e-83	1.80369e-06
ENSMUSG00000025265.15	Fgd1	4.25704	2.6818	6.48995e-11	0.000612021
ENSMUSG00000004891.17	Nes	6.35921	2.68072	1.80549e-35	0.0180928
ENSMUSG00000017716.16	Birc5	5.17886	2.67819	4.48208e-18	0.00571457
ENSMUSG00000060923.6	Acyp2	3.7129	2.67729	4.17444e-08	0.000433685
ENSMUSG00000042215.9	Bag2	5.46094	2.6726	6.00987e-21	0.013714
ENSMUSG00000040158.13	Tax1bp3	5.65242	2.67251	1.12889e-23	5.13022e-05
ENSMUSG00000040189.19	Odad1	3.26824	2.67178	2.09339e-06	0.000925147
ENSMUSG00000037628.11	Cdkn3	2.85823	2.67093	3.23757e-05	0.00218172
ENSMUSG00000062825.16	Actg1	8.08875	2.66929	1.41956e-72	0.02921
ENSMUSG00000037907.17	Ankrd13b	6.1709	2.66894	8.34633e-32	2.8263e-05
ENSMUSG00000028633.8	Ctps	7.85137	2.66872	7.69091e-69	1.96991e-05
ENSMUSG00000032334.11	Loxl1	4.7774	2.66793	2.05326e-14	0.00027762
ENSMUSG00000034591.6	Slc41a2	8.76327	2.66532	7.62879e-82	3.91751e-05
ENSMUSG00000028464.17	Tpm2	4.16657	2.66506	3.99419e-10	0.0175644
ENSMUSG00000049119.15	Fam110b	2.83842	2.66444	5.70909e-05	0.0125617
ENSMUSG00000006435.17	Neurl1a	4.33378	2.66099	4.65014e-11	0.0269224
ENSMUSG00000115783.2	Bc1	5.69825	2.66097	4.30201e-24	0.00487988
ENSMUSG00000039683.17	Sdk1	3.97832	2.65978	2.91334e-09	0.00607829
ENSMUSG00000032740.18	Ccdc88a	6.77938	2.65793	2.00156e-43	7.8306e-05
ENSMUSG00000039865.9	Slc44a3	7.74109	2.65624	1.5807e-66	2.56522e-07
ENSMUSG00000061186.16	Sfmbt2	3.70291	2.65549	7.58561e-08	0.00265435
ENSMUSG00000040434.17	Large2	4.42868	2.65495	5.71104e-12	0.00690452
ENSMUSG00000071984.12	Fndc1	3.41566	2.65338	9.80267e-07	0.014716
ENSMUSG00000024885.10	Aldh3b1	4.71439	2.6501	9.88662e-14	0.00363492
ENSMUSG00000044968.17	Napepld	4.82609	2.64981	1.33227e-14	6.71738e-05
ENSMUSG00000028843.9	Sh3bgrl3	5.60493	2.64966	1.7668e-22	0.00288613
ENSMUSG00000049866.13	Arl4c	6.33498	2.64296	5.72496e-34	0.00302756
ENSMUSG00000028597.12	Gpx7	4.57522	2.64292	8.35052e-13	0.000325424
ENSMUSG00000021280.10	Exoc3l4	3.25238	2.64236	2.75277e-06	0.000586209
ENSMUSG00000000058.7	Cav2	7.11614	2.6421	1.20756e-50	0.000437411
ENSMUSG00000015222.19	Map2	5.42571	2.64198	2.81522e-20	1.32067e-05
ENSMUSG00000056737.15	Capg	5.29361	2.64132	1.63684e-18	0.0273053
ENSMUSG00000027115.15	Kif18a	3.70652	2.63907	7.65687e-08	0.00192321
ENSMUSG00000061411.13	Nol4l	4.94369	2.63773	2.10839e-15	0.000568123
ENSMUSG00000049804.10	Armcx4	6.28191	2.63445	7.92484e-33	9.86287e-05
ENSMUSG00000021754.18	Map3k1	8.93967	2.63294	2.76667e-80	0.0349415
ENSMUSG00000054942.14	Miga1	6.42668	2.62844	2.213e-35	2.50312e-06
ENSMUSG00000020737.13	Jpt1	7.10721	2.62789	4.63439e-50	1.56994e-06
ENSMUSG00000001521.13	Tulp3	5.62842	2.6259	2.06788e-22	0.000488011
ENSMUSG00000007041.10	Clic1	8.10742	2.62465	1.51259e-70	0.00726625
ENSMUSG00000027496.16	Aurka	5.23573	2.62275	8.13993e-18	0.00204429
ENSMUSG00000072980.4	Oip5	3.23523	2.62034	4.06584e-06	0.0109653
ENSMUSG00000040209.13	Zfp704	8.09164	2.61974	2.58029e-70	5.73462e-05
ENSMUSG00000026556.16	Vangl2	5.29209	2.61968	1.90445e-18	8.9532e-05
ENSMUSG00000042523.13	Dnal1	4.97941	2.61765	2.02177e-15	0.000718098
ENSMUSG00000028701.5	Lurap1	3.02258	2.61741	2.09519e-05	0.00153287
ENSMUSG00000020649.12	Rrm2	7.624	2.6159	1.24562e-62	0.0019412
ENSMUSG00000078995.11	Zfp456	2.78357	2.61223	0.000119601	0.000765611
ENSMUSG00000046841.6	Ckap4	6.24682	2.61015	1.6123e-31	0.00118343
ENSMUSG00000042104.19	Uggt2	5.9163	2.60635	4.16983e-26	1.51504e-06
ENSMUSG00000038740.10	Mvb12b	5.57414	2.60421	2.01948e-21	0.000100185
ENSMUSG00000031853.6	Map3k21	7.30033	2.60312	8.48189e-54	5.07906e-05
ENSMUSG00000020941.8	Map3k14	6.20923	2.60149	1.07958e-30	0.00444325
ENSMUSG00000021256.6	Vash1	4.81298	2.60121	5.84136e-14	0.010761
ENSMUSG00000025004.17	Cyp2c40	3.57685	2.60004	3.46325e-07	0.00147974
ENSMUSG00000031910.15	Has3	4.021	2.59639	5.73432e-09	0.00103566
ENSMUSG00000036894.4	Rap2b	5.38557	2.5951	5.61518e-19	7.61363e-05
ENSMUSG00000032718.5	Mansc1	6.77849	2.59367	3.0486e-41	2.67234e-05
ENSMUSG00000047181.13	Samd14	4.96641	2.58952	5.40953e-15	0.000611614
ENSMUSG00000019066.14	Rab3d	7.23334	2.58943	1.16031e-51	9.18511e-05
ENSMUSG00000058013.12	Septin11	9.14119	2.5894	2.78409e-78	3.43495e-05
ENSMUSG00000038141.12	Tmem181a	4.91741	2.58918	9.8772e-15	0.000116589
ENSMUSG00000057614.7	Gnai1	4.55441	2.58475	3.87463e-12	0.0103769
ENSMUSG00000012519.15	Mlkl	6.44491	2.57876	2.13712e-34	0.000103696
ENSMUSG00000058173.13	Smco4	6.6803	2.57728	9.17282e-39	0.0147028
ENSMUSG00000037419.10	Endod1	6.32996	2.57695	3.86395e-32	0.025976
ENSMUSG00000026249.11	Serpine2	7.53133	2.5767	1.36451e-58	0.0188292
ENSMUSG00000026837.17	Col5a1	7.97906	2.5767	3.23451e-66	0.0261632
ENSMUSG00000004098.8	Col5a3	5.88144	2.57639	7.43575e-25	0.0416129
ENSMUSG00000023992.15	Trem2	3.90817	2.57624	3.0305e-08	0.0067633
ENSMUSG00000073599.11	Ecscr	5.57492	2.57582	8.4197e-21	0.0203026
ENSMUSG00000003573.16	Homer3	5.59913	2.57546	3.58238e-21	0.000455574
ENSMUSG00000020282.19	Rhbdf1	6.85127	2.5736	4.09205e-42	1.96521e-06
ENSMUSG00000031722.11	Hp	14.9053	2.5735	2.39102e-52	6.29772e-06
ENSMUSG00000029446.15	Psph	6.2017	2.57313	3.84286e-30	0.00039245
ENSMUSG00000049225.15	Pdp1	5.11143	2.57295	5.80708e-16	0.000593603
ENSMUSG00000029298.16	Gbp9	7.46575	2.57081	7.82323e-57	0.00013745
ENSMUSG00000031788.15	Kifc3	8.30856	2.56988	5.82136e-71	6.60956e-09
ENSMUSG00000019773.8	Fbxo5	3.90721	2.56949	3.05657e-08	0.0113489
ENSMUSG00000053746.9	Ptrh1	3.78487	2.56904	1.13369e-07	0.0269878
ENSMUSG00000085156.9	Snhg15	4.79334	2.56668	1.6889e-13	0.000555875
ENSMUSG00000018395.20	Kif3a	6.3754	2.56622	1.12811e-32	0.00253266
ENSMUSG00000030403.10	Vasp	8.55985	2.56587	3.96004e-74	6.37071e-05
ENSMUSG00000022369.14	Mtbp	4.73481	2.56371	4.26289e-13	4.30563e-05
ENSMUSG00000021493.16	Pdlim7	6.867	2.5627	5.01506e-42	0.0392893
ENSMUSG00000020520.15	Galnt10	7.17343	2.56046	5.66177e-49	1.99661e-06
ENSMUSG00000026043.19	Col3a1	10.6137	2.55861	1.04024e-73	0.00143598
ENSMUSG00000022773.20	Ypel1	3.2221	2.55708	7.8275e-06	0.010576
ENSMUSG00000027006.14	Dnajc10	10.2327	2.55623	6.30792e-75	0.000522045
ENSMUSG00000048285.10	Frmd6	6.94692	2.55439	2.16228e-43	3.41468e-05
ENSMUSG00000032344.18	Cgas	3.67319	2.55388	2.39578e-07	0.00416086
ENSMUSG00000019979.13	Apaf1	6.48911	2.55166	2.05632e-34	1.51037e-05
ENSMUSG00000007659.19	Bcl2l1	9.14524	2.55079	2.97004e-76	0.000142604
ENSMUSG00000018398.19	Septin8	7.382	2.54778	2.28375e-53	0.000959804
ENSMUSG00000036672.6	Cenpt	4.83986	2.54723	1.39869e-13	0.000852025
ENSMUSG00000053192.10	Mllt11	4.58154	2.54637	8.98772e-12	0.00096991
ENSMUSG00000031843.3	Mphosph6	5.86782	2.54531	4.8645e-24	0.0159458
ENSMUSG00000040339.11	Fam102b	6.40552	2.54498	1.3455e-32	0.00815584
ENSMUSG00000031595.10	Pdgfrl	3.02948	2.54452	3.53915e-05	0.00219541
ENSMUSG00000039943.17	Plcb4	6.8914	2.54397	6.33273e-42	0.00234787
ENSMUSG00000024036.17	Slc37a1	5.4045	2.54347	2.83746e-18	0.0201945
ENSMUSG00000056476.14	Med12l	6.91936	2.54304	1.07816e-42	5.61656e-05
ENSMUSG00000039286.13	Fndc3b	9.91909	2.54134	6.5834e-75	1.16442e-05
ENSMUSG00000051341.7	Zfp52	4.0007	2.54025	2.38522e-08	0.00578218
ENSMUSG00000028111.5	Ctsk	4.17768	2.53962	2.77405e-09	0.000479672
ENSMUSG00000089762.4	Ier5l	4.01408	2.53823	1.98074e-08	0.0066247
ENSMUSG00000029171.13	Pgm2	6.53537	2.53746	1.00913e-34	0.00829646
ENSMUSG00000015766.15	Eps8	6.05401	2.53575	1.49335e-26	0.0258252
ENSMUSG00000037032.17	Apbb1	3.78029	2.535	1.55554e-07	0.00380292
ENSMUSG00000041936.19	Agrn	10.1824	2.53488	5.90929e-74	0.00132414
ENSMUSG00000031785.17	Adgrg1	6.35094	2.53333	1.81772e-31	6.5603e-05
ENSMUSG00000031647.11	Mfap3l	2.78088	2.53253	0.000190868	0.00187825
ENSMUSG00000070003.8	Ssbp4	6.66638	2.53099	4.89595e-37	0.000113481
ENSMUSG00000103585.2	Pcdhgb4	2.98525	2.53022	6.35392e-05	0.0130576
ENSMUSG00000030089.16	Slc41a3	4.82923	2.53019	2.54375e-13	0.00145768
ENSMUSG00000011256.17	Adam19	5.35974	2.53007	9.54401e-18	0.000103395
ENSMUSG00000029322.13	Plac8	5.91976	2.52787	1.66574e-24	0.00437246
ENSMUSG00000013155.11	Enkd1	3.35493	2.52571	4.5967e-06	0.000224738
ENSMUSG00000040852.7	Plekhh2	5.91342	2.52445	1.80681e-24	0.00122761
ENSMUSG00000069601.15	Ank3	9.08183	2.52438	7.84533e-75	6.04135e-09
ENSMUSG00000039787.14	Cercam	2.99737	2.52341	5.70682e-05	0.000430155
ENSMUSG00000039178.10	Tbc1d19	5.641	2.52019	9.89526e-21	0.000413915
ENSMUSG00000062209.16	Erbb4	3.17558	2.51873	1.46283e-05	0.0298366
ENSMUSG00000018920.12	Cxcl16	7.20116	2.51348	1.44157e-47	0.00316978
ENSMUSG00000006678.7	Pola1	7.10357	2.50924	2.01719e-45	0.00239677
ENSMUSG00000022297.16	Fzd6	6.10823	2.50758	5.65917e-27	8.26812e-06
ENSMUSG00000028019.10	Pdgfc	6.6463	2.50582	6.18847e-36	0.000782258
ENSMUSG00000048126.17	Col6a3	8.1574	2.50519	1.48351e-65	0.00689168
ENSMUSG00000007655.17	Cav1	6.96939	2.50455	5.29023e-42	0.0414129
ENSMUSG00000026380.11	Tfcp2l1	7.84329	2.50222	6.05092e-61	1.00836e-05
ENSMUSG00000037280.13	Galnt6	4.16928	2.50128	5.60711e-09	0.000509938
ENSMUSG00000052776.11	Oas1a	4.08943	2.4999	9.29371e-09	0.0111845
ENSMUSG00000051359.16	Ncald	6.23966	2.49966	6.4717e-29	0.00303591
ENSMUSG00000029851.6	Tcaf2	2.73559	2.49932	0.000313775	0.000125074
ENSMUSG00000019467.16	Arhgef25	4.98598	2.49912	3.45688e-14	0.000343924
ENSMUSG00000040710.11	St8sia4	4.62798	2.49833	1.25909e-11	0.00449243
ENSMUSG00000060548.14	Tnfrsf19	6.21485	2.4973	1.74811e-28	0.00251258
ENSMUSG00000054690.18	Emcn	5.82199	2.49695	1.41897e-22	0.0188786
ENSMUSG00000019891.16	Dcbld1	5.6295	2.49488	2.55221e-20	0.000478418
ENSMUSG00000050315.15	Synpo2	3.34296	2.49259	7.11017e-06	0.00235011
ENSMUSG00000019975.13	Ikbip	6.64164	2.48855	2.78279e-35	3.0805e-05
ENSMUSG00000036053.18	Fmnl2	7.75177	2.48755	7.26721e-59	0.00162071
ENSMUSG00000031963.9	Bmper	4.55963	2.48357	4.46171e-11	0.00129763
ENSMUSG00000036617.18	Etl4	8.39793	2.48222	1.27858e-67	1.71101e-05
ENSMUSG00000064210.8	Ano6	7.5935	2.48147	5.37339e-56	0.000547184
ENSMUSG00000054889.11	Dsp	10.7578	2.47972	3.34097e-69	0.029498
ENSMUSG00000031503.14	Col4a2	10.3763	2.47949	1.50676e-70	0.00722206
ENSMUSG00000048965.10	Mrgpre	4.61304	2.47751	2.36525e-11	0.000357741
ENSMUSG00000057329.8	Bcl2	5.81589	2.47609	2.50068e-22	0.000167644
ENSMUSG00000072568.5	Lratd2	7.74323	2.47309	4.26014e-58	0.000540561
ENSMUSG00000021913.9	Ogdhl	2.98184	2.46949	0.000106415	0.0300197
ENSMUSG00000032324.12	Tspan3	6.44182	2.46755	2.51405e-31	5.05872e-06
ENSMUSG00000007030.9	Vwa7	3.13067	2.46695	4.43653e-05	0.00284008
ENSMUSG00000037902.19	Sirpa	9.52136	2.46532	1.02697e-71	0.000989586
ENSMUSG00000079419.5	Ms4a6c	4.74787	2.46254	3.21066e-12	0.00031502
ENSMUSG00000054720.13	Lrrc8c	6.65682	2.46028	1.29544e-34	0.00309274
ENSMUSG00000034758.13	Tle6	4.32364	2.45919	1.66298e-09	0.00131819
ENSMUSG00000031264.14	Btk	3.30927	2.45862	1.32154e-05	0.00159897
ENSMUSG00000041859.11	Mcm3	6.58537	2.45604	1.1568e-33	0.0118134
ENSMUSG00000032436.18	Cmtm7	4.31725	2.45553	1.6802e-09	0.000107517
ENSMUSG00000032076.21	Cadm1	8.83455	2.45541	5.997e-71	1.08251e-05
ENSMUSG00000034613.13	Ppm1h	6.34102	2.45411	2.12849e-29	1.58688e-05
ENSMUSG00000030095.11	Tmem43	7.94024	2.45297	6.02163e-60	0.00139459
ENSMUSG00000024533.18	Spire1	4.85715	2.4525	1.13577e-12	0.0282982
ENSMUSG00000005054.8	Cstb	8.65935	2.45225	2.43462e-69	0.00055854
ENSMUSG00000020553.9	Pctp	4.61201	2.4518	2.98622e-11	0.00024868
ENSMUSG00000027955.17	Gask1b	4.15765	2.45174	1.04543e-08	0.00116928
ENSMUSG00000000416.17	Cttnbp2	3.17485	2.4503	3.19646e-05	0.0102552
ENSMUSG00000005410.7	Mcm5	6.71568	2.44994	8.25077e-36	0.012863
ENSMUSG00000026979.17	Psd4	6.42079	2.44806	1.48604e-30	6.71021e-06
ENSMUSG00000002835.10	Chaf1a	5.14654	2.44749	7.15361e-15	0.00411488
ENSMUSG00000026622.16	Nek2	5.67999	2.44695	4.04909e-20	8.53543e-05
ENSMUSG00000027641.14	Rbl1	6.18237	2.44676	7.11799e-27	0.00226363
ENSMUSG00000039620.18	Trmt9b	3.33243	2.44494	8.46682e-06	0.0274685
ENSMUSG00000030254.17	Rad18	4.95799	2.44447	2.19557e-13	0.00018491
ENSMUSG00000049588.14	Ccdc69	2.71462	2.44364	0.00048382	0.0198399
ENSMUSG00000039747.12	Orai2	4.32014	2.4423	1.87537e-09	0.00142733
ENSMUSG00000041272.12	Tox	5.22651	2.44054	2.65753e-15	0.000276326
ENSMUSG00000038860.16	Garnl3	3.45081	2.43927	7.135e-06	0.00992755
ENSMUSG00000021668.16	Polk	6.63595	2.43706	1.12538e-33	0.0013884
ENSMUSG00000022186.15	Oxct1	6.78477	2.43672	3.40737e-36	0.0332078
ENSMUSG00000032839.14	Trpc1	3.61166	2.43635	2.16218e-06	0.0285441
ENSMUSG00000022797.17	Tfrc	9.34096	2.43611	3.11842e-70	3.51381e-05
ENSMUSG00000000028.16	Cdc45	4.52846	2.43552	1.30742e-10	0.012107
ENSMUSG00000039202.13	Abhd2	12.5037	2.43541	6.76471e-59	1.29792e-07
ENSMUSG00000013089.16	Etv5	6.31635	2.43204	1.64384e-28	0.000946531
ENSMUSG00000048376.7	F2r	9.1519	2.43176	4.66461e-70	0.000427565
ENSMUSG00000038605.12	Samd10	5.55108	2.42778	3.24707e-18	6.27077e-06
ENSMUSG00000033170.15	Card10	7.69693	2.4271	2.06032e-55	0.00223785
ENSMUSG00000028716.16	Pdzk1ip1	4.84387	2.42671	1.75353e-12	5.91334e-05
ENSMUSG00000039542.17	Ncam1	3.12678	2.4238	6.54049e-05	0.00705416
ENSMUSG00000035914.12	Cd276	7.25477	2.42151	1.7855e-45	0.000176433
ENSMUSG00000001039.13	B9d1	4.1292	2.42111	3.36869e-08	0.00170052
ENSMUSG00000027750.17	Postn	6.65847	2.41631	1.71404e-33	0.0016463
ENSMUSG00000019027.9	Dnah1	3.14817	2.41381	5.14708e-05	0.00141349
ENSMUSG00000057706.8	Mex3b	3.7131	2.41215	1.11622e-06	0.000427304
ENSMUSG00000027330.17	Cdc25b	4.11452	2.41052	3.83166e-08	0.000192942
ENSMUSG00000036667.15	Tcaf1	7.25513	2.40752	9.22471e-45	0.000323636
ENSMUSG00000041238.17	Rbbp8	6.96789	2.40716	6.88987e-39	1.22806e-06
ENSMUSG00000035725.14	Prkx	6.97639	2.40546	7.30978e-39	0.00235185
ENSMUSG00000022415.13	Syngr1	4.1036	2.40401	5.30166e-08	0.000380565
ENSMUSG00000039470.16	Zdhhc2	5.96212	2.40339	8.76591e-23	1.60439e-05
ENSMUSG00000041707.9	Tmem273	2.94859	2.40301	0.000183376	0.000305712
ENSMUSG00000024679.11	Ms4a6d	4.99259	2.40268	3.72438e-13	0.00175737
ENSMUSG00000020806.16	Rhbdf2	7.70651	2.39923	2.10947e-54	0.000282611
ENSMUSG00000052151.13	Plpp2	7.84267	2.39694	4.93306e-56	0.00442881
ENSMUSG00000072945.4	Ripply1	2.70631	2.39691	0.000634666	0.0134753
ENSMUSG00000057286.7	St6galnac2	4.0369	2.39493	1.12972e-07	0.000151693
ENSMUSG00000028028.12	Alpk1	5.92467	2.39469	6.31382e-22	0.0034702
ENSMUSG00000031971.16	Ccsap	2.91984	2.39406	0.000212548	0.00152464
ENSMUSG00000024143.16	Rhoq	7.56882	2.39222	1.99118e-51	2.81732e-06
ENSMUSG00000069662.6	Marcks	9.18721	2.39131	4.85451e-68	0.000549163
ENSMUSG00000040265.17	Dnm3	3.93274	2.39102	2.78318e-07	0.000176243
ENSMUSG00000038976.13	Ppp1r9b	8.24986	2.38645	7.06968e-61	9.08223e-06
ENSMUSG00000027635.16	Dsn1	4.59381	2.38536	1.29154e-10	0.00100085
ENSMUSG00000018927.4	Ccl6	6.77783	2.38314	1.94722e-34	0.0386992
ENSMUSG00000050248.12	Evc2	6.26603	2.37701	2.26914e-26	2.20747e-05
ENSMUSG00000021234.10	Fam161b	2.71593	2.37623	0.000735013	0.00404689
ENSMUSG00000009013.6	Dynll1	7.67128	2.37477	6.16849e-53	1.64473e-05
ENSMUSG00000070436.13	Serpinh1	7.75845	2.37192	6.4569e-54	0.0011405
ENSMUSG00000028041.18	Adam15	5.635	2.3695	3.51222e-18	0.00213095
ENSMUSG00000024909.16	Efemp2	5.72295	2.36882	4.63596e-19	0.00983882
ENSMUSG00000053080.11	Zfta	6.49982	2.36861	1.07613e-29	1.96398e-05
ENSMUSG00000015501.11	Hivep2	7.58201	2.36839	1.56374e-50	0.00208529
ENSMUSG00000024074.9	Crim1	8.23043	2.36794	9.85127e-60	0.00404103
ENSMUSG00000059895.14	Ptp4a3	7.32805	2.36724	8.63311e-45	0.00112962
ENSMUSG00000015396.5	Cd83	4.49583	2.36377	9.52711e-10	0.000971427
ENSMUSG00000031626.19	Sorbs2	10.9721	2.36203	1.22962e-62	0.000162595
ENSMUSG00000001300.17	Efnb2	6.23826	2.36184	1.79663e-25	0.0230672
ENSMUSG00000063659.12	Zbtb18	9.30651	2.36152	1.78682e-66	0.00100192
ENSMUSG00000024048.16	Myl12a	8.5517	2.36109	2.32285e-63	3.00149e-05
ENSMUSG00000001034.18	Mapk7	5.10311	2.35818	2.40239e-13	0.0136617
ENSMUSG00000021485.15	Mxd3	2.89541	2.35691	0.000391842	0.00495478
ENSMUSG00000022309.10	Angpt1	4.63729	2.35635	1.32249e-10	0.00454001
ENSMUSG00000047409.14	Ctdspl	7.28188	2.35487	1.4733e-43	2.55618e-05
ENSMUSG00000022372.15	Sla	5.55586	2.35272	3.96788e-17	0.00128108
ENSMUSG00000062312.6	Erbb2	5.06293	2.35254	4.31051e-13	0.00164201
ENSMUSG00000019214.15	Chtf18	3.81021	2.34936	9.9951e-07	0.000464123
ENSMUSG00000037788.15	Vopp1	6.91069	2.34781	6.64229e-36	0.000759242
ENSMUSG00000039533.9	Mmd2	6.30038	2.34643	2.11024e-26	0.0415179
ENSMUSG00000060550.17	H2-Q7	4.48802	2.34599	1.29598e-09	0.000236855
ENSMUSG00000047407.18	Tgif1	8.15397	2.34461	1.29851e-57	0.0241902
ENSMUSG00000017667.10	Zfp334	6.02076	2.34411	3.44665e-22	0.00114618
ENSMUSG00000030245.11	Golt1b	6.67838	2.34401	7.35355e-32	1.76323e-07
ENSMUSG00000029810.16	Tmem176b	11.3635	2.34268	4.47078e-60	8.43061e-08
ENSMUSG00000015568.17	Lpl	8.62606	2.34251	2.39773e-63	0.000351773
ENSMUSG00000091721.5	Gimd1	6.25974	2.33921	2.01301e-25	2.18084e-05
ENSMUSG00000020120.16	Plek	6.11045	2.33819	3.63885e-23	0.0126125
ENSMUSG00000029521.8	Chek2	4.43718	2.33531	2.41041e-09	0.00347838
ENSMUSG00000022360.9	Atad2	6.90332	2.33499	1.4837e-35	0.00126095
ENSMUSG00000040621.15	Gemin8	3.52506	2.3348	1.14816e-05	0.00721647
ENSMUSG00000024084.9	Qpct	6.8094	2.33437	9.35859e-34	0.00012476
ENSMUSG00000020212.15	Mdm1	3.6572	2.3306	4.2388e-06	0.00152923
ENSMUSG00000018378.14	Cuedc1	6.11553	2.32869	3.44805e-23	0.000354148
ENSMUSG00000002058.14	Unc119	6.02199	2.32472	4.59523e-22	0.000772011
ENSMUSG00000001270.10	Ckb	5.55501	2.32467	8.10994e-17	1.73236e-05
ENSMUSG00000047821.17	Trim16	3.07372	2.32307	0.000208667	0.0192819
ENSMUSG00000024659.16	Anxa1	6.37009	2.32213	1.6996e-26	0.00343021
ENSMUSG00000070883.4	Ccdc173	3.24434	2.32173	7.58174e-05	0.00491267
ENSMUSG00000054428.13	Atpif1	7.14515	2.31919	2.51288e-39	6.92145e-06
ENSMUSG00000026107.12	Nabp1	8.03796	2.31864	3.70641e-55	0.000469172
ENSMUSG00000057969.16	Sema3b	3.08625	2.31774	0.000197711	0.0153743
ENSMUSG00000024590.9	Lmnb1	6.68411	2.31644	2.6737e-31	0.00152721
ENSMUSG00000000957.12	Mmp14	9.45582	2.31354	6.17687e-64	0.00249138
ENSMUSG00000001555.11	Fkbp10	4.77705	2.31313	8.04606e-11	0.00821357
ENSMUSG00000073591.5	Pcdhb22	3.07144	2.31312	0.000187935	0.00501879
ENSMUSG00000040428.20	Plekha4	2.8876	2.30651	0.000595787	0.0190811
ENSMUSG00000034799.17	Unc13a	5.82535	2.30633	4.2377e-19	0.0263937
ENSMUSG00000070348.6	Ccnd1	9.7181	2.3053	2.96341e-63	0.0074539
ENSMUSG00000027663.13	Zmat3	7.72407	2.3047	1.07069e-50	0.00129488
ENSMUSG00000047146.18	Tet1	4.23609	2.30331	4.6796e-08	0.00476878
ENSMUSG00000049047.12	Armcx3	5.71353	2.303	5.27744e-18	3.86535e-06
ENSMUSG00000031750.16	Il34	5.85174	2.30168	1.68404e-19	5.89855e-07
ENSMUSG00000029622.17	Arpc1b	9.34493	2.30148	1.62419e-63	5.91708e-06
ENSMUSG00000032320.8	Rcn2	5.90419	2.29989	4.15991e-20	7.9854e-05
ENSMUSG00000026223.16	Itm2c	9.42212	2.29817	2.82384e-63	0.000133475
ENSMUSG00000053113.4	Socs3	6.91228	2.2979	2.98771e-34	0.0336214
ENSMUSG00000023175.16	Bsg	12.4416	2.29694	2.92808e-53	0.0465657
ENSMUSG00000030849.19	Fgfr2	9.36376	2.29542	3.06587e-63	0.000789826
ENSMUSG00000024063.14	Lbh	7.40448	2.29361	1.11442e-43	1.62774e-05
ENSMUSG00000032289.16	Thsd4	5.04298	2.29331	2.53674e-12	0.0231434
ENSMUSG00000032491.15	Nradd	4.39167	2.28924	1.56046e-08	0.0165106
ENSMUSG00000026748.14	Plxdc2	5.20108	2.28747	3.17038e-13	0.0108325
ENSMUSG00000037681.14	Esyt3	3.23726	2.28548	9.47974e-05	6.96392e-05
ENSMUSG00000024579.8	Pcyox1l	4.59644	2.28507	1.0487e-09	6.70691e-06
ENSMUSG00000004631.16	Sgce	5.87614	2.28128	2.31628e-19	0.00188648
ENSMUSG00000032080.7	Apoa4	11.3238	2.27939	2.25549e-57	0.021515
ENSMUSG00000053862.7	Slc51b	3.24884	2.27776	7.67386e-05	0.00550584
ENSMUSG00000041361.14	Myzap	5.55245	2.27699	6.10975e-16	0.00311955
ENSMUSG00000020638.9	Cmpk2	5.06361	2.27482	1.96384e-12	0.0144994
ENSMUSG00000011884.14	Gltp	6.9234	2.27454	4.13439e-34	0.000258916
ENSMUSG00000075254.13	Heg1	9.0059	2.27332	5.96718e-62	0.00195202
ENSMUSG00000068566.14	Myadm	8.74433	2.27257	5.81495e-61	0.00112556
ENSMUSG00000028629.10	Exo5	5.14968	2.27082	9.21327e-13	0.000335551
ENSMUSG00000031740.9	Mmp2	5.41723	2.26963	1.21874e-14	0.0026094
ENSMUSG00000031400.11	G6pdx	7.19773	2.26939	1.22098e-38	5.9987e-06
ENSMUSG00000051517.15	Arhgef39	2.85161	2.26929	0.000866502	0.000361671
ENSMUSG00000041734.16	Kirrel	6.01313	2.26899	9.83237e-21	0.000160252
ENSMUSG00000074500.12	Zfp558	2.86701	2.268	0.000718655	0.00634467
ENSMUSG00000022945.13	Chaf1b	5.48885	2.2675	2.30047e-15	0.00457543
ENSMUSG00000054555.12	Adam12	4.51197	2.26723	5.00153e-09	0.00161108
ENSMUSG00000037211.13	Spry1	6.26351	2.26564	6.75065e-24	0.0025558
ENSMUSG00000037816.11	Fbxw17	3.96481	2.26552	1.07554e-06	0.000130399
ENSMUSG00000026321.9	Tnfrsf11a	4.06259	2.26271	5.38841e-07	0.000116011
ENSMUSG00000020009.14	Ifngr1	8.69167	2.25747	1.40237e-59	0.041773
ENSMUSG00000000184.13	Ccnd2	9.02303	2.25717	2.98284e-61	0.0133471
ENSMUSG00000032489.18	Kif9	3.64682	2.25637	1.17754e-05	0.0275322
ENSMUSG00000015085.9	Entpd2	5.28901	2.25405	2.02209e-13	0.000853206
ENSMUSG00000028037.14	Ifi44	4.20838	2.25371	1.34129e-07	0.00638673
ENSMUSG00000028702.16	Rad54l	3.95459	2.25299	1.21755e-06	0.002442
ENSMUSG00000095115.3	Itpripl2	8.00233	2.24954	1.15094e-51	0.000161938
ENSMUSG00000022876.19	Samsn1	2.85473	2.24952	0.000968051	0.00586364
ENSMUSG00000020173.18	Cobl	8.50783	2.24913	2.27768e-57	2.60821e-06
ENSMUSG00000026278.15	Bok	6.89885	2.24901	8.34157e-33	1.35809e-06
ENSMUSG00000027533.11	Fabp5	8.89675	2.24759	7.80752e-61	0.00267201
ENSMUSG00000051934.6	Spats2	7.30745	2.2469	5.77285e-40	7.13514e-05
ENSMUSG00000033722.10	BC034090	3.36664	2.24469	5.9412e-05	0.00086292
ENSMUSG00000029673.20	Auts2	4.56887	2.24397	3.52166e-09	7.24956e-05
ENSMUSG00000072941.6	Sod3	8.70404	2.24346	3.98346e-59	0.0145566
ENSMUSG00000021036.11	Sptlc2	8.60616	2.24263	4.85274e-58	1.37658e-05
ENSMUSG00000037126.17	Psd	4.14334	2.24208	3.1858e-07	0.00101785
ENSMUSG00000047996.17	Prrg1	5.09079	2.24183	3.76805e-12	0.000125983
ENSMUSG00000026832.13	Cytip	3.9535	2.24167	1.66079e-06	0.00228091
ENSMUSG00000046572.11	Zfp518b	6.01654	2.23936	2.79645e-20	8.77614e-05
ENSMUSG00000003348.11	Mob3a	6.2214	2.23897	9.39447e-23	0.000285028
ENSMUSG00000051790.16	Nlgn2	6.35793	2.23729	2.747e-24	0.0170349
ENSMUSG00000051278.13	Zgrf1	4.12572	2.23653	3.93145e-07	0.00371446
ENSMUSG00000020847.16	Rph3al	5.32369	2.23629	1.60775e-13	7.77218e-07
ENSMUSG00000024270.12	Slc39a6	6.01318	2.23564	4.80533e-20	0.00333201
ENSMUSG00000059323.15	Tonsl	4.68406	2.23393	1.04169e-09	2.54528e-05
ENSMUSG00000023909.5	Paqr4	5.03963	2.23255	1.09142e-11	0.000478193
ENSMUSG00000090626.10	Tex9	3.34497	2.23204	8.74122e-05	0.00287544
ENSMUSG00000054717.8	Hmgb2	5.5914	2.23156	9.34695e-16	0.000659538
ENSMUSG00000036304.15	Zdhhc23	3.81624	2.23062	4.75704e-06	0.00284055
ENSMUSG00000038065.14	Mturn	5.52695	2.23044	4.44288e-15	0.000538143
ENSMUSG00000038178.17	Slc43a2	8.55991	2.23038	5.37183e-57	1.54489e-05
ENSMUSG00000039611.3	Pgap4	3.48534	2.22949	3.53032e-05	0.000264107
ENSMUSG00000023505.14	Cdca3	5.17604	2.22823	1.49172e-12	0.00150174
ENSMUSG00000001120.16	Pcbp3	3.63015	2.2281	1.85161e-05	0.0422455
ENSMUSG00000036545.10	Adamts2	6.9883	2.22653	2.02789e-33	0.00114133
ENSMUSG00000053886.5	Sh2d4a	5.0005	2.22379	2.2904e-11	0.00958414
ENSMUSG00000016028.12	Celsr1	8.32828	2.2227	2.41881e-54	0.000110757
ENSMUSG00000023868.18	Pde10a	5.20729	2.22169	1.27906e-12	4.26154e-05
ENSMUSG00000037605.17	Adgrl3	3.21335	2.21982	0.000201089	0.0101599
ENSMUSG00000041420.19	Meis3	4.20601	2.21847	3.57757e-07	0.044452
ENSMUSG00000014786.9	Slc9a5	3.02902	2.21808	0.000521046	0.0129274
ENSMUSG00000017737.3	Mmp9	2.84443	2.21753	0.00144491	0.0436287
ENSMUSG00000028044.7	Cks1b	6.29399	2.21667	2.76437e-23	0.00261203
ENSMUSG00000049775.17	Tmsb4x	10.2368	2.21536	5.99872e-58	5.66443e-05
ENSMUSG00000047757.18	Fancb	3.62649	2.21064	1.4105e-05	0.0161641
ENSMUSG00000024501.21	Dpysl3	6.90164	2.21049	1.30666e-31	0.00128929
ENSMUSG00000028063.16	Lmna	9.40449	2.21004	5.99673e-59	0.000143993
ENSMUSG00000022443.18	Myh9	12.3674	2.20681	8.42092e-50	0.00207502
ENSMUSG00000020641.17	Rsad2	5.67423	2.20676	3.47289e-16	0.00907265
ENSMUSG00000004451.15	Ralb	7.90398	2.20478	1.37538e-48	0.00116949
ENSMUSG00000020439.18	Smtn	6.48659	2.20475	2.1691e-25	0.00558144
ENSMUSG00000062210.14	Tnfaip8	5.51787	2.20465	1.0255e-14	0.000264836
ENSMUSG00000049536.6	Tceal1	3.74046	2.20377	8.31779e-06	0.00183504
ENSMUSG00000025856.16	Pdgfa	7.25019	2.20172	3.96757e-37	0.0116913
ENSMUSG00000031429.15	Psmd10	7.1034	2.20165	9.54616e-35	0.000125
ENSMUSG00000029516.20	Cit	5.06761	2.19984	1.39245e-11	0.000318235
ENSMUSG00000009585.19	Apobec3	6.12147	2.19363	1.25096e-20	0.000340397
ENSMUSG00000079017.4	Ifi27l2a	3.70905	2.19045	1.25422e-05	0.0030338
ENSMUSG00000003882.6	Il7r	3.19472	2.18933	0.000271144	0.00147422
ENSMUSG00000037455.17	Slc18b1	5.48013	2.18849	2.98321e-14	0.00128837
ENSMUSG00000031506.12	Ptpn7	3.17738	2.18796	0.000286462	0.000885752
ENSMUSG00000035356.18	Nfkbiz	7.15253	2.18711	7.7271e-35	0.0274695
ENSMUSG00000026478.15	Lamc1	9.12935	2.18699	8.23833e-58	0.0196094
ENSMUSG00000055805.16	Fmnl1	4.71688	2.18345	1.90537e-09	9.68792e-06
ENSMUSG00000063568.12	Jazf1	3.8392	2.18282	5.35808e-06	0.000852056
ENSMUSG00000031107.7	Rbmx2	3.94055	2.18255	3.0224e-06	0.000202255
ENSMUSG00000056515.10	Rab31	7.1788	2.18226	3.14025e-35	0.0180011
ENSMUSG00000016024.10	Lbp	9.99948	2.18209	8.63223e-57	0.0221412
ENSMUSG00000042109.9	Csdc2	2.98376	2.18095	0.00104235	0.0415842
ENSMUSG00000061132.14	Blnk	6.23179	2.17891	6.75391e-22	0.0250662
ENSMUSG00000024666.7	Tmem138	3.61876	2.1772	2.44517e-05	0.00683653
ENSMUSG00000055717.14	Slain1	2.78997	2.17477	0.00182831	0.0290272
ENSMUSG00000061665.8	Cd2ap	9.74338	2.1747	6.76743e-57	0.00300196
ENSMUSG00000033721.17	Vav3	5.56747	2.17279	9.95504e-15	7.65811e-05
ENSMUSG00000032113.17	Chek1	4.70527	2.17259	2.20419e-09	0.0124159
ENSMUSG00000030978.11	Rrm1	7.52849	2.17167	1.53589e-41	0.000739942
ENSMUSG00000051146.4	Camk2n2	4.19095	2.17155	5.46665e-07	0.000535947
ENSMUSG00000037972.8	Snn	5.03589	2.17061	4.53929e-11	0.00457642
ENSMUSG00000027843.14	Ptpn22	3.31303	2.17004	0.000180528	0.000312957
ENSMUSG00000030772.7	Dkk3	5.42685	2.16947	2.10434e-13	0.00154158
ENSMUSG00000027624.21	Epb41l1	5.69064	2.16933	9.34695e-16	0.00217223
ENSMUSG00000022895.17	Ets2	9.25041	2.16856	6.02886e-57	0.0162627
ENSMUSG00000038644.15	Pold1	5.22816	2.16539	3.43597e-12	2.02902e-05
ENSMUSG00000034868.10	Myl12b	5.93735	2.16488	4.34361e-18	3.15906e-06
ENSMUSG00000026442.15	Nfasc	4.16743	2.16168	1.08127e-06	0.0119503
ENSMUSG00000006931.16	P3h4	3.99883	2.15922	3.59188e-06	0.0167754
ENSMUSG00000019971.11	Cep290	6.39316	2.15827	3.9914e-23	0.000491404
ENSMUSG00000024812.12	Tjp2	8.61132	2.15815	5.14759e-54	0.00112243
ENSMUSG00000027544.17	Nfatc2	4.64288	2.15503	8.02591e-09	0.000140531
ENSMUSG00000006445.4	Epha2	8.42011	2.15207	9.25857e-52	0.00101047
ENSMUSG00000001166.18	Oas1c	2.76765	2.15117	0.00268386	0.0092511
ENSMUSG00000034595.18	Ppp1r18	6.593	2.15081	1.56033e-25	0.0213507
ENSMUSG00000002458.14	Rgs19	4.85736	2.15066	7.10817e-10	0.000282233
ENSMUSG00000020400.18	Tnip1	8.02961	2.15049	1.17509e-47	0.000706926
ENSMUSG00000019779.16	Frk	7.39211	2.14995	4.82376e-38	5.84859e-05
ENSMUSG00000020176.18	Grb10	7.52352	2.14952	2.35886e-40	0.00658049
ENSMUSG00000027351.15	Spred1	8.68878	2.14863	2.59698e-54	1.10248e-05
ENSMUSG00000020901.14	Pik3r5	3.79356	2.14734	1.359e-05	2.99953e-05
ENSMUSG00000032766.10	Gng11	6.10417	2.14649	1.59341e-19	2.00818e-05
ENSMUSG00000020415.17	Pttg1	5.17114	2.14209	1.33749e-11	3.83436e-05
ENSMUSG00000019810.16	Fuca2	6.90888	2.14185	7.79734e-30	0.000206692
ENSMUSG00000037148.9	Arhgap10	4.99648	2.14109	1.90886e-10	0.0299575
ENSMUSG00000031776.18	Arl2bp	6.16927	2.1407	3.07227e-20	0.000352076
ENSMUSG00000033970.16	Rfc3	5.67226	2.1377	3.10874e-15	0.00249657
ENSMUSG00000050050.18	Ccdc158	3.58404	2.13743	5.02996e-05	0.000533639
ENSMUSG00000043639.16	Rbm20	4.17942	2.13351	8.4764e-07	0.0183155
ENSMUSG00000039089.16	L3mbtl3	7.03507	2.13143	1.79723e-31	1.9471e-05
ENSMUSG00000022489.7	Pde1b	2.79944	2.1302	0.00264348	0.000509156
ENSMUSG00000027087.12	Itgav	9.72711	2.12969	9.12569e-55	0.0100997
ENSMUSG00000033276.19	Stk36	3.90601	2.12899	7.34965e-06	4.59229e-05
ENSMUSG00000030707.16	Coro1a	6.02548	2.12658	2.63386e-18	5.66741e-05
ENSMUSG00000025978.15	Rftn2	3.29158	2.12525	0.000255328	0.0012212
ENSMUSG00000003617.17	Cp	14.9392	2.12499	5.05276e-37	4.1746e-06
ENSMUSG00000075702.11	Selenom	4.29825	2.12222	4.79065e-07	0.000148447
ENSMUSG00000029061.3	Mmp23	2.95899	2.12122	0.00155863	0.0257619
ENSMUSG00000027201.17	Myef2	6.86107	2.12085	1.58925e-28	0.000335784
ENSMUSG00000032366.16	Tpm1	9.54542	2.12074	1.38436e-54	0.000298676
ENSMUSG00000040552.9	C3ar1	5.78275	2.1197	9.27966e-16	0.000503402
ENSMUSG00000022722.19	Arl6	4.48866	2.11936	8.42477e-08	0.000121584
ENSMUSG00000022587.15	Ly6e	11.625	2.11831	4.47482e-49	9.7396e-06
ENSMUSG00000060671.13	Atp8b2	6.17318	2.11552	1.15845e-19	0.000974821
ENSMUSG00000042485.8	Mustn1	3.88476	2.11456	1.31454e-05	0.0303121
ENSMUSG00000039195.5	Bbln	7.54941	2.11307	2.03213e-39	0.00898577
ENSMUSG00000017631.20	Abr	7.04714	2.10941	5.08302e-31	3.70763e-05
ENSMUSG00000073791.14	Efcab7	3.87065	2.1092	1.39145e-05	0.00202183
ENSMUSG00000022636.14	Alcam	10.7504	2.10477	1.73202e-51	2.11615e-07
ENSMUSG00000031907.10	Zfp90	4.89321	2.10429	1.02766e-09	6.6714e-05
ENSMUSG00000039835.17	Nhsl1	7.76653	2.10391	4.98125e-43	0.000415193
ENSMUSG00000027004.4	Frzb	5.30492	2.10352	6.54478e-12	0.000182122
ENSMUSG00000015340.11	Cybb	8.40595	2.09859	2.2905e-49	5.61895e-05
ENSMUSG00000034320.15	Slc26a2	7.31119	2.0983	6.37568e-35	0.00127378
ENSMUSG00000020695.15	Mrc2	6.132	2.09783	5.83801e-19	0.000106631
ENSMUSG00000014776.8	Nol3	3.43026	2.09731	0.000154404	0.0064563
ENSMUSG00000005873.7	Reep5	8.07908	2.09537	5.09565e-46	1.23256e-06
ENSMUSG00000050910.6	Cdr2l	6.05387	2.09491	4.7385e-18	0.000399143
ENSMUSG00000022900.15	Ildr1	2.78585	2.0949	0.00329011	0.0135032
ENSMUSG00000026494.13	Kif26b	4.14004	2.09452	2.84678e-06	9.29024e-05
ENSMUSG00000047881.15	Rell1	7.71635	2.0942	5.17423e-42	4.00843e-05
ENSMUSG00000023349.15	Clec4n	5.17672	2.09378	4.76492e-11	0.000551885
ENSMUSG00000029381.17	Shroom3	8.08667	2.09334	6.74358e-46	1.16976e-05
ENSMUSG00000015944.10	Castor2	5.85643	2.09304	3.56085e-16	0.00013548
ENSMUSG00000007039.13	Ddah2	6.10466	2.09147	1.64214e-18	0.000422779
ENSMUSG00000027223.16	Mapk8ip1	5.4309	2.0914	1.41731e-12	0.00051741
ENSMUSG00000020231.16	Dip2a	6.74838	2.09108	3.92924e-26	0.00124932
ENSMUSG00000038260.11	Trpm4	5.10771	2.09103	1.15089e-10	0.00065014
ENSMUSG00000050555.10	Hyls1	4.0777	2.09098	3.73203e-06	0.000451805
ENSMUSG00000021009.16	Ptpn21	8.76959	2.08961	2.62758e-52	6.17305e-06
ENSMUSG00000079442.13	St6galnac4	4.76736	2.08757	8.15044e-09	0.00349734
ENSMUSG00000024462.18	Gabbr1	5.69645	2.08589	1.73327e-14	0.0159753
ENSMUSG00000033287.17	Kctd17	6.23732	2.08482	8.06403e-20	0.000199301
ENSMUSG00000041688.17	Amot	8.32892	2.08419	6.1173e-48	4.82394e-06
ENSMUSG00000042510.8	AA986860	6.25042	2.08347	6.22883e-20	8.56582e-05
ENSMUSG00000032691.15	Nlrp3	3.27355	2.08287	0.000468868	0.00342938
ENSMUSG00000030309.17	Caprin2	5.00395	2.08144	4.86514e-10	7.38363e-05
ENSMUSG00000023004.9	Tuba1b	6.19844	2.08085	2.51342e-19	0.000266344
ENSMUSG00000051579.11	Tceal8	8.2733	2.07983	2.89252e-47	1.94821e-05
ENSMUSG00000018537.17	Pcgf2	6.26362	2.07939	6.40528e-20	0.00245354
ENSMUSG00000044155.12	Lsm8	6.08676	2.07937	4.32227e-18	0.000152607
ENSMUSG00000035547.15	Capn5	6.03603	2.0787	1.67615e-17	0.0178506
ENSMUSG00000027435.9	Cd93	7.88302	2.07839	2.91203e-43	0.00819307
ENSMUSG00000055782.10	Abcd2	7.42498	2.07726	2.21217e-36	0.0271956
ENSMUSG00000004099.17	Dnmt1	7.91283	2.07725	1.33816e-43	0.000152932
ENSMUSG00000000303.13	Cdh1	10.5869	2.07722	1.09413e-50	0.0148084
ENSMUSG00000038119.16	Cdon	5.20581	2.07597	4.62988e-11	0.000155143
ENSMUSG00000036745.16	Ttll7	5.01232	2.07588	4.55769e-10	1.229e-05
ENSMUSG00000035168.17	Tanc1	8.18386	2.07291	5.16699e-46	0.000100844
ENSMUSG00000005973.7	Rcn1	7.25373	2.07048	5.19044e-33	7.13102e-05
ENSMUSG00000045287.7	Rtn4rl1	6.88446	2.06918	1.53236e-27	3.91272e-05
ENSMUSG00000051212.9	Gpr183	3.12371	2.06727	0.00109317	0.0167876
ENSMUSG00000046722.15	Cdc42se1	8.38763	2.0666	8.3382e-48	7.95422e-05
ENSMUSG00000029675.13	Eln	5.08087	2.06657	2.09139e-10	0.0194712
ENSMUSG00000034349.15	Smc4	8.13746	2.06539	2.70635e-45	2.62498e-05
ENSMUSG00000034875.6	Nudt19	8.48348	2.06161	1.83175e-48	0.00374978
ENSMUSG00000031207.17	Msn	9.26115	2.06062	7.19378e-52	0.0221486
ENSMUSG00000068747.15	Sort1	9.39124	2.05994	6.67911e-52	0.000971137
ENSMUSG00000050132.14	Sarm1	3.27278	2.05952	0.00054568	0.00588907
ENSMUSG00000021806.5	Nid2	6.70752	2.05321	1.23773e-24	0.0161949
ENSMUSG00000040669.15	Phc1	5.6497	2.05301	1.02701e-13	8.75921e-05
ENSMUSG00000030681.19	Mvp	9.23698	2.05246	1.54464e-51	0.00212898
ENSMUSG00000027550.15	Lrrcc1	6.15258	2.05115	2.75896e-18	1.35327e-05
ENSMUSG00000026972.16	Arrdc1	4.8072	2.04915	1.06427e-08	0.00608941
ENSMUSG00000027534.17	Snx16	5.23628	2.04838	6.54022e-11	0.000861041
ENSMUSG00000051236.14	Msrb3	8.10726	2.0465	3.20401e-44	0.000286725
ENSMUSG00000029763.18	Exoc4	8.24629	2.04441	2.00494e-45	2.90145e-05
ENSMUSG00000020399.15	Havcr2	3.92879	2.0441	2.11465e-05	0.00676452
ENSMUSG00000019823.18	Mical1	4.01899	2.04323	1.1438e-05	0.00205142
ENSMUSG00000041390.19	Mdfic	8.36128	2.04281	1.73735e-46	6.5782e-06
ENSMUSG00000049532.12	Sall2	5.33167	2.0422	2.02867e-11	0.00114672
ENSMUSG00000045751.17	Mms22l	5.19767	2.03869	9.69798e-11	0.0120486
ENSMUSG00000041329.14	Atp1b2	3.14146	2.03866	0.00102111	0.0137513
ENSMUSG00000003355.8	Fkbp11	6.95458	2.03794	9.24407e-28	0.0198674
ENSMUSG00000028671.17	Gale	7.54852	2.03782	5.43387e-37	0.00943743
ENSMUSG00000022048.9	Dpysl2	5.85849	2.03609	3.25755e-15	0.00953816
ENSMUSG00000079429.10	Mroh2a	4.32957	2.03588	1.09963e-06	0.0241552
ENSMUSG00000025395.15	Prim1	5.44377	2.03519	4.11785e-12	0.0141795
ENSMUSG00000033762.9	Recql4	2.73414	2.03436	0.00500127	0.0331842
ENSMUSG00000078190.8	Dnm3os	3.10283	2.02756	0.00149234	0.00581627
ENSMUSG00000007867.10	Ift43	5.25828	2.02717	7.80847e-11	4.33167e-05
ENSMUSG00000031609.4	Sap30	5.51734	2.02696	2.53688e-12	0.00668271
ENSMUSG00000027959.15	Sass6	4.02255	2.02632	1.2504e-05	0.0015137
ENSMUSG00000057751.15	Megf6	4.57987	2.02571	1.38769e-07	0.000212372
ENSMUSG00000002900.18	Lamb1	7.35054	2.02567	5.93456e-33	0.0122597
ENSMUSG00000062127.12	Cttnbp2nl	7.41579	2.02438	7.26413e-34	0.0226035
ENSMUSG00000041351.17	Rap1gap	7.6669	2.02353	2.19779e-38	0.00239158
ENSMUSG00000021886.8	Gpr65	4.00302	2.02207	1.41045e-05	0.0197287
ENSMUSG00000068335.7	Dok1	4.44823	2.0219	5.95651e-07	0.00113955
ENSMUSG00000026421.15	Csrp1	7.48643	2.01978	5.86131e-35	0.00177024
ENSMUSG00000050075.9	Gpr171	2.96173	2.01882	0.00244311	0.00775798
ENSMUSG00000024165.10	Jpt2	7.8837	2.01842	6.04384e-41	5.89279e-05
ENSMUSG00000023277.14	Twf2	5.66914	2.01734	1.77889e-13	5.47911e-06
ENSMUSG00000018143.11	Mafk	7.26116	2.0163	2.74198e-31	0.00106761
ENSMUSG00000055184.5	Fam72a	3.84812	2.01331	3.30304e-05	0.00987171
ENSMUSG00000056598.17	Drc3	2.73511	2.01315	0.00589375	0.00041087
ENSMUSG00000024970.6	Spindoc	5.4046	2.01311	2.30881e-11	0.00450556
ENSMUSG00000023348.12	Trip6	7.11565	2.01154	5.16338e-29	0.000197443
ENSMUSG00000034413.15	Neurl1b	4.87582	2.00934	8.27206e-09	0.0333125
ENSMUSG00000023367.15	Tmem176a	11.1507	2.00722	5.03956e-46	0.000118054
ENSMUSG00000044949.5	Ubtd2	4.68719	2.00597	7.50388e-08	0.0136794
ENSMUSG00000026797.17	Stxbp1	6.41327	2.00559	3.88054e-20	0.000927036
ENSMUSG00000020357.4	Flt4	9.59787	2.00488	2.91877e-49	0.00213402
ENSMUSG00000016918.16	Sulf1	5.092	2.00483	1.11197e-09	0.00784672
ENSMUSG00000017550.15	Atad5	5.25145	2.00314	1.19209e-10	0.00831957
ENSMUSG00000030148.16	Clec4a2	4.02307	2.00194	1.47693e-05	0.0117931
ENSMUSG00000067924.5	Rtl8b	3.73461	2.00186	8.07732e-05	0.000409194
ENSMUSG00000024538.9	Ppic	6.15009	1.9993	2.49936e-17	3.09764e-05
ENSMUSG00000037541.23	Shank2	8.19394	1.99863	3.91957e-43	0.00178562
ENSMUSG00000020573.18	Pik3cg	4.44926	1.99855	6.86337e-07	0.00319945
ENSMUSG00000035199.7	Arl6ip5	9.24755	1.99794	4.34692e-49	9.61853e-10
ENSMUSG00000029376.9	Mthfd2l	5.13565	1.99621	6.0715e-10	0.00041822
ENSMUSG00000033149.18	Phldb2	10.0188	1.99594	3.44769e-48	0.000144455
ENSMUSG00000028347.15	Tmeff1	3.0912	1.99335	0.00200296	0.0480313
ENSMUSG00000033161.11	Atp1a1	13.3046	1.99314	2.64215e-38	0.00340276
ENSMUSG00000039982.9	Dtx4	7.74081	1.99206	1.76702e-38	0.000425412
ENSMUSG00000025154.16	Arhgap19	5.86801	1.99172	1.20487e-14	0.00466375
ENSMUSG00000049521.3	Cdc42ep1	8.54069	1.98964	9.57583e-46	0.000129329
ENSMUSG00000028893.9	Sesn2	6.76021	1.98782	6.89103e-24	0.000243766
ENSMUSG00000027803.15	Wwtr1	8.30026	1.98781	1.37026e-43	1.01493e-06
ENSMUSG00000040220.11	Gas8	5.4696	1.98683	1.57224e-11	0.00358052
ENSMUSG00000041323.7	Ak7	5.27163	1.98634	1.6458e-10	0.00022529
ENSMUSG00000023919.9	Cenpq	4.97272	1.98626	4.42882e-09	0.0153383
ENSMUSG00000044349.17	Snhg11	4.38208	1.984	1.16832e-06	0.0463089
ENSMUSG00000026490.19	Cdc42bpa	9.17384	1.98333	2.36093e-48	0.00995571
ENSMUSG00000059555.7	Tor4a	6.90362	1.98194	1.96022e-25	2.50823e-05
ENSMUSG00000031078.16	Cttn	9.67326	1.98114	4.98427e-48	0.00265209
ENSMUSG00000032802.9	Srxn1	8.7732	1.98102	2.70504e-47	0.0136885
ENSMUSG00000053965.11	Pde5a	5.77117	1.98091	9.15458e-14	7.443e-05
ENSMUSG00000033589.5	Reep4	5.82812	1.98	3.56351e-14	0.000129853
ENSMUSG00000026004.16	Kansl1l	7.71028	1.97829	2.36205e-37	0.000739275
ENSMUSG00000026970.17	Rbms1	9.08846	1.97293	6.37202e-48	0.000380363
ENSMUSG00000001082.13	Mfsd10	5.58181	1.97283	3.56702e-12	0.000139518
ENSMUSG00000056531.12	Ccdc18	3.38572	1.97225	0.000540351	0.000678416
ENSMUSG00000003810.14	Mast2	8.76565	1.97103	1.10388e-46	5.57196e-05
ENSMUSG00000026458.14	Ppfia4	4.49166	1.9707	7.10089e-07	0.0112903
ENSMUSG00000027490.18	E2f1	5.29607	1.97041	1.6453e-10	0.0123414
ENSMUSG00000026627.8	Pacc1	5.34124	1.96953	1.00254e-10	8.37269e-05
ENSMUSG00000086316.9	Nbdy	3.81748	1.96803	7.33725e-05	0.00118448
ENSMUSG00000038481.14	Cdk19	7.40598	1.96801	5.25007e-32	0.00106677
ENSMUSG00000060336.7	Zfp937	3.35869	1.96718	0.00075813	0.00186324
ENSMUSG00000020668.11	Kif3c	4.77438	1.96554	6.28553e-08	0.00375539
ENSMUSG00000029122.12	Evc	6.70118	1.96447	1.41002e-22	1.3834e-05
ENSMUSG00000090100.8	Ttbk2	6.89519	1.96285	8.83542e-25	0.00065326
ENSMUSG00000048911.16	Rnf24	6.49614	1.96199	3.25471e-20	0.00214844
ENSMUSG00000027562.13	Car2	7.29805	1.96051	3.70526e-30	0.00018666
ENSMUSG00000037169.16	Mycn	6.29342	1.9604	3.47372e-18	0.0382591
ENSMUSG00000020898.19	Ctc1	6.64708	1.95965	7.0628e-22	0.000307523
ENSMUSG00000028583.15	Pdpn	2.70955	1.95916	0.00920556	0.00286442
ENSMUSG00000047822.9	Angptl8	8.54812	1.95892	2.00742e-44	0.00479078
ENSMUSG00000024556.5	Me2	6.10779	1.95721	4.47626e-16	0.0216461
ENSMUSG00000024597.12	Slc12a2	8.64334	1.95429	5.31404e-45	0.0323241
ENSMUSG00000041308.7	Sntb2	8.13021	1.95279	1.42203e-40	0.001637
ENSMUSG00000031539.7	Ap3m2	5.32278	1.94727	2.33514e-10	1.79992e-05
ENSMUSG00000060586.12	H2-Eb1	3.50454	1.94723	0.00035376	0.00767274
ENSMUSG00000029999.15	Tgfa	8.5558	1.94697	5.5662e-44	0.000206315
ENSMUSG00000009687.15	Fxyd5	5.8944	1.94328	4.85277e-14	0.0274812
ENSMUSG00000006585.4	Cdt1	5.21519	1.94324	7.05906e-10	0.0135218
ENSMUSG00000031805.18	Jak3	7.10002	1.94308	9.67505e-27	0.012118
ENSMUSG00000098188.2	Sowahc	7.10276	1.94278	6.48431e-27	0.00265949
ENSMUSG00000026343.7	Gpr39	5.02044	1.94163	7.50155e-09	2.60003e-05
ENSMUSG00000030917.14	Tmem159	4.60748	1.94155	4.44924e-07	0.00473287
ENSMUSG00000069769.14	Msi2	8.56962	1.93846	9.57885e-44	1.15036e-05
ENSMUSG00000026608.14	Kctd3	8.09724	1.93706	9.70958e-40	1.06098e-07
ENSMUSG00000024300.18	Myo1f	5.25205	1.93685	6.3823e-10	0.000984253
ENSMUSG00000057738.15	Sptan1	11.3117	1.93653	1.35512e-42	4.88564e-07
ENSMUSG00000041324.15	Inhba	8.82819	1.93313	1.60514e-45	0.000397389
ENSMUSG00000047798.16	Cd300lf	4.69277	1.93203	2.65779e-07	0.00576416
ENSMUSG00000060961.17	Slc4a4	9.96984	1.93006	2.47668e-45	0.0377289
ENSMUSG00000031309.16	Rps6ka3	8.33248	1.92969	2.14162e-41	0.000259934
ENSMUSG00000074802.12	Gas2l3	6.51923	1.92501	1.01348e-19	0.000163579
ENSMUSG00000024691.14	Fam111a	5.86143	1.92433	1.09673e-13	0.000914542
ENSMUSG00000019487.12	Trip10	6.9314	1.92422	3.75066e-24	0.0284935
ENSMUSG00000020263.15	Appl2	8.66166	1.92143	1.37794e-43	0.039152
ENSMUSG00000089774.3	Slc5a3	8.10387	1.92114	3.34447e-39	3.96496e-06
ENSMUSG00000016487.16	Ppfibp1	9.3038	1.92105	1.19987e-45	0.000371843
ENSMUSG00000079555.3	Haus3	5.93074	1.92089	3.72424e-14	0.000122133
ENSMUSG00000058656.14	Samd12	3.05039	1.92076	0.00340064	0.0342498
ENSMUSG00000048482.15	Bdnf	5.87998	1.91921	1.35529e-13	0.0302274
ENSMUSG00000054978.4	Kbtbd13	2.88049	1.9187	0.00561	0.0371234
ENSMUSG00000021773.12	Comtd1	3.79309	1.91677	0.000129185	3.95148e-05
ENSMUSG00000021714.16	Cenpk	3.59435	1.91632	0.000313454	0.00232311
ENSMUSG00000038725.14	Pkhd1l1	3.32484	1.91595	0.0013578	0.0311762
ENSMUSG00000022965.9	Ifngr2	8.02784	1.91572	2.64215e-38	3.71997e-06
ENSMUSG00000037679.10	Inf2	9.06127	1.91571	2.49344e-45	0.000965564
ENSMUSG00000026880.12	Stom	9.44443	1.91535	2.41094e-45	0.00442654
ENSMUSG00000025017.11	Pik3ap1	9.952	1.91493	9.14993e-45	2.66377e-05
ENSMUSG00000038168.6	P3h2	3.79152	1.91478	0.000136248	0.000150129
ENSMUSG00000035212.15	Leprot	7.53364	1.91441	3.3767e-32	6.30075e-05
ENSMUSG00000048058.18	Ldlrad3	6.31911	1.91369	1.86603e-17	0.000306981
ENSMUSG00000020577.18	Tspan13	5.27087	1.91368	8.00282e-10	0.00220092
ENSMUSG00000030145.15	Zfp248	4.30277	1.91317	6.97065e-06	0.00230961
ENSMUSG00000039252.12	Lgi2	3.4524	1.91249	0.000768392	0.00285756
ENSMUSG00000033436.14	Armcx2	5.94339	1.91181	4.40313e-14	0.000198535
ENSMUSG00000033669.9	Zfp7	5.31913	1.91131	5.66241e-10	0.00285631
ENSMUSG00000063065.14	Mapk3	8.83032	1.91082	1.93781e-44	0.00163773
ENSMUSG00000058571.12	Gpc6	5.68366	1.9105	5.22328e-12	0.0494847
ENSMUSG00000015947.11	Fcgr1	4.68772	1.91023	3.36586e-07	0.00183745
ENSMUSG00000040606.15	Kazn	5.119	1.90992	5.65822e-09	0.000272364
ENSMUSG00000069516.9	Lyz2	9.3559	1.90791	4.60471e-45	0.00595748
ENSMUSG00000045790.11	Ccdc149	5.84887	1.90733	2.13415e-13	0.00951457
ENSMUSG00000118662.2	Tctn2	5.05103	1.90305	1.29631e-08	0.00596387
ENSMUSG00000023827.9	Agpat4	3.20732	1.90005	0.00236114	0.0241618
ENSMUSG00000058152.9	Chsy3	7.31487	1.89965	2.15836e-28	0.017503
ENSMUSG00000071537.7	Klrg2	2.70525	1.89964	0.0121636	0.02011
ENSMUSG00000021706.15	Zfyve16	7.54384	1.89852	1.08007e-31	0.00597481
ENSMUSG00000030232.19	Aebp2	8.71625	1.89818	4.97091e-43	0.00785718
ENSMUSG00000043487.5	Acot6	3.67516	1.89764	0.000291216	7.45721e-05
ENSMUSG00000031360.15	Ctps2	7.0213	1.8973	1.10818e-24	1.03064e-05
ENSMUSG00000040483.16	Xaf1	4.83573	1.89694	8.92574e-08	0.00313628
ENSMUSG00000028494.13	Plin2	11.4642	1.89619	1.62113e-40	0.00959251
ENSMUSG00000008318.11	Relt	3.18332	1.8961	0.00244907	0.00473528
ENSMUSG00000032555.11	Topbp1	7.97257	1.89372	4.62099e-37	0.000574388
ENSMUSG00000048696.12	Mex3d	6.1219	1.89308	3.19603e-15	0.0131734
ENSMUSG00000052713.10	Zfp608	6.90222	1.8909	4.11462e-23	4.49281e-07
ENSMUSG00000021285.16	Ppp1r13b	7.72305	1.89089	2.46771e-34	5.37522e-06
ENSMUSG00000026315.14	Serpinb8	4.57732	1.89039	1.40909e-06	0.0295778
ENSMUSG00000057176.5	Ccdc189	3.02494	1.88996	0.00540882	0.0121892
ENSMUSG00000030323.14	Ift122	5.86818	1.88872	3.60392e-13	0.000597175
ENSMUSG00000032875.9	Arhgef17	7.12382	1.88855	1.32118e-25	0.00629121
ENSMUSG00000004843.8	Chmp2b	8.79326	1.88831	3.31977e-43	0.000721141
ENSMUSG00000007594.11	Hapln4	6.06347	1.88791	7.15761e-15	0.00585818
ENSMUSG00000118664.1	Tusc3	7.41623	1.88788	1.10416e-29	1.19395e-05
ENSMUSG00000020642.14	Rnf144a	5.19099	1.88757	3.41576e-09	0.000877599
ENSMUSG00000040829.15	Zmynd15	5.12105	1.88699	8.45565e-09	0.00121757
ENSMUSG00000041920.15	Slc16a6	7.64527	1.88563	7.66245e-33	0.000112957
ENSMUSG00000000318.17	Clec10a	4.38275	1.88472	7.24395e-06	0.00285126
ENSMUSG00000070047.15	Fat1	10.3655	1.88367	9.18313e-43	6.92485e-05
ENSMUSG00000032420.9	Nt5e	6.14834	1.8822	2.60471e-15	0.0350035
ENSMUSG00000078945.11	Naip2	6.33151	1.88103	5.70844e-17	0.00146034
ENSMUSG00000028970.10	Abcb1b	4.24439	1.88071	2.03639e-05	0.00154202
ENSMUSG00000031548.8	Sfrp1	3.34509	1.87819	0.00136211	0.0130169
ENSMUSG00000020974.7	Pole2	3.86531	1.87817	0.000124612	0.0020401
ENSMUSG00000024843.16	Chka	9.88829	1.87722	3.08052e-43	0.00254012
ENSMUSG00000072964.15	Bhlhb9	5.66724	1.87659	1.22814e-11	0.000440676
ENSMUSG00000025500.13	Lmntd2	3.43798	1.87538	0.00107412	0.00276529
ENSMUSG00000022637.12	Cblb	7.17705	1.87465	6.76291e-26	0.0177694
ENSMUSG00000102918.2	Pcdhgc3	5.64235	1.87112	2.10395e-11	7.52517e-05
ENSMUSG00000005836.11	Gata6	7.41352	1.86753	6.61365e-29	0.000130804
ENSMUSG00000038252.14	Ncapd2	6.35674	1.86652	4.77557e-17	0.00399401
ENSMUSG00000060935.7	Tmem263	7.40309	1.86612	9.16821e-29	9.03952e-05
ENSMUSG00000040751.13	Lat2	2.85305	1.86597	0.00974994	0.0017374
ENSMUSG00000067818.7	Myl9	4.98854	1.86576	5.54911e-08	0.03872
ENSMUSG00000032280.17	Tle3	8.4385	1.86421	1.43949e-39	0.000835204
ENSMUSG00000061533.17	Cep128	4.99974	1.86309	4.0463e-08	0.000805902
ENSMUSG00000029833.18	Trim24	8.40356	1.86222	3.34419e-39	0.000121516
ENSMUSG00000042377.9	Fam83g	5.02731	1.86161	3.56382e-08	0.00553665
ENSMUSG00000006464.10	Bbs1	4.54506	1.8616	2.68689e-06	9.84752e-05
ENSMUSG00000050022.17	Amz1	3.94382	1.8609	0.000131857	0.0388342
ENSMUSG00000071713.7	Csf2rb	6.78947	1.85996	4.18217e-21	0.00161312
ENSMUSG00000032258.16	Lca5	3.16792	1.85981	0.00316248	0.00344547
ENSMUSG00000039753.17	Fbxl5	8.94696	1.85887	8.8175e-43	0.00922793
ENSMUSG00000022442.17	Ttll1	5.0997	1.85852	1.77048e-08	5.51921e-07
ENSMUSG00000048027.10	Rgmb	5.53274	1.8571	1.5612e-10	0.00141473
ENSMUSG00000032939.15	Nup93	6.59959	1.85705	3.45786e-19	1.03623e-05
ENSMUSG00000023885.10	Thbs2	5.54792	1.85637	1.38208e-10	2.46828e-05
ENSMUSG00000044768.17	Macir	7.58862	1.8553	4.58882e-31	1.45115e-05
ENSMUSG00000035299.17	Mid1	5.39246	1.85425	1.18371e-09	0.00298805
ENSMUSG00000036327.19	Qsox2	6.92724	1.85297	1.60226e-22	0.000330618
ENSMUSG00000026779.7	Mastl	5.18359	1.8524	7.71288e-09	0.0008094
ENSMUSG00000029209.16	Gnpda2	4.94368	1.85238	9.19451e-08	0.00166499
ENSMUSG00000097448.2	Platr22	2.84615	1.85234	0.00941304	0.0189566
ENSMUSG00000048534.8	Jaml	3.85164	1.85208	0.000214438	0.0342507
ENSMUSG00000031586.18	Rbpms	8.73849	1.8493	3.67833e-41	0.000639894
ENSMUSG00000062098.12	Btbd3	6.70403	1.84745	6.13671e-20	0.000891046
ENSMUSG00000022969.14	Il10rb	6.49849	1.84732	6.20326e-18	0.000913879
ENSMUSG00000031808.8	Slc27a1	6.94534	1.84593	1.99151e-22	0.00233348
ENSMUSG00000004383.19	Large1	6.62753	1.84571	3.61657e-19	0.00296752
ENSMUSG00000024197.11	Plin3	9.04353	1.84496	2.36541e-42	3.43689e-05
ENSMUSG00000030852.19	Tacc2	8.20336	1.84443	5.66413e-37	0.00179408
ENSMUSG00000028496.18	Mllt3	6.31951	1.84429	3.06572e-16	2.07498e-05
ENSMUSG00000044783.17	Hjurp	6.76194	1.84399	1.60063e-20	0.0018031
ENSMUSG00000026646.17	Suv39h2	3.3061	1.8438	0.00208026	0.00849996
ENSMUSG00000040785.20	Ttc3	8.78172	1.84227	3.65613e-41	6.41853e-05
ENSMUSG00000028369.16	Svep1	4.56764	1.84204	2.36582e-06	0.000816368
ENSMUSG00000036611.6	Eepd1	7.39916	1.84198	4.85763e-28	4.22234e-05
ENSMUSG00000037572.18	Wdhd1	5.32594	1.84185	2.36375e-09	0.00551775
ENSMUSG00000048537.17	Phldb1	7.17342	1.84158	4.30687e-25	0.000444356
ENSMUSG00000049130.7	C5ar1	5.24161	1.8409	7.10642e-09	0.00976115
ENSMUSG00000056919.10	Cep162	6.55988	1.83916	2.22026e-18	0.00012029
ENSMUSG00000019806.14	Aig1	7.51519	1.83885	2.134e-29	0.00337941
ENSMUSG00000062861.9	Zfp28	3.66542	1.83797	0.000505803	0.00662835
ENSMUSG00000035293.14	G2e3	7.00013	1.8356	8.384e-23	0.000342018
ENSMUSG00000021066.10	Atl1	4.44154	1.83497	7.58922e-06	0.000315491
ENSMUSG00000027799.13	Nbea	5.43406	1.83494	8.98633e-10	1.69901e-05
ENSMUSG00000028211.12	Trp53inp1	10.7138	1.83318	5.86227e-40	0.00269194
ENSMUSG00000056665.3	Them6	6.09118	1.83311	3.41011e-14	0.00184404
ENSMUSG00000028007.14	Snx7	8.67498	1.8325	5.24364e-40	3.22039e-06
ENSMUSG00000005947.12	Itgae	3.30975	1.83096	0.00223489	0.0411923
ENSMUSG00000024145.7	Pigf	4.31573	1.82945	1.92938e-05	0.00891184
ENSMUSG00000033386.11	Frrs1	9.70551	1.82911	1.88172e-41	0.000227276
ENSMUSG00000026426.11	Arl8a	8.03812	1.82873	4.69546e-35	0.00214361
ENSMUSG00000019998.7	Stx7	8.22158	1.82797	1.66493e-36	5.95008e-07
ENSMUSG00000039735.17	Fnbp1l	9.01376	1.82663	1.51967e-41	9.4232e-08
ENSMUSG00000038534.20	Osbpl7	5.81426	1.82525	7.73904e-12	0.0416345
ENSMUSG00000042613.10	Pbxip1	8.09681	1.82466	2.35748e-35	0.00128016
ENSMUSG00000039232.13	Stx11	3.82412	1.8245	0.000333978	0.0436548
ENSMUSG00000033542.14	Arhgef5	8.82932	1.82336	1.21884e-40	0.00310068
ENSMUSG00000044811.14	Cd300c2	4.14588	1.82075	6.88278e-05	0.00271422
ENSMUSG00000033467.13	Crlf2	5.2275	1.82039	1.30724e-08	0.0152858
ENSMUSG00000032815.17	Fanca	4.75833	1.81994	6.65035e-07	0.00135661
ENSMUSG00000021109.14	Hif1a	9.59427	1.81949	3.72124e-41	0.00024464
ENSMUSG00000030107.11	Usp18	5.29289	1.81826	5.09414e-09	0.00370883
ENSMUSG00000013275.10	Slc41a1	6.56759	1.81752	5.19014e-18	0.00299804
ENSMUSG00000031756.6	Cenpn	3.82988	1.81738	0.000267001	0.0187785
ENSMUSG00000049625.7	Tifab	5.13927	1.81465	3.27999e-08	0.000990919
ENSMUSG00000074579.15	Lekr1	3.41998	1.8145	0.00165779	0.00857579
ENSMUSG00000034329.17	Brip1	5.44595	1.81444	1.1173e-09	0.0108829
ENSMUSG00000037949.9	Ano10	7.88699	1.81409	2.06242e-33	0.000176953
ENSMUSG00000007080.15	Pole	6.43868	1.81395	6.84226e-17	0.0180586
ENSMUSG00000026425.16	Srgap2	8.4958	1.81265	5.80079e-38	8.58674e-08
ENSMUSG00000026542.7	Apcs	10.6014	1.80992	3.11421e-39	0.00923459
ENSMUSG00000039911.14	Spsb1	5.72004	1.80989	4.3971e-11	0.0117062
ENSMUSG00000045629.9	Sh3tc2	4.96691	1.80892	1.61527e-07	0.0121441
ENSMUSG00000049086.9	Bmyc	4.68373	1.80841	1.84531e-06	0.000946115
ENSMUSG00000004508.7	Gab2	5.68601	1.80838	7.69387e-11	0.00793415
ENSMUSG00000026576.13	Atp1b1	9.96525	1.80806	3.3087e-40	1.28317e-06
ENSMUSG00000043415.6	Otud1	6.90314	1.80766	4.25868e-21	7.81344e-05
ENSMUSG00000029603.16	Dtx1	3.14671	1.80739	0.0054877	0.00720499
ENSMUSG00000027848.13	Olfml3	5.80313	1.80683	1.37818e-11	0.00245162
ENSMUSG00000025986.7	Slc39a10	6.07467	1.80547	1.51679e-13	6.28566e-05
ENSMUSG00000071715.13	Ncf4	4.68125	1.80543	1.96231e-06	7.34373e-05
ENSMUSG00000030768.13	Disp1	5.32101	1.8053	5.40421e-09	0.000372
ENSMUSG00000028392.16	Bspry	3.51565	1.80509	0.00141511	0.0119101
ENSMUSG00000012076.9	Brms1l	5.77892	1.80506	1.85864e-11	2.09344e-06
ENSMUSG00000037104.10	Socs5	7.45722	1.80302	1.66371e-27	0.000162395
ENSMUSG00000039697.17	Ncoa7	4.64435	1.80077	2.75042e-06	0.0018985
ENSMUSG00000092471.2	Cyp21a2-ps	4.34686	1.80056	2.43782e-05	0.00316585
ENSMUSG00000023079.15	Gtf2ird1	7.46261	1.80004	1.59442e-27	0.00381951
ENSMUSG00000010067.14	Rassf1	5.65906	1.79994	1.45825e-10	0.0182466
ENSMUSG00000066357.7	Wdr6	7.70069	1.7997	8.41933e-31	0.00476495
ENSMUSG00000044702.14	Palb2	3.62752	1.79797	0.000817933	0.00130374
ENSMUSG00000021795.11	Sftpd	5.10728	1.7978	6.77532e-08	0.0357884
ENSMUSG00000028300.15	C9orf72	7.51052	1.79677	4.81736e-28	2.38061e-06
ENSMUSG00000006800.15	Sulf2	7.81408	1.79631	3.8249e-32	0.0056402
ENSMUSG00000000958.11	Slc7a7	6.63302	1.79375	2.66561e-18	0.00388193
ENSMUSG00000036246.15	Gmip	6.38589	1.79248	5.86326e-16	3.09231e-05
ENSMUSG00000020424.4	Castor1	3.71601	1.79205	0.000632738	0.000165211
ENSMUSG00000026504.18	Sdccag8	6.13562	1.79185	8.81398e-14	0.00033259
ENSMUSG00000026480.13	Ncf2	5.41278	1.79067	3.16095e-09	9.3435e-05
ENSMUSG00000047246.8	H2bc6	2.99347	1.78903	0.00816706	0.0145496
ENSMUSG00000025701.13	Alox5	2.84179	1.78647	0.0131875	0.0212722
ENSMUSG00000026678.11	Rgs5	10.4053	1.78578	1.27611e-38	5.06708e-05
ENSMUSG00000054702.15	Ap1s3	4.77353	1.78537	1.11965e-06	0.00617729
ENSMUSG00000026134.12	Prim2	5.43969	1.78454	2.57824e-09	0.00101568
ENSMUSG00000031355.17	Arhgap6	6.73285	1.78371	6.01559e-19	0.00420131
ENSMUSG00000002059.19	Rab34	6.51233	1.78327	9.38451e-17	0.0041633
ENSMUSG00000049892.8	Rasd1	3.14784	1.78293	0.00619677	0.0327394
ENSMUSG00000020836.16	Coro6	2.80213	1.78221	0.0167857	0.0305396
ENSMUSG00000049493.14	Pls1	7.99496	1.78069	4.56051e-33	0.000973748
ENSMUSG00000055013.17	Agap1	7.88836	1.77974	4.03701e-32	0.0032944
ENSMUSG00000031629.15	Cenpu	3.15752	1.77902	0.00505713	0.00337646
ENSMUSG00000034684.13	Sema3f	7.20083	1.7789	1.34707e-23	0.0199384
ENSMUSG00000074863.6	Platr25	3.00226	1.77773	0.00819282	0.0218082
ENSMUSG00000032827.16	Ppp1r9a	7.15039	1.77753	4.13448e-23	4.98107e-05
ENSMUSG00000036098.16	Myrf	9.36692	1.77672	1.92173e-39	0.000369801
ENSMUSG00000024242.16	Map4k3	9.22316	1.77641	1.87785e-39	0.000281697
ENSMUSG00000028556.16	Dock7	8.32432	1.77608	3.40522e-35	0.0113323
ENSMUSG00000053477.19	Tcf4	8.61439	1.7757	3.15282e-37	3.69864e-05
ENSMUSG00000023021.16	Cers5	5.48296	1.77387	2.4824e-09	0.000253871
ENSMUSG00000037736.21	Limch1	5.05994	1.77357	1.50253e-07	0.0111732
ENSMUSG00000071337.12	Tia1	7.92523	1.7734	2.534e-32	0.000183217
ENSMUSG00000030539.14	Sema4b	6.51199	1.77318	1.37369e-16	0.00251652
ENSMUSG00000046805.11	Mpeg1	11.2607	1.77191	3.2169e-36	0.000124023
ENSMUSG00000002997.16	Prkar2b	4.00094	1.77078	0.000192684	0.00393895
ENSMUSG00000044583.14	Tlr7	4.89154	1.76678	6.46721e-07	0.013224
ENSMUSG00000037103.9	Dcaf15	5.73933	1.76554	1.01822e-10	5.4913e-05
ENSMUSG00000048707.10	Tprn	5.39621	1.76484	8.13721e-09	0.0467806
ENSMUSG00000004032.11	Gstm5	6.73938	1.76476	1.29665e-18	1.65796e-05
ENSMUSG00000042901.11	Aida	6.99786	1.7645	5.42652e-21	0.00172879
ENSMUSG00000030188.13	Magohb	4.1901	1.76384	9.28058e-05	0.00108878
ENSMUSG00000036249.17	Rbm43	5.77144	1.76218	6.24021e-11	0.000137341
ENSMUSG00000019461.13	Plscr3	7.07969	1.76175	7.34827e-22	0.000209447
ENSMUSG00000052423.16	B4galt3	6.55955	1.76068	8.7016e-17	0.00170427
ENSMUSG00000051950.11	B3glct	5.85393	1.75946	1.93302e-11	0.00113506
ENSMUSG00000073968.5	Trim68	5.30604	1.75938	1.68021e-08	0.000238547
ENSMUSG00000068015.9	Lrch1	7.43568	1.75782	7.63422e-26	0.00222406
ENSMUSG00000037157.9	Il22ra1	6.03367	1.75588	1.58964e-12	0.000653834
ENSMUSG00000037548.16	H2-DMb2	4.51801	1.75582	1.18357e-05	0.0109743
ENSMUSG00000003873.12	Bax	7.05619	1.75402	1.81064e-21	0.000229406
ENSMUSG00000027018.12	Hat1	6.78767	1.75384	7.65692e-19	0.00327472
ENSMUSG00000060317.10	Acnat2	9.66058	1.75289	2.74818e-38	6.01145e-06
ENSMUSG00000036438.15	Calm2	10.366	1.75274	2.28837e-37	5.91372e-05
ENSMUSG00000035314.11	Gdpd5	4.91045	1.75143	6.35896e-07	0.0016007
ENSMUSG00000039298.17	Cdk5rap2	6.72105	1.75042	3.73184e-18	3.90796e-05
ENSMUSG00000070942.9	Il1rl2	3.97168	1.74987	0.000306288	0.0177486
ENSMUSG00000079547.5	H2-DMb1	5.01076	1.74879	2.80811e-07	0.00483395
ENSMUSG00000022439.10	Parvg	4.80607	1.74851	1.46062e-06	0.00304371
ENSMUSG00000036678.9	Aaas	6.52809	1.74731	2.37192e-16	0.000285501
ENSMUSG00000039347.8	Atp6v0e2	6.85236	1.74722	2.86854e-19	8.24534e-07
ENSMUSG00000064061.14	Dzip3	6.02407	1.7472	2.45505e-12	2.93329e-05
ENSMUSG00000074151.14	Nlrc5	7.77383	1.74692	4.81697e-30	0.00033965
ENSMUSG00000062753.15	AI413582	4.24432	1.74672	0.000105267	0.00968158
ENSMUSG00000020828.14	Pld2	6.82705	1.74578	6.26523e-19	0.000812653
ENSMUSG00000022881.16	Rfc4	4.8486	1.74549	1.10038e-06	0.00344383
ENSMUSG00000051344.14	Plekhm3	6.27303	1.74514	4.25974e-14	0.00514438
ENSMUSG00000021360.17	Gcnt2	8.48687	1.74497	3.67262e-35	0.00477381
ENSMUSG00000022978.12	Mis18a	4.69871	1.74461	4.1149e-06	0.00219122
ENSMUSG00000029687.17	Ezh2	6.82983	1.74328	4.50742e-19	0.000202218
ENSMUSG00000027932.15	Slc27a3	3.26452	1.74218	0.00442897	0.0135895
ENSMUSG00000026930.16	Gpsm1	5.28298	1.73972	3.6488e-08	0.000360793
ENSMUSG00000040749.12	Siah1b	3.37958	1.7368	0.00303333	0.00776486
ENSMUSG00000038047.19	Haus6	6.29169	1.7361	3.26145e-14	8.41326e-05
ENSMUSG00000030220.14	Arhgdib	5.65156	1.7348	7.39842e-10	0.000103851
ENSMUSG00000033769.17	Exoc6b	7.09155	1.73386	2.76303e-21	0.000439972
ENSMUSG00000020326.8	Ccng1	9.24012	1.73261	1.09189e-37	0.00157933
ENSMUSG00000024816.13	Frmd8	8.45271	1.73191	1.7998e-34	2.84404e-05
ENSMUSG00000060639.6	H4c9	4.87515	1.72996	1.25586e-06	0.000200581
ENSMUSG00000028525.17	Pde4b	7.83371	1.7293	4.69046e-30	0.0102003
ENSMUSG00000031565.19	Fgfr1	7.23016	1.7289	1.75441e-22	0.0368161
ENSMUSG00000034116.18	Vav1	5.17399	1.72728	1.23845e-07	0.000298808
ENSMUSG00000047230.7	Cldn2	9.99946	1.72686	7.79863e-37	0.000581122
ENSMUSG00000047832.10	Cdca4	6.03365	1.7262	4.48654e-12	0.000998857
ENSMUSG00000028551.15	Cdkn2c	6.2439	1.72612	1.1938e-13	0.00618393
ENSMUSG00000038007.15	Acer2	8.25029	1.7242	7.75555e-33	0.000992607
ENSMUSG00000023830.15	Igf2r	10.1758	1.72411	1.68691e-36	6.22453e-05
ENSMUSG00000008167.15	Fbxw9	7.52095	1.72406	5.26487e-26	2.40861e-05
ENSMUSG00000073016.4	Uprt	5.15235	1.72383	1.5456e-07	0.00318015
ENSMUSG00000025510.15	Cd151	8.92267	1.72373	4.89803e-37	0.00145884
ENSMUSG00000019528.19	Gyg	6.39762	1.72309	9.00607e-15	3.85961e-05
ENSMUSG00000022091.7	Sorbs3	8.74533	1.72133	8.00207e-36	0.0115574
ENSMUSG00000020900.16	Myh10	8.69096	1.71947	1.78997e-35	0.00043412
ENSMUSG00000027995.11	Tlr2	5.57748	1.71927	1.99878e-09	0.00796055
ENSMUSG00000025997.14	Ikzf2	3.59648	1.71841	0.00186427	0.0251088
ENSMUSG00000028191.12	Bcl10	7.39972	1.71738	2.72122e-24	0.000141928
ENSMUSG00000026121.14	Sema4c	6.1011	1.71591	2.09183e-12	7.26378e-05
ENSMUSG00000048332.14	Lhfp	6.71929	1.7156	2.18804e-17	0.00046544
ENSMUSG00000051279.3	Gdf6	4.31228	1.71428	7.53747e-05	0.00501585
ENSMUSG00000021190.15	Lgmn	10.0468	1.7142	2.96544e-36	0.0118359
ENSMUSG00000031697.13	Orc6	5.42294	1.71343	1.55459e-08	0.00094662
ENSMUSG00000075266.6	Cenpw	3.8617	1.71313	0.000659314	0.00284287
ENSMUSG00000073102.8	Drc1	4.16994	1.71017	0.0001565	0.0341231
ENSMUSG00000040722.8	Scamp5	8.03889	1.70985	6.29215e-31	0.000470206
ENSMUSG00000022378.15	Cyrib	7.31278	1.70855	4.4957e-23	4.51452e-05
ENSMUSG00000040118.16	Cacna2d1	4.64096	1.70834	9.94296e-06	0.000146827
ENSMUSG00000030598.16	Fbxo17	4.03134	1.70732	0.000346035	0.0042749
ENSMUSG00000029777.11	Gars	9.611	1.70558	2.02737e-36	1.79663e-05
ENSMUSG00000029804.18	Herc3	6.73032	1.70382	2.66381e-17	0.000443728
ENSMUSG00000030811.15	Fbxl19	6.41679	1.70373	1.38413e-14	0.000343547
ENSMUSG00000036390.9	Gadd45a	6.07038	1.70362	5.8032e-12	0.0236714
ENSMUSG00000079575.4	Rbpj-ps3	3.24582	1.70298	0.00744147	0.013323
ENSMUSG00000038541.9	Srd5a2	4.82772	1.70256	2.99443e-06	0.00227312
ENSMUSG00000035929.12	H2-Q4	9.06098	1.70248	1.83996e-36	1.47823e-06
ENSMUSG00000048232.13	Fbxo10	4.57368	1.70246	2.04602e-05	0.000214536
ENSMUSG00000004709.15	Cd244a	3.11827	1.70235	0.0105707	0.00533975
ENSMUSG00000078851.5	H2aw	3.10677	1.70147	0.0110937	0.0024424
ENSMUSG00000029432.13	Nipsnap2	7.41059	1.70087	5.55755e-24	9.43774e-07
ENSMUSG00000004085.15	Map3k20	7.74124	1.69982	5.09804e-28	3.11725e-05
ENSMUSG00000052013.16	Btla	3.59321	1.69919	0.00192803	0.0244571
ENSMUSG00000034201.14	Gas2l1	7.97138	1.69845	5.27926e-30	0.00270624
ENSMUSG00000005103.13	Wdr1	9.47639	1.69659	4.00623e-36	0.00771742
ENSMUSG00000021277.17	Traf3	8.32808	1.69605	2.58732e-32	1.25604e-05
ENSMUSG00000022433.22	Csnk1e	7.36304	1.69426	3.33566e-23	0.000244735
ENSMUSG00000027692.17	Tnik	5.72299	1.69323	8.8512e-10	0.00048815
ENSMUSG00000059326.8	Csf2ra	5.55042	1.69281	6.81633e-09	0.00037905
ENSMUSG00000022519.15	Srl	4.10134	1.69238	0.000260887	0.00350864
ENSMUSG00000015468.15	Notch4	6.22947	1.69194	6.4932e-13	0.0257141
ENSMUSG00000036565.8	Ttyh3	8.10742	1.69123	9.36515e-31	4.97927e-05
ENSMUSG00000015143.16	Actn1	9.50323	1.69099	6.87387e-36	0.00445228
ENSMUSG00000066363.13	Serpina3f	4.94367	1.69069	1.43411e-06	0.000208071
ENSMUSG00000054277.9	Arfgap3	7.72585	1.69064	2.0347e-27	8.16502e-05
ENSMUSG00000029863.14	Casp2	6.55859	1.69037	1.31521e-15	0.000143125
ENSMUSG00000033083.17	Tbc1d4	6.25002	1.68991	3.45369e-13	0.000496721
ENSMUSG00000029924.13	Slc37a3	8.73446	1.68941	1.36204e-34	1.04532e-06
ENSMUSG00000018507.17	Trpv2	4.10418	1.68929	0.000303058	0.00634557
ENSMUSG00000028218.20	Cibar1	6.1034	1.68871	4.84517e-12	5.28403e-05
ENSMUSG00000042784.10	Muc1	2.93429	1.68856	0.0206812	0.0028137
ENSMUSG00000029064.16	Gnb1	10.4019	1.68746	9.86804e-35	0.000376967
ENSMUSG00000036322.12	H2-Ea	3.57166	1.68615	0.00220872	0.0153179
ENSMUSG00000039055.5	Eme1	2.77507	1.68527	0.0265795	0.0136786
ENSMUSG00000024397.15	Aif1	4.85881	1.68368	3.04156e-06	0.00363685
ENSMUSG00000029860.17	Zyx	8.65178	1.68355	8.83246e-34	0.0163113
ENSMUSG00000018199.10	Ro60	6.80811	1.68311	1.81858e-17	0.000191835
ENSMUSG00000079014.5	Serpina3i	5.32599	1.68286	8.21124e-08	0.0172916
ENSMUSG00000021903.12	Galnt15	4.66439	1.68185	1.62911e-05	0.0269127
ENSMUSG00000059146.13	Ntrk3	2.95806	1.68058	0.0179111	0.00306467
ENSMUSG00000001098.16	Kctd10	6.99575	1.68035	4.30033e-19	0.00311104
ENSMUSG00000038893.13	Fam117a	5.25564	1.68028	1.63887e-07	0.0174644
ENSMUSG00000039765.16	Cc2d2a	6.27737	1.68006	2.99382e-13	0.00061873
ENSMUSG00000004665.11	Cnn2	6.40951	1.67829	4.52677e-14	0.00507917
ENSMUSG00000042804.14	Gpr153	4.5229	1.67797	3.79691e-05	0.00298027
ENSMUSG00000028712.13	Cyp4a31	2.94989	1.67782	0.0193908	0.00387592
ENSMUSG00000074384.5	AI429214	3.98747	1.67716	0.000596898	0.00665774
ENSMUSG00000004317.15	Clcn5	7.63693	1.67639	7.12855e-26	2.83146e-05
ENSMUSG00000026782.16	Abi2	6.99789	1.67551	4.64663e-19	7.10319e-06
ENSMUSG00000041449.17	Serpina3h	6.69781	1.67405	2.85119e-16	0.0159281
ENSMUSG00000021572.10	Cep72	3.58443	1.67337	0.00243642	0.00509296
ENSMUSG00000035696.16	Rnf38	7.5956	1.67282	2.5652e-25	0.000543801
ENSMUSG00000001627.13	Ifrd1	8.07898	1.67219	8.83886e-30	0.0212995
ENSMUSG00000031517.9	Gpm6a	4.79707	1.6704	6.3255e-06	0.00132219
ENSMUSG00000024998.18	Plce1	8.57305	1.67035	6.73919e-33	6.72439e-06
ENSMUSG00000034751.18	Mast4	7.03813	1.66825	3.51316e-19	0.0250357
ENSMUSG00000029366.11	Dck	6.79669	1.66787	3.36778e-17	0.00464623
ENSMUSG00000027230.10	Creb3l1	4.71385	1.66734	1.3907e-05	0.0364044
ENSMUSG00000024620.12	Pdgfrb	7.7637	1.6667	4.53357e-27	0.00194061
ENSMUSG00000059970.8	Hspa2	6.74391	1.66557	1.21775e-16	0.0171223
ENSMUSG00000003269.18	Cyth2	7.77572	1.6648	3.9337e-27	0.00159894
ENSMUSG00000051550.11	Zfp579	5.75557	1.66433	1.19077e-09	4.92643e-05
ENSMUSG00000001248.16	Gramd1a	7.83989	1.6643	5.19725e-28	3.87637e-06
ENSMUSG00000027459.17	Fam110a	5.41989	1.66407	5.09096e-08	0.000465116
ENSMUSG00000017677.12	Wsb1	8.62505	1.66383	6.60147e-33	0.0208532
ENSMUSG00000038668.15	Lpar1	3.83045	1.66024	0.00124858	0.000622643
ENSMUSG00000043719.15	Col6a6	3.43536	1.66013	0.00503812	0.0323401
ENSMUSG00000022285.18	Ywhaz	9.63018	1.65843	1.5388e-34	1.21576e-07
ENSMUSG00000030352.16	Tspan9	8.67437	1.65835	5.18011e-33	0.000210911
ENSMUSG00000000167.15	Pih1d2	2.92792	1.65778	0.0228212	0.00854689
ENSMUSG00000037552.18	Plekhg2	7.18664	1.65762	2.099e-20	0.00081822
ENSMUSG00000029468.18	P2rx7	5.82118	1.6575	5.64932e-10	0.000503385
ENSMUSG00000022894.7	Adamts5	7.14931	1.65678	3.8178e-20	0.000216105
ENSMUSG00000037095.9	Lrg1	12.1165	1.65602	8.06826e-30	0.0011843
ENSMUSG00000018819.11	Lsp1	5.21496	1.65584	3.27664e-07	0.000870813
ENSMUSG00000026535.10	Ifi202b	5.31758	1.65515	1.35821e-07	0.00175438
ENSMUSG00000034041.6	Lyl1	3.5425	1.65511	0.00357132	0.00573648
ENSMUSG00000029767.17	Calu	10.9717	1.65373	1.99501e-32	2.27967e-06
ENSMUSG00000026305.16	Lrrfip1	9.47031	1.65341	2.20438e-34	0.0491078
ENSMUSG00000014444.18	Piezo1	6.77464	1.65325	1.31202e-16	0.00011654
ENSMUSG00000022865.15	Cxadr	10.7599	1.65188	8.82175e-33	4.08985e-05
ENSMUSG00000029561.18	Oasl2	4.94918	1.6507	2.61382e-06	0.00313932
ENSMUSG00000027313.4	Chac1	4.9032	1.6503	3.24459e-06	0.00233794
ENSMUSG00000022199.13	Slc22a17	4.26597	1.65029	0.000238499	5.41172e-05
ENSMUSG00000060860.9	Ube2s	5.70444	1.64995	3.20874e-09	0.00015881
ENSMUSG00000097415.3	AU020206	6.37812	1.64979	1.88843e-13	0.00120031
ENSMUSG00000038843.19	Gcnt1	3.99864	1.64933	0.000750893	0.0145755
ENSMUSG00000036555.15	Iqce	6.7068	1.64933	6.37654e-16	0.000278912
ENSMUSG00000048497.12	Mmgt2	4.27173	1.64788	0.000261226	0.0319518
ENSMUSG00000048779.6	P2ry6	4.95073	1.64738	2.91001e-06	0.00312945
ENSMUSG00000036109.18	Mbnl3	3.44153	1.64726	0.00458506	0.0418373
ENSMUSG00000021608.16	Lpcat1	5.77554	1.64607	1.24346e-09	0.00783706
ENSMUSG00000024942.20	Capn1	7.60499	1.64565	1.44413e-24	0.000236662
ENSMUSG00000000693.11	Loxl3	4.84059	1.64549	6.56877e-06	0.000347414
ENSMUSG00000032586.10	Traip	3.56632	1.64543	0.0032217	0.00306565
ENSMUSG00000040596.16	Pogk	6.75982	1.64421	2.41508e-16	5.22888e-05
ENSMUSG00000038187.15	Btbd10	5.61668	1.64272	1.18824e-08	0.000419668
ENSMUSG00000038642.11	Ctss	8.58071	1.64195	7.21105e-32	0.000415991
ENSMUSG00000030844.12	Rgs10	4.82845	1.64194	7.47286e-06	0.00888113
ENSMUSG00000030032.15	Wdr54	3.55882	1.64053	0.0039387	0.00526834
ENSMUSG00000023991.17	Foxp4	8.80011	1.6404	4.90698e-33	7.31198e-05
ENSMUSG00000037375.17	Hhat	3.45585	1.63933	0.00499963	0.00602288
ENSMUSG00000026159.14	Agfg1	8.91495	1.63903	1.42947e-33	0.000711513
ENSMUSG00000033998.10	Kcnk1	3.64577	1.6365	0.00265118	0.00784603
ENSMUSG00000021665.10	Hexb	6.64525	1.63555	3.3685e-15	0.000105628
ENSMUSG00000020679.12	Hnf1b	8.3639	1.63496	2.54739e-30	0.00234397
ENSMUSG00000015711.9	Prune1	7.56092	1.63367	8.28946e-24	5.45398e-05
ENSMUSG00000025232.9	Hexa	8.08928	1.63359	1.26857e-28	0.000176612
ENSMUSG00000020810.6	Cygb	7.11837	1.63337	3.25744e-19	1.57076e-05
ENSMUSG00000032661.10	Oas3	2.91095	1.63285	0.0256368	0.00410177
ENSMUSG00000031380.11	Vegfd	2.93825	1.63022	0.0237678	0.0198458
ENSMUSG00000042429.9	Adora1	7.45402	1.62877	1.63274e-22	0.00026415
ENSMUSG00000040212.13	Emp3	3.98553	1.62745	0.000868685	0.000235928
ENSMUSG00000031642.10	Sh3rf1	7.47955	1.62732	1.17422e-22	5.48465e-05
ENSMUSG00000058799.17	Nap1l1	9.25145	1.62709	1.69704e-33	4.89963e-05
ENSMUSG00000026980.16	Ly75	6.70837	1.62556	1.52948e-15	2.39032e-05
ENSMUSG00000043895.7	S1pr2	6.53536	1.62554	3.07615e-14	3.50511e-05
ENSMUSG00000047238.5	Mageh1	4.9111	1.62375	4.84458e-06	0.00435084
ENSMUSG00000034192.6	Lsm3	5.03137	1.62237	2.42385e-06	0.00198022
ENSMUSG00000030895.10	Hpx	15.3098	1.62185	1.09138e-21	0.000133181
ENSMUSG00000068245.15	Phf11d	5.02005	1.62173	2.41548e-06	0.0019592
ENSMUSG00000037172.15	Dennd11	8.19212	1.62109	7.44948e-29	0.000176922
ENSMUSG00000021636.16	Marveld2	7.49946	1.62082	1.02621e-22	2.71797e-05
ENSMUSG00000005124.11	Ccn4	5.02131	1.61928	2.38559e-06	0.00492431
ENSMUSG00000040945.14	Rcc2	9.20897	1.61863	3.31735e-33	0.000266845
ENSMUSG00000015950.14	Ncf1	5.4069	1.61799	1.51439e-07	0.0036765
ENSMUSG00000029253.13	Cenpc1	6.21691	1.61774	9.68168e-12	0.00110022
ENSMUSG00000074825.5	Itpripl1	6.38049	1.61678	5.89297e-13	1.82954e-05
ENSMUSG00000028459.12	Cd72	2.92167	1.61669	0.024984	0.0386773
ENSMUSG00000047242.15	Taf9b	4.53157	1.6166	7.33725e-05	0.00357627
ENSMUSG00000027339.16	Rassf2	5.40628	1.61653	1.44993e-07	0.000717061
ENSMUSG00000025602.14	Zfp202	3.72441	1.61646	0.00273472	0.011881
ENSMUSG00000060260.14	Pwwp2b	5.89757	1.615	8.27585e-10	0.0011145
ENSMUSG00000042787.16	Exog	5.22811	1.61398	5.83135e-07	7.74668e-05
ENSMUSG00000044864.17	Ankrd50	7.71916	1.61334	7.47881e-25	0.00237847
ENSMUSG00000030306.15	Tmtc1	4.25419	1.61263	0.000386482	0.00487425
ENSMUSG00000043909.17	Trp53bp1	7.42604	1.61241	1.09049e-21	6.07307e-06
ENSMUSG00000033450.9	Tagap	3.19751	1.6119	0.0128219	0.0314625
ENSMUSG00000069094.13	Pde7a	6.89379	1.61187	8.05091e-17	2.13035e-05
ENSMUSG00000025132.14	Arhgdia	10.2981	1.61027	6.12519e-32	0.000198831
ENSMUSG00000020027.19	Socs2	8.0863	1.60946	8.68172e-28	0.0105485
ENSMUSG00000054364.6	Rhob	8.8367	1.60932	5.65006e-32	0.00779324
ENSMUSG00000006728.13	Cdk4	8.66934	1.60889	4.05089e-31	7.38245e-07
ENSMUSG00000105814.3	Mir703	6.02365	1.60873	1.36582e-10	0.00160732
ENSMUSG00000031639.13	Tlr3	6.76018	1.60574	1.32577e-15	0.00049744
ENSMUSG00000052798.14	Nup107	6.38611	1.60363	8.49665e-13	0.000164792
ENSMUSG00000038256.16	Bcl9	7.11951	1.60343	1.86246e-18	0.000582058
ENSMUSG00000028249.16	Sdcbp	9.84066	1.6024	3.58392e-32	0.00207085
ENSMUSG00000033880.12	Lgals3bp	9.23983	1.6013	1.57437e-32	0.000332859
ENSMUSG00000078453.4	Abracl	5.57528	1.6006	4.93699e-08	0.00180016
ENSMUSG00000036181.3	H1f2	7.98506	1.59914	7.33592e-27	0.00181315
ENSMUSG00000046324.13	Ermp1	9.31562	1.59902	1.97001e-32	0.000427022
ENSMUSG00000020272.9	Stk10	6.35843	1.59892	1.52386e-12	3.92055e-05
ENSMUSG00000035692.8	Isg15	5.44972	1.59888	1.22292e-07	0.0105465
ENSMUSG00000020844.7	Nxn	5.15818	1.59815	1.38939e-06	0.000668185
ENSMUSG00000005656.10	Snx6	8.00046	1.59799	6.90124e-27	0.000105711
ENSMUSG00000031214.14	Ophn1	5.47391	1.59783	1.13966e-07	0.00115485
ENSMUSG00000020823.17	Sec14l1	8.1446	1.59683	1.01798e-27	0.000887641
ENSMUSG00000018965.12	Ywhah	8.59301	1.59679	2.73224e-30	2.11624e-05
ENSMUSG00000032479.16	Map4	9.97037	1.5966	8.28639e-32	0.0172361
ENSMUSG00000054693.15	Adam10	9.42493	1.59573	2.89065e-32	0.000117584
ENSMUSG00000033192.6	Lpcat2	5.05049	1.59466	2.93873e-06	0.0147758
ENSMUSG00000040274.12	Cdk6	9.05187	1.59448	3.06987e-32	6.33187e-05
ENSMUSG00000024855.11	Pacs1	6.08976	1.59387	1.18397e-10	0.00171574
ENSMUSG00000058900.6	Rsl1	3.19004	1.59323	0.0146753	0.00696684
ENSMUSG00000031266.8	Gla	6.38716	1.59255	1.95871e-12	0.047752
ENSMUSG00000002617.15	Zfp40	5.33432	1.59107	4.24821e-07	0.00022337
ENSMUSG00000008384.9	Sertad1	5.90677	1.59101	1.54836e-09	0.0159723
ENSMUSG00000021699.18	Pde4d	5.80344	1.58959	5.03054e-09	0.00251121
ENSMUSG00000061689.16	Dlgap4	7.80829	1.58848	3.63973e-25	0.00259509
ENSMUSG00000004677.18	Myo9b	9.17016	1.58844	5.04956e-32	0.000183191
ENSMUSG00000078185.4	Chml	5.72764	1.58813	1.06237e-08	0.000183644
ENSMUSG00000028497.13	Hacd4	5.18157	1.58808	1.32765e-06	0.00580686
ENSMUSG00000038146.9	Notch3	5.75813	1.58805	7.24578e-09	0.00470751
ENSMUSG00000035305.6	Ror1	6.00117	1.58798	4.14758e-10	0.000488583
ENSMUSG00000042216.14	Sgsm1	6.8425	1.58578	5.87258e-16	0.00388578
ENSMUSG00000024542.10	Cep192	6.90488	1.58545	2.42395e-16	6.07868e-05
ENSMUSG00000046157.14	Tmem229b	5.33951	1.58512	3.79579e-07	0.00176934
ENSMUSG00000011877.14	Git1	7.67889	1.58501	1.56849e-23	0.00360437
ENSMUSG00000020869.9	Lrrc59	10.3049	1.58351	5.995e-31	6.54028e-05
ENSMUSG00000020580.11	Rock2	9.85213	1.58127	2.22005e-31	0.000423252
ENSMUSG00000022526.9	Zfp251	5.37336	1.57989	3.08947e-07	0.0035062
ENSMUSG00000044339.13	Alkbh2	4.24016	1.57937	0.000524915	0.00271461
ENSMUSG00000031197.12	Vbp1	7.48684	1.57855	2.00497e-21	9.1137e-05
ENSMUSG00000016477.19	E2f3	7.2379	1.57788	4.2289e-19	0.00196716
ENSMUSG00000029108.15	Pcdh7	4.47307	1.57758	0.000173775	0.00179671
ENSMUSG00000027378.17	Nphp1	6.32692	1.57678	6.30276e-12	0.000107882
ENSMUSG00000029919.6	Hpgds	4.65561	1.57536	6.15813e-05	0.000428797
ENSMUSG00000074129.15	Rpl13a	7.06301	1.57532	1.90535e-17	7.42357e-05
ENSMUSG00000024534.16	Sncaip	3.51039	1.57516	0.00790434	0.0187853
ENSMUSG00000078485.5	Plekhn1	4.67109	1.57463	5.87295e-05	0.0205496
ENSMUSG00000027132.4	Katnbl1	6.21145	1.57429	3.25923e-11	0.000231499
ENSMUSG00000032966.15	Fkbp1a	9.36061	1.57364	1.97287e-31	6.90507e-07
ENSMUSG00000026580.17	Selp	4.23589	1.57336	0.00061089	0.0114489
ENSMUSG00000034101.15	Ctnnd1	8.5315	1.57221	4.54697e-29	3.40784e-06
ENSMUSG00000025809.16	Itgb1	11.5192	1.57198	2.22038e-28	0.00010335
ENSMUSG00000070476.11	Fam217b	3.78804	1.57163	0.00325072	0.0154497
ENSMUSG00000004530.13	Coro1c	8.226	1.57079	2.40481e-27	0.000295764
ENSMUSG00000041343.20	Ankrd42	4.25038	1.57039	0.000512606	0.00099828
ENSMUSG00000039801.8	Cplane1	6.76464	1.5701	5.83718e-15	1.55646e-06
ENSMUSG00000047414.7	Flrt2	4.30153	1.56991	0.000451017	0.000371529
ENSMUSG00000026883.18	Dab2ip	8.11004	1.56811	1.38347e-26	1.43362e-06
ENSMUSG00000021028.9	Mbip	5.77579	1.56811	1.04572e-08	8.05079e-05
ENSMUSG00000029101.17	Rgs12	5.94379	1.56725	1.47468e-09	0.000265546
ENSMUSG00000037321.18	Tap1	7.78949	1.56708	2.28632e-24	0.00172846
ENSMUSG00000090386.11	Mir99ahg	5.34591	1.56653	5.90593e-07	0.000538466
ENSMUSG00000049670.10	Morn4	3.95551	1.5665	0.00168447	0.00235758
ENSMUSG00000026785.15	Pkn3	3.87545	1.56287	0.00228536	0.000411413
ENSMUSG00000053693.17	Mast1	4.72788	1.55798	4.05078e-05	0.00509316
ENSMUSG00000015575.16	Atp6v0e	8.19699	1.55781	1.08034e-26	0.000182342
ENSMUSG00000025278.10	Flnb	10.7459	1.55741	2.4745e-29	0.031897
ENSMUSG00000026893.5	Gca	6.89677	1.55526	1.1076e-15	0.000603265
ENSMUSG00000029581.15	Fscn1	6.50417	1.55511	1.05418e-12	0.0169012
ENSMUSG00000052298.13	Cdc42se2	8.00494	1.55331	1.63099e-25	3.87967e-07
ENSMUSG00000071723.8	Gspt2	5.95452	1.55233	1.9163e-09	4.13641e-05
ENSMUSG00000020255.9	Nopchap1	8.03803	1.55119	1.26802e-25	6.08178e-07
ENSMUSG00000031591.15	Asah1	8.83819	1.54971	8.86117e-30	0.000828616
ENSMUSG00000018800.15	Abca5	8.47998	1.54911	6.06586e-28	0.00275309
ENSMUSG00000039903.19	Eva1c	3.27638	1.54895	0.018757	0.0416647
ENSMUSG00000031939.17	Taf1d	7.67066	1.54689	1.99369e-22	5.22628e-06
ENSMUSG00000037997.13	Parp11	5.85379	1.54677	6.78412e-09	0.00026957
ENSMUSG00000056131.14	Pgm3	7.51462	1.54648	6.72547e-21	0.00210188
ENSMUSG00000058729.14	Lin9	5.66862	1.54603	5.36362e-08	0.00464833
ENSMUSG00000026875.15	Traf1	3.00816	1.54591	0.0350934	0.012075
ENSMUSG00000045039.10	Megf8	7.72094	1.54493	8.51849e-23	0.00537537
ENSMUSG00000040747.10	Cd53	6.2754	1.54449	3.70772e-11	0.00191843
ENSMUSG00000028755.4	Cda	3.79201	1.54416	0.00354007	0.00157133
ENSMUSG00000045005.10	Fzd5	7.73309	1.54377	5.86603e-23	0.000377183
ENSMUSG00000027510.18	Rbm38	4.82665	1.54372	3.24509e-05	0.00118854
ENSMUSG00000049922.9	Slc35c1	7.87636	1.54364	1.95057e-24	0.00247472
ENSMUSG00000037253.9	Mex3c	8.29176	1.54107	1.20144e-26	0.000507281
ENSMUSG00000027834.16	Serpini1	2.99444	1.54097	0.0387852	0.0274516
ENSMUSG00000022139.18	Mbnl2	9.67642	1.54094	4.84077e-30	0.000695014
ENSMUSG00000046688.15	Tifa	7.0591	1.54091	1.48011e-16	0.0339151
ENSMUSG00000022849.6	Hspbap1	5.33782	1.54036	9.99629e-07	0.000431635
ENSMUSG00000026094.15	Stk17b	6.62022	1.54015	2.58185e-13	0.00996164
ENSMUSG00000042705.10	Commd10	6.60384	1.53909	3.15395e-13	7.72999e-05
ENSMUSG00000020547.6	Bzw2	7.22319	1.53903	5.99006e-18	0.00252582
ENSMUSG00000053646.14	Plxnb1	10.3886	1.53779	3.54555e-29	5.61039e-05
ENSMUSG00000035245.13	Eogt	6.61282	1.53764	2.69194e-13	2.27129e-05
ENSMUSG00000015839.7	Nfe2l2	10.1589	1.5355	2.33034e-29	4.39235e-05
ENSMUSG00000032437.11	Stt3b	10.7436	1.53544	1.40222e-28	6.83223e-05
ENSMUSG00000021131.15	Erh	4.68412	1.53522	8.88698e-05	8.35899e-05
ENSMUSG00000026578.7	Ccdc181	5.77638	1.5342	2.5976e-08	0.000661857
ENSMUSG00000022057.9	Adamdec1	5.21392	1.53402	3.19515e-06	0.00333287
ENSMUSG00000052821.4	Cysltr1	3.70405	1.53332	0.00513308	0.0160748
ENSMUSG00000022436.17	Sh3bp1	3.84676	1.53167	0.00334465	0.0193046
ENSMUSG00000026288.15	Inpp5d	6.35251	1.53113	1.90634e-11	7.92359e-05
ENSMUSG00000074813.15	Morrbid	4.38822	1.53007	0.000501029	0.0113994
ENSMUSG00000040811.16	Eml2	7.04705	1.52986	3.07148e-16	0.00751282
ENSMUSG00000021120.12	Pigh	4.70518	1.52869	7.33329e-05	0.0047742
ENSMUSG00000038718.16	Pbx3	5.66114	1.52755	9.51355e-08	4.68305e-05
ENSMUSG00000006288.9	Ttc5	6.48323	1.52623	3.54477e-12	0.000916868
ENSMUSG00000027940.19	Tpm3	9.39462	1.52617	1.20657e-29	6.53938e-05
ENSMUSG00000023050.10	Map3k12	4.44015	1.52593	0.000376846	0.000355837
ENSMUSG00000059552.14	Trp53	8.0102	1.52505	1.1738e-24	3.07495e-05
ENSMUSG00000021948.18	Prkcd	7.42096	1.52455	2.47993e-19	0.0015729
ENSMUSG00000021007.15	Spata7	4.85305	1.52342	3.97433e-05	0.00386136
ENSMUSG00000021423.7	Ly86	4.82356	1.52156	4.2254e-05	0.00155217
ENSMUSG00000033420.13	Antxr1	5.13104	1.5215	7.26801e-06	0.0023841
ENSMUSG00000009739.18	Pou6f1	6.98195	1.52044	1.32868e-15	0.000959663
ENSMUSG00000059498.14	Fcgr3	6.5191	1.5198	2.95144e-12	0.0112374
ENSMUSG00000022090.11	Pdlim2	4.00773	1.51922	0.00224562	0.00614701
ENSMUSG00000028961.16	Pgd	9.45855	1.51891	2.03222e-29	0.00273114
ENSMUSG00000040268.18	Plekha1	8.20753	1.51826	1.63575e-25	0.000661216
ENSMUSG00000029817.12	Tra2a	8.53917	1.51818	3.21283e-27	4.14303e-05
ENSMUSG00000018983.10	E2f2	5.61231	1.51789	1.58926e-07	0.0162497
ENSMUSG00000015355.14	Cd48	4.00153	1.51667	0.00212149	0.00050286
ENSMUSG00000038604.10	Ripor1	7.96331	1.51665	3.99225e-24	6.72891e-05
ENSMUSG00000063172.14	Hspb11	4.53439	1.51595	0.000265786	0.00142241
ENSMUSG00000022641.16	Bbx	8.34542	1.51569	4.27401e-26	0.00028478
ENSMUSG00000035021.14	Baz1a	8.06359	1.51568	1.23931e-24	1.52446e-05
ENSMUSG00000005251.16	Ripk4	7.08808	1.51417	3.40176e-16	0.0135159
ENSMUSG00000089715.13	Cbx6	7.10183	1.51357	1.87791e-16	3.98402e-05
ENSMUSG00000047735.15	Samd9l	7.55689	1.51206	2.32434e-20	0.000291779
ENSMUSG00000015745.10	Plekho1	6.33675	1.51187	4.85567e-11	8.00349e-05
ENSMUSG00000028438.17	Kif24	4.59672	1.51184	0.000177811	0.000127978
ENSMUSG00000036594.16	H2-Aa	9.59507	1.51107	4.26705e-29	0.0314347
ENSMUSG00000028576.13	Ift74	5.81119	1.51082	3.21918e-08	0.00356013
ENSMUSG00000073412.7	Lst1	3.57263	1.50912	0.00847943	0.0208579
ENSMUSG00000058881.14	Zfp516	7.04751	1.50832	8.57794e-16	0.00112085
ENSMUSG00000001227.13	Sema6b	6.3023	1.50823	9.20649e-11	0.016246
ENSMUSG00000005732.15	Ranbp1	7.69729	1.50668	1.33812e-21	0.000377827
ENSMUSG00000033565.19	Rbfox2	9.11614	1.50638	5.78685e-29	6.49359e-07
ENSMUSG00000027800.15	Tm4sf1	6.03719	1.50613	2.77991e-09	0.00584002
ENSMUSG00000018377.11	Vezf1	8.25747	1.50595	2.29155e-25	0.00219536
ENSMUSG00000028266.18	Lmo4	7.26117	1.50468	1.5318e-17	7.91479e-05
ENSMUSG00000043004.14	Gng2	4.42633	1.5043	0.000506073	0.000170866
ENSMUSG00000060487.8	Samd5	4.95585	1.50427	2.95355e-05	0.0076081
ENSMUSG00000032440.14	Tgfbr2	8.47893	1.50355	2.01902e-26	6.11466e-06
ENSMUSG00000027247.17	Arhgap1	7.72283	1.5025	1.34829e-21	0.0023648
ENSMUSG00000025040.14	Fundc1	6.79604	1.50246	5.3919e-14	0.000272356
ENSMUSG00000025008.16	Tctn3	4.70252	1.50222	0.000142343	0.0207672
ENSMUSG00000030493.14	Faap24	4.36531	1.5021	0.000773772	0.00384089
ENSMUSG00000032860.6	P2ry2	6.27084	1.50167	1.62608e-10	0.000644405
ENSMUSG00000066456.15	Hmgn3	3.26522	1.50133	0.0202512	0.00883831
ENSMUSG00000040734.15	Ppp1r13l	6.12331	1.50086	1.23341e-09	0.0308507
ENSMUSG00000063524.14	Eno1	10.6523	1.50019	1.80979e-27	0.0115086
ENSMUSG00000025757.14	Hspa4l	9.0128	1.49949	1.11051e-28	0.00261617
ENSMUSG00000025920.20	Stau2	6.8144	1.49895	5.20512e-14	1.14684e-05
ENSMUSG00000022770.18	Dlg1	9.87627	1.49889	2.47447e-28	0.00630452
ENSMUSG00000034930.17	Rtkn	5.80791	1.49751	4.06711e-08	0.00102817
ENSMUSG00000056529.8	Ptafr	4.32906	1.49615	0.000866705	0.00488305
ENSMUSG00000062373.9	Tmem65	7.24784	1.49575	3.69797e-17	0.000102647
[truncated: 1,361 more rows]

## Sheet: Table S2B
Table S2B, Differentially expressed gened between Group-2 and Control.
Gene ID	Gene symbol	Log2(read counts)	Log2(fold change)	TCC FDR	t-test P-value
ENSMUSG00000095079.7	Igha	7.75061	13.0363	0	0.00377995
ENSMUSG00000076614.8	Ighg1	8.25643	11.3672	0	0.0235081
ENSMUSG00000028217.12	Cdh17	6.04597	11.0661	0	0.00494361
ENSMUSG00000034634.8	Ly6d	5.76799	10.5735	0	9.03379e-05
ENSMUSG00000076609.3	Igkc	9.44498	10.0577	0	0.00931569
ENSMUSG00000037411.11	Serpine1	5.3907	9.84677	0	0.0332392
ENSMUSG00000026822.15	Lcn2	10.2336	9.81478	0	4.34779e-05
ENSMUSG00000067149.7	Jchain	7.75667	9.4157	0	0.00644756
ENSMUSG00000096336.3	Igkv1-135	3.56124	9.38585	5.56048e-128	0.0341464
ENSMUSG00000014813.10	Stc1	3.4288	9.12097	1.57698e-109	0.00137444
ENSMUSG00000002384.3	Bmp8b	3.46544	9.11079	5.83408e-112	0.0226741
ENSMUSG00000094088.3	Ighv1-64	3.37597	9.01532	2.6762e-103	0.00769935
ENSMUSG00000053398.12	Phgdh	3.43359	8.88257	1.72547e-102	8.7814e-07
ENSMUSG00000068744.13	Psrc1	4.96091	8.84761	2.73005e-226	0.000600804
ENSMUSG00000054932.7	Afp	9.8989	8.81515	0	0.00135536
ENSMUSG00000079042.11	Apela	3.29647	8.75171	3.37444e-90	0.00250544
ENSMUSG00000009185.3	Ccl8	4.82765	8.74876	1.582e-208	0.031231
ENSMUSG00000024087.5	Cyp1b1	6.74146	8.69542	0	0.00540479
ENSMUSG00000029304.15	Spp1	11.9298	8.67416	0	0.00159806
ENSMUSG00000022780.6	Meltf	3.24614	8.67219	1.55367e-84	0.0354936
ENSMUSG00000026981.16	Il1rn	5.48162	8.46469	4.90035e-256	0.0040753
ENSMUSG00000030650.19	Tmc5	4.0928	8.32233	2.237e-125	0.00762567
ENSMUSG00000070777.6	Ceacam20	3.01559	8.29456	5.49807e-64	0.0015399
ENSMUSG00000021678.10	F2rl1	2.99171	8.2468	4.86982e-62	2.86559e-05
ENSMUSG00000029359.14	Tesc	3.01679	8.2135	2.85034e-62	0.00643826
ENSMUSG00000033590.9	Myo5c	4.98507	8.21242	1.85656e-195	2.69394e-05
ENSMUSG00000017724.15	Etv4	2.99618	8.17228	1.31088e-60	0.00010992
ENSMUSG00000076934.3	Iglv1	2.95699	8.07275	2.73164e-57	0.00535261
ENSMUSG00000025804.6	Ccr1	3.8951	8.05358	1.01366e-102	0.000546108
ENSMUSG00000097451.12	Rian	6.81281	8.00367	0	0.00344621
ENSMUSG00000062184.12	Hs6st2	2.98099	7.97738	6.46947e-56	0.0265217
ENSMUSG00000041605.17	Inava	2.88947	7.95885	2.00535e-52	0.00068082
ENSMUSG00000040950.14	Mgl2	2.8255	7.91437	1.89846e-49	5.02252e-06
ENSMUSG00000056071.13	S100a9	2.80223	7.86785	1.09516e-47	0.0169515
ENSMUSG00000034394.15	Lif	3.80398	7.8293	3.39553e-90	0.00164137
ENSMUSG00000057604.10	Lmcd1	3.85538	7.80723	1.94261e-92	0.00766708
ENSMUSG00000019853.7	Hebp2	2.81312	7.78502	8.55391e-47	7.41243e-05
ENSMUSG00000035385.6	Ccl2	3.82103	7.77879	9.87018e-90	6.38313e-07
ENSMUSG00000076569.4	Igkv5-39	5.34308	7.76554	8.05742e-204	0.0127947
ENSMUSG00000037852.9	Cpe	6.97873	7.76528	0	0.00030986
ENSMUSG00000076937.4	Iglc2	2.74136	7.74609	2.90353e-44	0.0261953
ENSMUSG00000031284.17	Pak3	2.79344	7.74566	1.95329e-45	0.0146679
ENSMUSG00000030111.10	A2m	6.76727	7.73315	0	0.0141582
ENSMUSG00000024529.15	Lox	4.72878	7.67889	3.30959e-145	0.0239844
ENSMUSG00000066607.6	Insyn1	2.74082	7.66156	6.36839e-43	0.0011968
ENSMUSG00000051439.8	Cd14	7.8413	7.63827	0	0.000600696
ENSMUSG00000000031.17	H19	9.99335	7.58859	0	0.0329473
ENSMUSG00000046159.17	Chrm3	4.33029	7.55986	1.28014e-112	0.00023568
ENSMUSG00000020826.10	Nos2	4.27027	7.54894	3.6779e-108	0.0213037
ENSMUSG00000034127.16	Tspan8	6.4091	7.53264	7.18908e-293	3.19368e-05
ENSMUSG00000050359.8	Sprr1a	2.74624	7.50788	8.57047e-41	0.00144836
ENSMUSG00000020080.9	Hkdc1	5.02869	7.49361	1.19613e-161	0.00390438
ENSMUSG00000017723.12	Wfdc2	4.6241	7.44342	1.27006e-127	0.000152913
ENSMUSG00000035186.7	Ubd	6.86662	7.43079	5.6827877220004e-316	0.0183919
ENSMUSG00000024399.6	Ltb	5.77585	7.40721	1.69216e-222	6.62462e-05
ENSMUSG00000034981.10	Parm1	4.60681	7.38705	7.31258e-124	0.00453653
ENSMUSG00000023078.7	Cxcl13	5.5934	7.30074	6.57668e-201	0.0366542
ENSMUSG00000027737.11	Slc7a11	4.11939	7.26919	3.84121e-90	0.00119331
ENSMUSG00000050071.9	Bex1	3.47536	7.12004	1.70318e-56	0.00167482
ENSMUSG00000038879.9	Nipal2	4.7718	7.0952	2.34312e-123	0.00793871
ENSMUSG00000029086.16	Prom1	5.78104	7.08475	8.99892e-205	0.000339391
ENSMUSG00000045136.7	Tubb2b	3.40461	7.0726	5.36085e-53	0.00187575
ENSMUSG00000055653.14	Gpc3	6.35746	7.04302	1.80309e-254	4.71473e-07
ENSMUSG00000032374.15	Plod2	6.5913	7.01351	8.81562e-275	0.00273972
ENSMUSG00000044726.9	Erich5	4.73789	6.98607	9.59633e-117	0.00546639
ENSMUSG00000024672.12	Ms4a7	3.95052	6.93857	8.00153e-72	0.00322709
ENSMUSG00000038677.15	Scube3	5.52537	6.87851	2.56149e-172	0.000554913
ENSMUSG00000022074.7	Tnfrsf10b	4.33039	6.87675	4.84488e-89	2.93376e-05
ENSMUSG00000040152.9	Thbs1	6.23632	6.86725	1.92012e-231	0.0155047
ENSMUSG00000027356.9	Fermt1	3.92532	6.85357	1.9818e-68	4.18489e-05
ENSMUSG00000017002.15	Slpi	7.27254	6.81663	1.29885e-305	1.89086e-05
ENSMUSG00000021187.15	Tc2n	3.3231	6.80498	2.22162e-45	0.000169089
ENSMUSG00000058427.11	Cxcl2	3.87474	6.75239	1.47917e-63	0.0233167
ENSMUSG00000020312.13	Shc2	4.26325	6.70521	2.40643e-80	9.68056e-05
ENSMUSG00000021268.18	Meg3	7.90866	6.69959	0	0.00158499
ENSMUSG00000022126.7	Acod1	3.33751	6.69042	4.43403e-44	0.0194555
ENSMUSG00000010796.12	Asz1	3.27502	6.68677	6.00425e-42	0.0341194
ENSMUSG00000025955.14	Akr1cl	3.23206	6.63345	4.28309e-40	0.00462154
ENSMUSG00000047139.10	Cd24a	7.19013	6.62819	1.63857e-291	0.000628794
ENSMUSG00000041801.6	Phlda3	5.2283	6.60957	1.49416e-134	0.000641342
ENSMUSG00000039693.12	Msantd3	3.76931	6.60399	3.44574e-56	0.000202519
ENSMUSG00000078922.10	Tgtp1	4.99475	6.6014	3.99191e-118	0.0138964
ENSMUSG00000031538.7	Plat	4.77552	6.5567	6.38321e-103	0.000460999
ENSMUSG00000032816.16	Igdcc4	5.18169	6.54005	3.79141e-128	0.000215521
ENSMUSG00000025203.7	Scd2	9.99377	6.53562	0	1.48773e-06
ENSMUSG00000016262.15	Sertad4	3.74216	6.51472	3.58991e-53	0.00605987
ENSMUSG00000023033.15	Scn8a	6.25832	6.46585	1.83433e-209	0.00217479
ENSMUSG00000042379.9	Esm1	3.17892	6.45433	1.51166e-36	0.000142457
ENSMUSG00000040412.18	Elapor1	6.04308	6.45038	6.12878e-191	0.000388577
ENSMUSG00000000983.14	Wfdc18	4.12657	6.44835	1.79112e-66	0.0158387
ENSMUSG00000027656.8	Ccn5	3.08431	6.43199	6.42059e-34	0.000637913
ENSMUSG00000073802.6	Cdkn2b	4.10524	6.40984	1.03787e-64	4.67892e-05
ENSMUSG00000024640.10	Psat1	6.03785	6.39902	5.42498e-188	1.30517e-05
ENSMUSG00000029602.12	Rasal1	3.69391	6.39622	2.61787e-49	0.000891965
ENSMUSG00000021208.10	Ifi27l2b	5.23959	6.38153	5.79371e-125	0.00130275
ENSMUSG00000072944.12	Nup62cl	4.38264	6.35112	1.3418e-75	0.0179841
ENSMUSG00000022995.17	Enah	6.083	6.29564	1.50225e-185	0.00427893
ENSMUSG00000048458.9	Inka2	3.64809	6.27731	1.28833e-45	0.0008916
ENSMUSG00000020905.12	Usp43	3.09492	6.27603	1.95693e-32	0.000535834
ENSMUSG00000024989.16	Cep55	3.12864	6.27268	4.59532e-33	5.56019e-05
ENSMUSG00000104452.2	Ighv8-8	3.58721	6.26788	1.24099e-43	0.00160749
ENSMUSG00000032908.10	Sgpp2	4.38035	6.25796	1.04309e-72	0.000659071
ENSMUSG00000022754.7	Tmem45a	7.08235	6.23797	1.45327e-264	0.00184314
ENSMUSG00000051225.10	Fam83a	5.48274	6.18575	3.09127e-133	0.00635197
ENSMUSG00000024500.21	Ppp2r2b	2.95964	6.18266	2.53375e-28	0.0398846
ENSMUSG00000012350.16	Ehf	6.47358	6.15914	3.70501e-208	0.00735167
ENSMUSG00000015533.10	Itga2	3.98	6.13342	2.07857e-53	0.000472565
ENSMUSG00000054342.9	Kcnn4	3.595	6.13026	1.1711e-41	1.10726e-06
ENSMUSG00000010154.8	Spire2	2.92119	6.06371	1.39482e-26	7.84152e-05
ENSMUSG00000042961.14	Egflam	4.73978	6.04977	1.93051e-83	0.028215
ENSMUSG00000024803.10	Ankrd1	4.51653	6.04262	1.07377e-72	0.0153029
ENSMUSG00000022949.10	Clic6	4.49825	6.01233	8.82123e-71	0.0123184
ENSMUSG00000037868.16	Egr2	2.89461	6.01055	1.44237e-25	0.000112973
ENSMUSG00000050295.5	Foxc1	3.47977	5.99708	1.03402e-36	0.00717287
ENSMUSG00000021614.17	Vcan	4.25238	5.98167	9.24859e-60	0.0443838
ENSMUSG00000043460.8	Elfn2	5.06542	5.98159	2.92071e-98	0.00113058
ENSMUSG00000022479.16	Vdr	2.89985	5.96902	3.09837e-25	0.0301592
ENSMUSG00000021696.10	Elovl7	5.07598	5.96806	1.87954e-98	5.69506e-05
ENSMUSG00000032357.13	Tinag	2.91369	5.96409	1.36698e-25	0.0120043
ENSMUSG00000035506.17	Slc12a8	2.87001	5.95063	1.62943e-24	3.72673e-08
ENSMUSG00000027907.5	S100a11	6.06799	5.93915	2.6746e-165	4.29861e-05
ENSMUSG00000027171.11	Prrg4	4.69921	5.93585	4.59868e-78	2.14528e-05
ENSMUSG00000031112.11	Stk26	4.20449	5.91926	1.06855e-56	0.000116266
ENSMUSG00000032053.9	Pou2af1	4.68915	5.91905	2.49867e-77	0.00553131
ENSMUSG00000074480.5	Mex3a	4.47835	5.91732	2.34185e-67	0.0094433
ENSMUSG00000037613.17	Tnfrsf23	4.66411	5.89275	7.35063e-75	0.00563899
ENSMUSG00000034457.11	Eda2r	5.17169	5.8787	4.41177e-100	0.0351438
ENSMUSG00000002204.10	Napsa	2.82745	5.8655	4.67197e-23	4.1753e-05
ENSMUSG00000024376.8	Epb41l4a	4.17368	5.84556	9.00831e-54	0.00986155
ENSMUSG00000037035.6	Inhbb	5.28483	5.83945	4.53938e-105	0.00393388
ENSMUSG00000003534.18	Ddr1	6.87527	5.82189	2.89037e-218	0.000718596
ENSMUSG00000004113.19	Cacna1b	2.82412	5.81757	1.37142e-22	0.0139633
ENSMUSG00000046223.11	Plaur	4.13824	5.81159	9.73993e-52	0.00379415
ENSMUSG00000003541.7	Ier3	5.39273	5.81076	4.39585e-110	0.0121069
ENSMUSG00000028480.15	Glipr2	4.15526	5.80779	2.40981e-52	0.00105019
ENSMUSG00000055114.11	Anxa13	4.96666	5.77728	4.75276e-86	0.00534159
ENSMUSG00000022033.10	Pbk	3.37607	5.77544	1.58507e-31	0.000324469
ENSMUSG00000049723.15	Mmp12	6.18803	5.77524	2.36286e-164	0.0383511
ENSMUSG00000006731.11	B4galnt1	6.12946	5.76922	2.46875e-160	7.77395e-05
ENSMUSG00000048022.12	Tmem229a	5.90023	5.76545	2.87139e-142	0.0016033
ENSMUSG00000051378.11	Kif18b	2.81209	5.7609	7.64958e-22	4.43099e-05
ENSMUSG00000038775.15	Vill	5.10685	5.75491	2.88229e-92	0.000294453
ENSMUSG00000025887.11	Casp12	6.88064	5.7519	4.83278e-214	3.17919e-05
ENSMUSG00000029915.15	Clec5a	3.38323	5.74759	2.5087e-31	0.00140383
ENSMUSG00000050578.11	Mmp13	4.09265	5.7336	8.38327e-49	3.63395e-05
ENSMUSG00000027379.14	Bub1	3.80357	5.72367	2.73373e-40	3.57843e-05
ENSMUSG00000051331.17	Cacna1c	5.22895	5.72021	1.73641e-97	0.00207269
ENSMUSG00000076431.5	Sox4	7.91039	5.71905	1.74208e-269	0.000995356
ENSMUSG00000042515.14	Pwwp3b	2.78966	5.71604	5.0247e-21	0.00479271
ENSMUSG00000056427.11	Slit3	4.10354	5.71316	1.28715e-48	0.00412145
ENSMUSG00000040663.10	Clcf1	4.94799	5.69582	1.79861e-82	0.001065
ENSMUSG00000062991.10	Nrg1	5.10396	5.69108	2.48806e-90	0.00103897
ENSMUSG00000040998.19	Npnt	3.35357	5.68827	3.51458e-30	0.000352727
ENSMUSG00000026817.15	Ak1	4.56988	5.68653	9.32346e-65	0.00813715
ENSMUSG00000038508.8	Gdf15	4.33531	5.68647	6.18427e-56	1.02971e-05
ENSMUSG00000074796.11	Slc4a11	3.31993	5.67026	3.29152e-29	0.000609802
ENSMUSG00000021904.7	Sema3g	2.7885	5.6632	8.55333e-21	0.00278851
ENSMUSG00000028040.8	Efna4	2.73527	5.65046	9.86539e-20	0.000377801
ENSMUSG00000006219.13	Fblim1	6.49249	5.64588	1.96286e-178	0.000458087
ENSMUSG00000056124.6	B4galt6	7.49656	5.64184	1.95925e-249	0.00119762
ENSMUSG00000035783.10	Acta2	5.31602	5.63086	9.29369e-99	0.0108973
ENSMUSG00000079018.11	Ly6c1	2.72372	5.61676	1.76327e-19	0.00452784
ENSMUSG00000003051.14	Elf3	5.20836	5.61474	7.84087e-93	3.01854e-06
ENSMUSG00000008734.10	Gprc5b	4.54978	5.61381	1.93306e-62	0.0012191
ENSMUSG00000042638.15	Gucy2c	4.03021	5.59129	2.80709e-44	0.0104351
ENSMUSG00000061577.13	Adgrg5	3.68776	5.58611	1.99946e-35	8.51054e-06
ENSMUSG00000043903.5	Zfp469	4.00783	5.58052	6.60976e-43	0.0349512
ENSMUSG00000021196.15	Pfkp	6.84854	5.56926	6.69504e-200	3.45991e-05
ENSMUSG00000038264.9	Sema7a	3.68394	5.56843	4.07005e-35	3.56946e-05
ENSMUSG00000079523.9	Tmsb10	7.76666	5.56794	3.08371e-255	0.000239068
ENSMUSG00000045394.10	Epcam	5.86548	5.54461	1.93362e-128	5.71447e-05
ENSMUSG00000022231.11	Sema5a	6.48787	5.52592	4.22951e-171	0.0228237
ENSMUSG00000046818.8	Ddit4l	5.49671	5.51477	2.63124e-104	0.000353522
ENSMUSG00000051022.8	Hs3st1	3.21751	5.50038	3.05934e-25	0.0392365
ENSMUSG00000020303.3	Stc2	3.24909	5.47931	1.16702e-25	0.0192859
ENSMUSG00000032511.18	Scn5a	3.63618	5.47172	1.03748e-32	0.00450651
ENSMUSG00000020493.9	Prr11	3.20409	5.46635	9.08031e-25	0.000460941
ENSMUSG00000031995.10	St14	5.12299	5.45511	4.06745e-83	0.000474213
ENSMUSG00000061540.4	Orm2	8.12643	5.44721	3.62525e-259	0.00769868
ENSMUSG00000029752.13	Asns	5.71229	5.43244	2.14231e-113	0.00162028
ENSMUSG00000021451.17	Sema4d	5.86866	5.42706	9.99427e-123	4.64624e-06
ENSMUSG00000029352.15	Crybb3	5.51482	5.42127	3.20648e-101	0.00867341
ENSMUSG00000070691.11	Runx3	3.92707	5.419	3.47415e-38	8.84352e-07
ENSMUSG00000031271.15	Serpina7	8.7751	5.4186	3.50349e-270	0.0165147
ENSMUSG00000034612.8	Chst11	3.9394	5.40966	3.36246e-38	0.0135894
ENSMUSG00000028859.15	Csf3r	4.93812	5.40711	1.80342e-72	0.00541177
ENSMUSG00000037440.9	Vnn1	5.94934	5.39213	8.98157e-127	0.00224709
ENSMUSG00000041481.18	Serpina3g	3.6084	5.39022	3.11463e-31	0.0160402
ENSMUSG00000002020.16	Ltbp2	5.52763	5.38584	1.06885e-100	0.00373417
ENSMUSG00000038463.9	Olfml2b	3.92918	5.38499	1.44746e-37	0.0059978
ENSMUSG00000105547.2	Iglc3	3.1741	5.37861	1.67473e-23	0.00116301
ENSMUSG00000044338.10	Aplnr	4.18003	5.3767	1.87604e-44	0.0330485
ENSMUSG00000006403.14	Adamts4	4.19758	5.37628	1.51266e-44	0.021576
ENSMUSG00000030717.10	Nupr1	4.20278	5.36617	1.26241e-44	0.00263117
ENSMUSG00000014329.15	Bicc1	7.89603	5.31416	4.92401e-244	0.00104074
ENSMUSG00000021662.12	Arhgef28	4.1727	5.31297	9.36807e-43	0.00247227
ENSMUSG00000019590.17	Cyb561	5.25261	5.30601	1.28634e-83	0.000700111
ENSMUSG00000034317.15	Trim59	4.7059	5.27413	5.42598e-59	0.00245712
ENSMUSG00000030724.8	Cd19	3.10385	5.26586	2.11485e-21	0.022576
ENSMUSG00000098132.2	Rassf10	3.11233	5.26219	2.17741e-21	0.00783151
ENSMUSG00000020042.16	Btbd11	3.13232	5.26051	1.30948e-21	0.0148496
ENSMUSG00000054453.12	Sytl5	4.14547	5.25156	5.9263e-41	1.52563e-06
ENSMUSG00000013584.6	Aldh1a2	3.54815	5.24928	3.30034e-28	7.18982e-05
ENSMUSG00000030774.14	Pak1	6.2408	5.22519	1.50314e-137	5.62081e-06
ENSMUSG00000037725.9	Ckap2	5.13113	5.21078	3.56964e-75	8.3528e-06
ENSMUSG00000020330.17	Hmmr	4.50957	5.2061	1.33647e-50	1.19282e-05
ENSMUSG00000029309.8	Sparcl1	4.07784	5.20352	2.94416e-38	1.23071e-05
ENSMUSG00000096956.3	Snhg18	4.34323	5.20301	1.89885e-45	0.00256847
ENSMUSG00000006398.16	Cdc20	4.32527	5.19965	7.43511e-45	3.05376e-05
ENSMUSG00000017652.17	Cd40	4.29308	5.19806	7.40619e-44	0.00101295
ENSMUSG00000039239.15	Tgfb2	5.3151	5.1673	6.18756e-82	0.00328159
ENSMUSG00000024112.17	Cacna1h	3.484	5.16321	6.3094e-26	0.0314155
ENSMUSG00000025790.15	Slco3a1	8.00928	5.14875	2.27693e-237	0.00116126
ENSMUSG00000041431.17	Ccnb1	3.51723	5.12579	2.76062e-26	3.74497e-05
ENSMUSG00000021250.14	Fos	4.04621	5.12559	6.5136e-36	0.0475385
ENSMUSG00000027469.17	Tpx2	4.95958	5.12284	5.36548e-65	8.18412e-05
ENSMUSG00000038156.17	Spon1	5.65004	5.11709	3.32604e-96	0.022952
ENSMUSG00000031934.15	Panx1	4.66652	5.11208	8.38168e-54	5.72456e-05
ENSMUSG00000045322.11	Tlr9	3.04774	5.0984	3.82949e-19	0.000527443
ENSMUSG00000040204.7	Pclaf	4.25402	5.09616	1.03021e-40	0.000884464
ENSMUSG00000020758.16	Itgb4	5.85364	5.08678	4.67447e-106	0.000910086
ENSMUSG00000031635.15	Anxa10	3.04398	5.08383	8.01687e-19	0.0335231
ENSMUSG00000025648.19	Pfkfb4	5.36352	5.0601	1.76705e-80	0.00562644
ENSMUSG00000020057.3	Dram1	5.16414	5.05835	1.09079e-71	0.0034966
ENSMUSG00000046432.13	Bex3	5.26197	5.05522	8.95708e-76	0.000371554
ENSMUSG00000021356.11	Irf4	4.75743	5.05394	1.42895e-55	0.0108405
ENSMUSG00000006651.9	Aplp1	4.43755	5.05383	7.03391e-45	0.0441814
ENSMUSG00000036036.16	Zfp57	4.45314	5.04648	1.76167e-45	2.97639e-07
ENSMUSG00000002033.15	Cd3g	3.74909	5.04551	2.7651e-29	0.00191568
ENSMUSG00000026683.15	Nuf2	3.72759	5.04102	1.13274e-28	3.39447e-05
ENSMUSG00000021556.13	Golm1	7.0428	5.02463	1.37279e-177	6.32483e-05
ENSMUSG00000045382.7	Cxcr4	5.58486	5.02037	4.21151e-89	0.00363728
ENSMUSG00000034427.18	Myo15b	5.01146	4.99378	2.28397e-63	0.00515013
ENSMUSG00000039981.7	Zc3h12d	3.71373	4.99233	5.93751e-28	0.0012326
ENSMUSG00000025351.15	Cd63	7.47915	4.98116	1.42201e-203	4.68127e-05
ENSMUSG00000030867.8	Plk1	4.00802	4.98015	2.88225e-33	4.73272e-05
ENSMUSG00000030789.10	Itgax	5.93677	4.97994	3.78021e-106	4.49127e-05
ENSMUSG00000032218.8	Ccnb2	4.00683	4.97775	3.67687e-33	0.00189715
ENSMUSG00000056888.12	Glipr1	4.2328	4.97622	3.4147e-38	0.000931264
ENSMUSG00000031150.14	Ccdc120	4.86142	4.96787	6.3264e-57	4.46686e-05
ENSMUSG00000053101.4	Gpr141	3.70889	4.96607	1.6082e-27	4.15521e-05
ENSMUSG00000026042.17	Col5a2	7.60109	4.96421	4.17745e-210	0.0044796
ENSMUSG00000064246.11	Chil1	3.42594	4.96323	6.13961e-23	0.00376873
ENSMUSG00000024617.17	Camk2a	3.00639	4.95304	2.13142e-17	0.000514756
ENSMUSG00000037946.12	Fgd3	5.97506	4.95148	8.90466e-107	2.64019e-05
ENSMUSG00000031778.14	Cx3cl1	5.38528	4.94312	1.79244e-77	0.00395625
ENSMUSG00000010830.9	Kdelr3	4.72251	4.93627	3.19558e-51	0.00259507
ENSMUSG00000001228.15	Uhrf1	5.5554	4.9242	2.55427e-84	0.000124896
ENSMUSG00000035852.12	Misp	3.39532	4.92332	4.1791e-22	0.000122138
ENSMUSG00000032322.15	Pstpip1	3.36595	4.89013	2.50377e-21	0.000402664
ENSMUSG00000051998.15	Lax1	4.1718	4.88969	2.29903e-35	0.00545753
ENSMUSG00000039774.13	Galnt12	2.97314	4.88654	1.63032e-16	4.1697e-05
ENSMUSG00000040084.10	Bub1b	4.50825	4.872	2.95311e-43	3.29218e-05
ENSMUSG00000038379.16	Ttk	3.65858	4.86449	2.17331e-25	2.68983e-05
ENSMUSG00000061878.17	Sphk1	4.17295	4.85949	1.17552e-34	0.00887303
ENSMUSG00000026479.14	Lamc2	4.91976	4.8589	7.9612e-56	0.00414674
ENSMUSG00000029552.20	Tes	6.51455	4.85104	7.02727e-135	0.00195639
ENSMUSG00000064080.13	Fbln2	6.59068	4.84093	2.53647e-139	0.0268155
ENSMUSG00000054675.6	Tmem119	4.63942	4.83492	3.48303e-46	0.00138081
ENSMUSG00000026764.16	Kif5c	3.60703	4.83359	3.95178e-24	0.0353928
ENSMUSG00000040592.12	Cd79b	3.67626	4.82943	1.75043e-25	0.00675155
ENSMUSG00000005087.18	Cd44	8.29106	4.80476	2.01391e-222	0.00302524
ENSMUSG00000001493.10	Meox1	2.89845	4.79982	3.82635e-15	0.00118379
ENSMUSG00000028278.15	Rragd	6.44164	4.79347	7.87488e-127	0.000340775
ENSMUSG00000073409.13	H2-Q6	3.2909	4.79241	2.31889e-19	4.50843e-06
ENSMUSG00000001864.14	Aif1l	3.30396	4.78134	2.46494e-19	0.0253157
ENSMUSG00000034593.17	Myo5a	5.78758	4.77862	5.78772e-90	2.1417e-07
ENSMUSG00000048644.9	Ctxn1	3.61486	4.77801	1.26287e-23	0.0277016
ENSMUSG00000026110.16	Mgat4a	6.16397	4.77738	3.35104e-109	0.00273094
ENSMUSG00000078921.4	Tgtp2	5.20594	4.76843	3.01908e-64	0.0141598
ENSMUSG00000023015.15	Racgap1	4.74158	4.75103	2.12752e-47	0.000216278
ENSMUSG00000022034.11	Esco2	4.27991	4.74619	4.06857e-35	0.000516921
ENSMUSG00000022021.15	Diaph3	3.62329	4.74384	1.63004e-23	0.000175565
ENSMUSG00000032231.15	Anxa2	8.97541	4.74276	8.15835e-229	0.000879575
ENSMUSG00000033538.14	Casp4	5.55488	4.74252	5.38433e-78	0.000652247
ENSMUSG00000026360.10	Rgs2	7.14187	4.74105	7.75042e-166	0.00282054
ENSMUSG00000048327.7	Ckap2l	4.09714	4.74104	2.05149e-31	0.000333055
ENSMUSG00000024677.14	Ms4a6b	5.28169	4.73066	4.6623e-66	0.000711496
ENSMUSG00000022385.12	Gtse1	4.74744	4.73037	3.20358e-47	5.92511e-05
ENSMUSG00000051379.13	Flrt3	3.59936	4.72535	6.20186e-23	2.09626e-05
ENSMUSG00000017499.16	Cdc6	3.59505	4.72096	7.9997e-23	5.48956e-06
ENSMUSG00000028613.16	Lrp8	3.63073	4.7095	2.37362e-23	0.000481359
ENSMUSG00000025321.15	Itgb8	5.51135	4.70822	1.17416e-74	0.00114044
ENSMUSG00000024056.11	Ndc80	3.32813	4.70683	3.23843e-19	0.000793135
ENSMUSG00000053977.14	Cd8a	3.29324	4.70301	9.9249e-19	0.00243737
ENSMUSG00000025007.14	Aldh18a1	5.78697	4.69945	1.52756e-86	0.000546122
ENSMUSG00000041773.9	Enc1	7.13051	4.69692	4.25131e-162	0.00134487
ENSMUSG00000043592.16	Unc5cl	3.88005	4.69657	3.66511e-27	0.00719867
ENSMUSG00000001403.14	Ube2c	4.86874	4.6931	3.42104e-50	0.000327948
ENSMUSG00000031004.9	Mki67	7.82855	4.68915	3.45237e-203	1.11951e-05
ENSMUSG00000034282.4	Evpl	3.53968	4.67766	1.75546e-21	3.94957e-05
ENSMUSG00000041538.17	H2-Ob	4.2458	4.6759	2.46092e-33	0.00245492
ENSMUSG00000028362.3	Tnfsf8	2.87053	4.66684	3.36478e-14	0.00529958
ENSMUSG00000001672.15	Marveld3	5.0886	4.6614	6.61788e-57	2.11607e-07
ENSMUSG00000035818.15	Plekhs1	2.85446	4.6561	6.21602e-14	4.54199e-07
ENSMUSG00000026605.15	Cenpf	5.16585	4.65363	2.92214e-59	0.000340766
ENSMUSG00000030745.10	Il21r	4.22466	4.64661	1.8077e-32	0.0036846
ENSMUSG00000021298.9	Gpr132	2.81907	4.64654	1.53957e-13	0.000434819
ENSMUSG00000066894.15	Vsig10	5.94573	4.64626	6.75173e-92	0.00177705
ENSMUSG00000024521.9	Pmaip1	5.05673	4.6421	4.59398e-55	9.37516e-06
ENSMUSG00000022123.10	Scel	2.80473	4.63986	2.5458e-13	0.00586711
ENSMUSG00000059060.16	Rad51b	5.55958	4.62723	4.24508e-74	0.013134
ENSMUSG00000030208.16	Emp1	6.98444	4.62722	2.61637e-149	8.1596e-05
ENSMUSG00000052271.8	Bhlha15	4.92451	4.62422	2.73978e-50	0.00253654
ENSMUSG00000062661.7	Ncs1	4.22366	4.62398	5.13145e-32	0.00122092
ENSMUSG00000024349.11	Sting1	6.52063	4.62066	2.46432e-122	0.0010543
ENSMUSG00000034813.19	Grip1	4.05008	4.62002	4.34819e-29	0.00279391
ENSMUSG00000037989.16	Wnk2	5.41271	4.61843	1.1383e-67	0.0144211
ENSMUSG00000002808.8	Epdr1	4.20482	4.61254	1.75027e-31	0.00431597
ENSMUSG00000001025.9	S100a6	4.91243	4.6093	2.76733e-49	0.000438554
ENSMUSG00000026175.13	Vil1	3.8104	4.60928	8.19575e-25	0.000374779
ENSMUSG00000066363.13	Serpina3f	6.4002	4.60848	9.06105e-115	0.0241362
ENSMUSG00000027315.14	Spint1	3.21661	4.60255	8.17687e-17	0.0401227
ENSMUSG00000031530.7	Dusp4	6.11979	4.59317	2.9631e-98	0.00249669
ENSMUSG00000020914.18	Top2a	7.1816	4.59245	1.2649e-158	3.21666e-05
ENSMUSG00000030641.11	Ddias	4.806	4.59154	8.52025e-46	1.02278e-05
ENSMUSG00000020363.7	Gfpt2	3.56222	4.58942	5.77538e-21	0.00782493
ENSMUSG00000049103.15	Ccr2	6.5248	4.58687	1.03823e-120	4.24501e-05
ENSMUSG00000014846.13	Tppp3	2.76065	4.58667	1.13065e-12	0.00739012
ENSMUSG00000074923.11	Pak6	5.61016	4.58474	9.69857e-75	1.58483e-05
ENSMUSG00000026303.7	Mlph	5.38905	4.58464	1.30934e-65	0.00328759
ENSMUSG00000044313.14	Mab21l3	3.22151	4.58091	9.03515e-17	0.00142882
ENSMUSG00000036777.9	Anln	5.02576	4.5727	4.36478e-52	0.00686193
ENSMUSG00000037995.16	Igsf9	4.00438	4.57026	1.93928e-27	0.00353689
ENSMUSG00000035226.6	Rims4	7.14237	4.56926	4.8793e-155	0.00293741
ENSMUSG00000052105.18	Mtcl1	5.83257	4.56569	3.58582e-83	0.0029526
ENSMUSG00000030342.9	Cd9	7.52229	4.55592	1.12645e-175	0.000592858
ENSMUSG00000047497.11	Adamts12	4.78722	4.55206	2.67998e-44	0.00110481
ENSMUSG00000041189.10	Chrnb1	4.77943	4.54928	5.18102e-44	0.00388818
ENSMUSG00000035683.14	Melk	3.52371	4.54888	4.66476e-20	0.00312007
ENSMUSG00000000567.6	Sox9	7.9519	4.54763	1.80135e-197	0.00967109
ENSMUSG00000044827.11	Tlr1	5.18184	4.52583	3.43954e-56	0.00124304
ENSMUSG00000023905.16	Tnfrsf12a	7.51287	4.52326	1.08123e-172	1.3713e-06
ENSMUSG00000036206.13	Sh3bp4	5.09065	4.52166	6.2101e-53	0.00213643
ENSMUSG00000027715.10	Ccna2	5.27388	4.51754	3.16115e-59	0.00031882
ENSMUSG00000058290.5	Espl1	3.9766	4.51402	3.16561e-26	6.47196e-05
ENSMUSG00000028068.15	Iqgap3	4.63576	4.51252	1.94718e-39	5.63991e-05
ENSMUSG00000052727.7	Map1b	4.65086	4.5035	1.24264e-39	0.0116664
ENSMUSG00000031442.22	Mcf2l	3.98898	4.50079	2.09076e-26	8.97916e-05
ENSMUSG00000030319.9	Cand2	4.35886	4.49675	7.66228e-33	2.38458e-05
ENSMUSG00000027859.11	Ngf	5.79996	4.49106	5.09278e-79	0.000413592
ENSMUSG00000027611.13	Procr	4.96108	4.47863	1.79687e-47	0.0350006
ENSMUSG00000025888.7	Casp1	6.16409	4.47337	1.94233e-95	0.000754867
ENSMUSG00000021508.12	Cxcl14	5.26487	4.4692	1.47886e-57	0.00132924
ENSMUSG00000020431.6	Adcy1	5.34644	4.4547	1.91711e-60	0.0318322
ENSMUSG00000068220.7	Lgals1	7.49862	4.45403	4.69603e-167	0.0012057
ENSMUSG00000025473.17	Adam8	4.85502	4.45292	5.71496e-44	0.00422185
ENSMUSG00000076534.7	Igkv12-89	3.41662	4.45276	7.5914e-18	0.0138809
ENSMUSG00000091345.10	Col6a5	6.00049	4.45124	1.31154e-86	0.00407512
ENSMUSG00000040111.18	Gramd1b	7.21089	4.44948	6.5652e-151	0.0016255
ENSMUSG00000034573.15	Ptpn13	6.58528	4.44932	1.68525e-116	0.000126802
ENSMUSG00000031673.7	Cdh11	3.47101	4.4481	2.20728e-18	0.00484445
ENSMUSG00000029417.10	Cxcl9	9.29099	4.43512	3.3123e-209	0.0122387
ENSMUSG00000026039.10	Sgo2a	3.13027	4.43397	1.28059e-14	0.000529877
ENSMUSG00000026832.13	Cytip	5.04612	4.4312	2.80981e-49	2.47211e-05
ENSMUSG00000075520.6	Malrd1	2.72753	4.42918	1.03639e-11	0.0488017
ENSMUSG00000015880.14	Ncapg	4.31031	4.42278	9.7234e-31	3.3398e-05
ENSMUSG00000029661.17	Col1a2	10.0931	4.4217	3.87877e-203	0.029373
ENSMUSG00000028885.9	Smpdl3b	3.68108	4.42031	6.57806e-21	0.0221547
ENSMUSG00000002983.18	Relb	5.77901	4.41532	1.38769e-75	0.000214778
ENSMUSG00000024401.15	Tnf	4.14395	4.41191	1.05954e-27	0.00496934
ENSMUSG00000053318.8	Slamf8	3.95431	4.40773	8.9609e-25	0.002335
ENSMUSG00000022947.9	Cbr3	4.44509	4.40678	2.41098e-33	0.0471348
ENSMUSG00000028927.7	Padi2	3.7262	4.39957	2.65416e-21	1.40991e-05
ENSMUSG00000003352.15	Cacnb3	4.57778	4.39868	8.31968e-36	0.00146863
ENSMUSG00000035566.8	Pcdh17	3.0794	4.39566	5.29339e-14	0.0203854
ENSMUSG00000007783.11	Cpt1c	3.39785	4.394	5.57174e-17	0.00102058
ENSMUSG00000020256.15	Aldh1l2	4.10812	4.39292	9.34004e-27	0.000339825
ENSMUSG00000002068.17	Ccne1	5.92676	4.39021	5.82584e-81	0.00123406
ENSMUSG00000067377.13	Tspan6	3.07297	4.38822	9.37881e-14	0.00475532
ENSMUSG00000036136.10	Fam110c	4.11664	4.38364	8.3653e-27	0.000881626
ENSMUSG00000031904.6	Slc7a6	4.42257	4.37813	5.21586e-32	0.00190932
ENSMUSG00000024795.12	Kif20b	4.57984	4.37469	1.4455e-35	5.22364e-05
ENSMUSG00000023940.15	Sgo1	3.08618	4.37172	7.85195e-14	0.00013567
ENSMUSG00000031506.12	Ptpn7	4.26389	4.36679	4.14764e-29	0.000160505
ENSMUSG00000025780.8	Itih5	7.25763	4.36554	2.20706e-148	0.0197412
ENSMUSG00000046186.9	Cd109	3.10849	4.3647	4.81207e-14	0.000245405
ENSMUSG00000034906.16	Ncaph	4.78804	4.36343	3.34809e-40	0.000148576
ENSMUSG00000020897.13	Aurkb	4.28533	4.36329	1.98956e-29	0.000267806
ENSMUSG00000029380.12	Cxcl1	7.64378	4.36302	4.27948e-169	0.000582111
ENSMUSG00000037544.15	Dlgap5	4.2873	4.36081	2.01592e-29	0.000663986
ENSMUSG00000034855.14	Cxcl10	5.56459	4.33831	7.15752e-65	0.00605653
ENSMUSG00000028678.14	Kif2c	3.86383	4.33718	2.53055e-22	3.03508e-05
ENSMUSG00000025324.9	Atp10a	4.89615	4.32973	2.27889e-42	0.00245576
ENSMUSG00000047040.10	Prr15l	4.0832	4.32957	1.3985e-25	0.00073775
ENSMUSG00000030796.18	Tead2	5.53191	4.32291	1.35377e-62	0.00601067
ENSMUSG00000056498.14	Tmem154	3.43055	4.32193	4.74528e-17	0.00680565
ENSMUSG00000028718.17	Stil	3.39405	4.31897	1.90253e-16	1.41203e-05
ENSMUSG00000045763.9	Basp1	5.83099	4.31828	5.16858e-74	0.00147813
ENSMUSG00000031906.10	Smpd3	6.83814	4.315	3.63348e-124	0.00114137
ENSMUSG00000027111.17	Itga6	7.44849	4.31151	7.41248e-155	4.52795e-08
ENSMUSG00000038943.17	Prc1	5.1657	4.31103	8.35968e-50	0.000828451
ENSMUSG00000079685.11	Ulbp1	4.7775	4.31041	6.99672e-39	0.00426567
ENSMUSG00000070000.14	Fcho1	3.39973	4.30974	1.71254e-16	0.00108604
ENSMUSG00000057098.15	Ebf1	3.87358	4.29929	3.73163e-22	7.56424e-07
ENSMUSG00000029094.13	Afap1	5.97006	4.2984	6.27354e-79	0.0015065
ENSMUSG00000068196.6	Col8a1	6.22773	4.28246	9.15182e-90	0.00108336
ENSMUSG00000060586.12	H2-Eb1	4.66776	4.28058	6.28519e-36	0.000291506
ENSMUSG00000030657.12	Xylt1	3.8635	4.2798	1.06548e-21	0.00280346
ENSMUSG00000031562.16	Dctd	3.06086	4.2747	3.95572e-13	0.000444314
ENSMUSG00000024388.12	Myo7b	3.83605	4.27278	2.8225e-21	0.00263556
ENSMUSG00000037405.9	Icam1	7.72652	4.2722	5.56399e-167	0.00033463
ENSMUSG00000038524.14	Fchsd1	4.63721	4.27148	6.80692e-35	0.00141818
ENSMUSG00000023067.15	Cdkn1a	8.45956	4.26754	1.92231e-190	7.11064e-05
ENSMUSG00000066877.12	Nck2	5.92095	4.26493	7.35047e-76	0.00109943
ENSMUSG00000043157.9	Arl11	3.06517	4.263	4.29905e-13	4.95606e-05
ENSMUSG00000042842.12	Serpinb6b	6.88981	4.26185	9.05897e-124	4.68783e-07
ENSMUSG00000078202.4	Nrarp	3.04788	4.254	6.90418e-13	0.00561883
ENSMUSG00000017314.13	Mpp2	4.07967	4.25324	1.30316e-24	0.00732748
ENSMUSG00000002055.10	Spag5	4.38836	4.2518	1.32678e-29	0.0031808
ENSMUSG00000026547.16	Tagln2	8.60691	4.25149	9.22567e-192	0.000447787
ENSMUSG00000070323.12	Mmp27	3.37793	4.23692	9.77523e-16	0.00899091
ENSMUSG00000021569.11	Trip13	3.04019	4.23335	9.67087e-13	1.27429e-05
ENSMUSG00000033906.6	Zdhhc15	3.01678	4.22878	2.00065e-12	0.0176625
ENSMUSG00000030677.9	Kif22	4.50563	4.22417	2.35593e-31	4.18659e-05
ENSMUSG00000020230.16	Prmt2	4.35049	4.22364	1.95789e-28	0.000808115
ENSMUSG00000021725.10	Parp8	5.56662	4.22339	5.43191e-61	0.000131969
ENSMUSG00000020227.11	Irak3	4.93959	4.22203	3.1808e-41	0.0059085
ENSMUSG00000030468.13	Siglecg	3.04159	4.21991	1.05926e-12	0.00111187
ENSMUSG00000041607.18	Mbp	4.61161	4.21988	2.06501e-33	0.000239786
ENSMUSG00000024810.17	Il33	6.31733	4.21669	3.73238e-91	0.000877633
ENSMUSG00000060716.8	Plekhh1	4.84723	4.21266	9.49238e-39	1.09113e-06
ENSMUSG00000050232.7	Cxcr3	3.04693	4.2104	9.82453e-13	0.00275696
ENSMUSG00000108218.3	Olfr1372-ps1	5.54765	4.20921	9.83693e-60	0.000237321
ENSMUSG00000020601.9	Trib2	6.49031	4.19958	7.28973e-99	0.000509072
ENSMUSG00000027306.16	Nusap1	4.93699	4.19731	1.21763e-40	0.000798393
ENSMUSG00000026548.5	Slamf9	3.83699	4.19681	1.35351e-20	5.66394e-05
ENSMUSG00000053007.10	Creb5	4.35782	4.18657	3.64836e-28	5.38885e-05
ENSMUSG00000036834.17	Plch1	5.11433	4.1852	2.82869e-45	5.78081e-05
ENSMUSG00000038807.20	Rap1gap2	5.2597	4.18396	1.7031e-49	1.20301e-05
ENSMUSG00000071064.16	Zfp827	4.16205	4.17723	1.02541e-24	0.00748489
ENSMUSG00000026628.14	Atf3	5.07806	4.17368	8.97962e-44	2.44137e-05
ENSMUSG00000031262.13	Cenpi	3.32993	4.17015	1.40905e-14	5.00964e-05
ENSMUSG00000020423.7	Btg2	7.74629	4.16961	8.50858e-161	0.000844177
ENSMUSG00000018339.13	Gpx3	6.3091	4.16949	3.22802e-88	0.0222901
ENSMUSG00000032135.16	Mcam	6.45647	4.16468	2.33025e-95	0.00133425
ENSMUSG00000037784.15	Dzip1l	4.91507	4.1578	3.44705e-39	0.000755726
ENSMUSG00000074738.3	Fndc10	3.55226	4.15513	1.13521e-16	5.03057e-05
ENSMUSG00000035778.18	Ggta1	7.47924	4.14933	6.10514e-146	0.000491991
ENSMUSG00000068115.14	Ninl	5.168	4.14524	1.08485e-45	0.000500911
ENSMUSG00000026875.15	Traf1	4.30499	4.14509	1.11085e-26	0.00101413
ENSMUSG00000072620.4	Slfn2	6.2846	4.13997	1.53923e-86	0.00503581
ENSMUSG00000001729.15	Akt1	11.4803	4.13093	1.26939e-164	0.000810893
ENSMUSG00000049303.11	Syt12	4.32584	4.12858	7.46414e-27	0.00189403
ENSMUSG00000025912.17	Mybl1	3.95862	4.12758	3.03352e-21	0.00068628
ENSMUSG00000045934.16	Mtmr11	5.4471	4.12482	6.74397e-54	8.70951e-05
ENSMUSG00000026271.16	Gpr35	5.09519	4.11757	3.57274e-43	3.69188e-05
ENSMUSG00000036322.12	H2-Ea	4.78407	4.11607	2.40964e-35	0.00169093
ENSMUSG00000022876.19	Samsn1	3.78581	4.11537	5.25284e-19	0.000465316
ENSMUSG00000022146.13	Osmr	7.21497	4.11447	8.12073e-131	0.000604912
ENSMUSG00000037379.8	Spon2	6.74075	4.11235	1.63472e-107	0.000220158
ENSMUSG00000027843.14	Ptpn22	4.2801	4.10801	8.90275e-26	0.00168193
ENSMUSG00000024598.10	Fbn2	2.95618	4.10758	2.42557e-11	0.0179529
ENSMUSG00000024791.11	Cdca5	3.26018	4.1062	2.1912e-13	0.00032098
ENSMUSG00000022534.15	Mefv	3.779	4.10476	8.06936e-19	0.000926562
ENSMUSG00000076928.6	Trac	4.11768	4.10006	2.86231e-23	0.00351552
ENSMUSG00000027695.17	Pld1	8.03859	4.09531	2.71678e-170	0.00153087
ENSMUSG00000022661.15	Cd200	5.81455	4.08299	2.48192e-65	2.21388e-06
ENSMUSG00000026728.10	Vim	9.44459	4.07902	1.57692e-185	0.00525764
ENSMUSG00000034266.7	Batf	2.92803	4.07202	4.65138e-11	0.00040545
ENSMUSG00000024610.16	Cd74	11.7833	4.07116	1.53623e-156	0.00103909
ENSMUSG00000032561.16	Acpp	3.74838	4.07001	3.89763e-18	0.00331806
ENSMUSG00000019942.14	Cdk1	5.70979	4.0649	4.87965e-61	7.16235e-05
ENSMUSG00000001517.15	Foxm1	4.74946	4.05924	2.28175e-33	0.000663533
ENSMUSG00000050075.9	Gpr171	3.977	4.05791	6.86313e-21	0.000252735
ENSMUSG00000030605.16	Mfge8	8.12665	4.05616	4.49622e-170	0.00111951
ENSMUSG00000040322.11	Slc25a24	6.64464	4.05441	3.05958e-99	5.86447e-07
ENSMUSG00000028698.14	Pik3r3	5.7941	4.03756	4.02191e-63	1.11163e-07
ENSMUSG00000039153.18	Runx2	4.26827	4.0338	1.27418e-24	0.000473012
ENSMUSG00000027797.16	Dclk1	3.73134	4.0329	1.82107e-17	0.0126527
ENSMUSG00000053702.17	Nebl	3.54778	4.03202	1.43189e-15	0.0482242
ENSMUSG00000060568.15	Fam78b	2.94699	4.0307	6.06557e-11	0.00768249
ENSMUSG00000020901.14	Pik3r5	4.7323	4.02895	1.58005e-32	5.36161e-06
ENSMUSG00000035365.16	Parpbp	2.92616	4.02574	8.25589e-11	0.000817997
ENSMUSG00000032332.18	Col12a1	6.70097	4.02477	3.91079e-100	0.0230022
ENSMUSG00000046058.8	Eid2	2.91197	4.01383	1.25469e-10	0.00216708
ENSMUSG00000085887.3	Arhgap27os3	2.9677	4.01083	4.07455e-11	0.00419387
ENSMUSG00000055805.16	Fmnl1	5.62672	4.00903	2.12557e-56	2.49014e-06
ENSMUSG00000056145.6	AI504432	4.23614	4.00691	8.94446e-24	0.00011507
ENSMUSG00000025875.15	Tspan17	4.62038	4.00462	7.78178e-30	0.00120293
ENSMUSG00000050335.18	Lgals3	6.89171	4.00356	3.6047e-109	9.03069e-07
ENSMUSG00000024670.18	Cd6	3.50488	3.99825	5.41284e-15	0.00518357
ENSMUSG00000032577.17	Mapkapk3	4.83197	3.99701	4.13708e-34	0.000156891
ENSMUSG00000055675.7	Kbtbd11	4.50142	3.99444	1.26554e-27	0.000135054
ENSMUSG00000034311.4	Kif4	4.50243	3.99103	1.3621e-27	0.000111426
ENSMUSG00000033389.17	Arhgap44	6.19454	3.98907	4.2552e-76	2.66489e-05
ENSMUSG00000038400.16	Pmepa1	6.64105	3.98551	1.49349e-95	0.00100808
ENSMUSG00000039109.18	F13a1	3.90882	3.98405	5.17853e-19	0.0403687
ENSMUSG00000000392.18	Fap	3.26714	3.98232	9.73232e-13	0.00913655
ENSMUSG00000019997.12	Ccn2	8.90773	3.98225	3.35546e-177	0.0318211
ENSMUSG00000038732.16	Mboat1	4.5733	3.97983	2.31279e-28	0.00378772
ENSMUSG00000026586.17	Prrx1	4.22272	3.97842	3.77727e-23	0.00428075
ENSMUSG00000041842.16	Fhdc1	3.463	3.97741	3.01481e-14	0.00129312
ENSMUSG00000031103.13	Elf4	6.59684	3.97741	6.99011e-93	0.000552562
ENSMUSG00000051457.8	Spn	4.92243	3.97594	7.32645e-36	0.00435417
ENSMUSG00000000682.8	Cd52	6.1425	3.97528	1.3841e-73	0.000730931
ENSMUSG00000073421.7	H2-Ab1	10.0706	3.97403	6.02261e-175	0.000561253
ENSMUSG00000036594.16	H2-Aa	10.8229	3.97373	8.07568e-166	0.00153105
ENSMUSG00000030218.3	Mgp	6.12903	3.96696	6.66897e-73	0.000246209
ENSMUSG00000017861.12	Mybl2	3.26529	3.9627	1.10752e-12	4.29147e-05
ENSMUSG00000064065.16	Ipcef1	3.93807	3.96233	1.76991e-19	0.0128569
ENSMUSG00000004951.11	Hspb1	4.71905	3.95945	6.19117e-31	0.0211719
ENSMUSG00000028459.12	Cd72	4.08783	3.957	3.00639e-21	0.000717028
ENSMUSG00000027030.16	Stk39	5.80937	3.94638	8.86302e-61	7.49119e-06
ENSMUSG00000015340.11	Cybb	9.32539	3.94339	5.42233e-177	0.0157005
ENSMUSG00000027712.14	Anxa5	9.18966	3.94228	1.143e-176	1.35591e-05
ENSMUSG00000034227.8	Foxj1	3.71189	3.93802	1.49862e-16	0.00211419
ENSMUSG00000030707.16	Coro1a	6.92739	3.93515	2.58708e-107	0.000100588
ENSMUSG00000031451.7	Gas6	9.83442	3.93305	3.91324e-174	3.4263e-05
ENSMUSG00000024910.6	Ctsw	3.47923	3.93258	3.22334e-14	0.00255701
ENSMUSG00000021567.16	Nkd2	3.45405	3.93103	7.78224e-14	0.000511555
ENSMUSG00000014158.13	Trpv4	4.69724	3.93041	4.38685e-30	0.000326507
ENSMUSG00000021280.10	Exoc3l4	3.89101	3.92685	1.93811e-18	0.000496681
ENSMUSG00000045725.6	Prr15	2.88776	3.92325	4.6326e-10	0.0201952
ENSMUSG00000028389.13	Zfp37	4.07384	3.92008	1.06542e-20	0.0106547
ENSMUSG00000022440.10	C1qtnf6	5.41278	3.91591	6.13479e-47	0.000814557
ENSMUSG00000027646.16	Src	7.07272	3.91256	6.50488e-113	0.000641849
ENSMUSG00000011034.7	Slc5a1	5.04057	3.90879	7.12999e-37	0.0125198
ENSMUSG00000027326.14	Knl1	4.47045	3.90653	5.75203e-26	1.51486e-05
ENSMUSG00000115783.2	Bc1	6.31809	3.90485	2.29991e-77	0.0119705
ENSMUSG00000074607.12	Tox2	4.30894	3.90468	1.91557e-23	1.86053e-05
ENSMUSG00000030786.19	Itgam	4.33997	3.90231	7.66368e-24	0.0134258
ENSMUSG00000034205.17	Loxl2	6.74541	3.89903	2.24742e-96	0.0148612
ENSMUSG00000045349.16	Sh2d5	2.87346	3.89465	7.94243e-10	0.0176849
ENSMUSG00000029082.18	Bst1	3.85196	3.89381	1.80995e-17	0.0078044
ENSMUSG00000042331.14	Specc1	6.65292	3.88842	1.7507e-91	0.000154989
ENSMUSG00000034330.11	Plcg2	6.322	3.88825	3.40466e-77	8.32946e-05
ENSMUSG00000052565.8	H1f3	3.17446	3.87979	1.48097e-11	0.00759125
ENSMUSG00000047712.9	Ust	5.54523	3.87762	1.06056e-49	0.0319327
ENSMUSG00000033059.8	Pygb	7.79151	3.87668	1.32587e-142	1.97283e-05
ENSMUSG00000013236.18	Ptprs	7.95975	3.87297	4.72458e-150	0.00136593
ENSMUSG00000071715.13	Ncf4	5.7082	3.86497	1.34795e-54	0.00966568
ENSMUSG00000052560.16	Cpne8	6.23243	3.86443	1.35262e-72	2.19211e-05
ENSMUSG00000027801.8	Tm4sf4	10.2799	3.86414	8.93368e-166	0.000729567
ENSMUSG00000031264.14	Btk	4.00807	3.8601	4.74779e-19	0.000151119
ENSMUSG00000022504.11	Ciita	6.90808	3.85836	4.30372e-102	0.000661233
ENSMUSG00000025647.17	Shisa5	9.57147	3.85774	1.40556e-170	7.02102e-05
ENSMUSG00000043931.11	Gimap7	3.66072	3.85588	2.49758e-15	0.00724465
ENSMUSG00000034765.7	Dusp5	4.43888	3.85538	1.15528e-24	0.00588951
ENSMUSG00000038059.8	Smim3	4.76669	3.85423	3.57306e-30	0.000219479
ENSMUSG00000000489.8	Pdgfb	5.86213	3.85367	1.49039e-59	0.000102152
ENSMUSG00000041498.14	Kif14	3.68419	3.84982	1.71797e-15	0.00027789
ENSMUSG00000000628.11	Hk2	5.98271	3.84897	2.41941e-63	5.7427e-05
ENSMUSG00000033952.15	Aspm	5.01821	3.84683	3.09822e-35	3.98324e-06
ENSMUSG00000002799.7	Jag2	3.15761	3.84608	3.05338e-11	8.20822e-05
ENSMUSG00000022952.18	Runx1	5.10771	3.84503	2.89607e-37	0.00132344
ENSMUSG00000030659.15	Nucb2	7.40395	3.84377	6.12879e-123	0.000309486
ENSMUSG00000032294.18	Pkm	8.68194	3.84302	2.2088e-165	0.00162375
ENSMUSG00000046591.11	Ticrr	3.13896	3.84279	4.75404e-11	0.000101111
ENSMUSG00000031633.5	Slc25a4	7.20726	3.84149	1.84633e-114	3.43651e-05
ENSMUSG00000022584.15	Ly6c2	4.01615	3.84117	4.85393e-19	0.000887798
ENSMUSG00000027863.9	Cd2	3.16979	3.84104	2.28492e-11	0.00663975
ENSMUSG00000040907.16	Atp1a3	4.16354	3.83735	1.09753e-20	0.00161729
ENSMUSG00000035357.18	Pdzrn3	5.3095	3.83465	3.56898e-42	0.00472388
ENSMUSG00000045868.13	Gvin1	2.80455	3.83045	3.83445e-09	0.0252889
ENSMUSG00000024924.15	Vldlr	6.88109	3.82682	5.10019e-99	0.00115749
ENSMUSG00000002257.9	Def6	3.16393	3.82512	3.32492e-11	0.000958447
ENSMUSG00000015396.5	Cd83	5.22345	3.82508	1.22426e-39	0.00241008
ENSMUSG00000010142.13	Tnfrsf13b	4.17666	3.82426	6.21735e-21	0.00188031
ENSMUSG00000066000.13	Zfp979	3.42971	3.82352	7.31739e-13	0.0116301
ENSMUSG00000038352.16	Arl5c	4.29297	3.82144	3.03579e-22	0.0135478
ENSMUSG00000050914.17	Ankrd37	3.42077	3.81996	9.24471e-13	0.0219353
ENSMUSG00000006369.15	Fbln1	4.62356	3.81919	7.45572e-27	0.00235519
ENSMUSG00000078247.6	Airn	4.28037	3.81706	5.34738e-22	6.45576e-05
ENSMUSG00000027555.9	Car13	4.14564	3.81558	3.40931e-20	0.00127852
ENSMUSG00000034255.18	Arhgap27	5.57563	3.81503	6.23104e-49	0.000115416
ENSMUSG00000037548.16	H2-DMb2	5.54302	3.81361	3.57345e-48	0.00038366
ENSMUSG00000023908.9	Pkmyt1	3.66708	3.80972	5.2447e-15	2.50279e-05
ENSMUSG00000045328.12	Cenpe	5.41008	3.80662	5.39407e-44	0.000124907
ENSMUSG00000029814.11	Igf2bp3	4.28269	3.80447	5.21214e-22	0.00265999
ENSMUSG00000060981.8	H4c8	3.12247	3.7975	8.1403e-11	0.0193851
ENSMUSG00000027536.7	Chmp4c	7.27558	3.79651	8.18384e-115	0.000891432
ENSMUSG00000048922.19	Cdca2	4.41953	3.79642	1.03535e-23	6.81426e-05
ENSMUSG00000062157.7	Ifnlr1	3.39217	3.78648	2.51667e-12	1.54118e-07
ENSMUSG00000003032.9	Klf4	5.56717	3.78501	7.03276e-48	0.0430781
ENSMUSG00000050379.16	Septin6	5.32635	3.77791	4.8249e-41	1.20967e-05
ENSMUSG00000000244.18	Tspan32	3.10994	3.77618	1.34695e-10	0.00670424
ENSMUSG00000056737.15	Capg	5.85694	3.77486	1.03501e-56	0.000106304
ENSMUSG00000027962.15	Vcam1	8.98948	3.77378	9.45199e-164	0.000314312
ENSMUSG00000040711.9	Sh3pxd2b	7.45133	3.76942	1.10808e-120	0.00128778
ENSMUSG00000028159.15	Dapp1	5.38905	3.76864	1.71749e-42	6.89585e-06
ENSMUSG00000027452.12	Acss1	3.37932	3.76783	3.75806e-12	0.000609579
ENSMUSG00000063458.14	Lrmda	3.38101	3.76415	4.38931e-12	0.000960354
ENSMUSG00000037341.15	Slc9a7	3.81853	3.76366	4.52229e-16	3.79085e-05
ENSMUSG00000079419.5	Ms4a6c	5.39307	3.75883	1.90071e-42	0.00097296
ENSMUSG00000045273.9	Cenph	3.19097	3.75348	4.79988e-11	0.000958398
ENSMUSG00000031557.17	Plekha2	6.47248	3.75206	1.84592e-77	0.000896981
ENSMUSG00000040751.13	Lat2	3.79388	3.75153	1.1044e-15	0.000426863
ENSMUSG00000038151.14	Prdm1	4.59896	3.74736	1.11217e-25	0.00281783
ENSMUSG00000038530.12	Rgs4	6.12579	3.74665	1.55599e-64	0.00118938
ENSMUSG00000027276.8	Jag1	7.99643	3.74274	2.11602e-142	0.00614726
ENSMUSG00000069910.3	Spdl1	4.25249	3.73857	9.66121e-21	7.28881e-07
ENSMUSG00000012443.5	Kif11	5.59642	3.73484	2.45717e-47	0.000145075
ENSMUSG00000036782.14	Klhl13	7.83623	3.73378	5.7168e-135	2.79295e-06
ENSMUSG00000040710.11	St8sia4	5.24107	3.7291	6.6054e-38	8.16962e-05
ENSMUSG00000023947.9	Nfkbie	6.34429	3.72829	1.17952e-71	0.000804154
ENSMUSG00000032965.12	Ift57	3.94118	3.71665	9.02288e-17	0.00521292
ENSMUSG00000044734.17	Serpinb1a	4.49375	3.7131	1.08777e-23	0.000203745
ENSMUSG00000018593.14	Sparc	11.8024	3.71074	4.07686e-136	0.000278777
ENSMUSG00000050107.3	Haspin	3.33972	3.70629	1.73444e-11	4.29381e-05
ENSMUSG00000048251.16	Bcl11b	2.7519	3.70434	2.41668e-08	0.00121723
ENSMUSG00000041120.7	Nbl1	3.58027	3.70429	3.15804e-13	0.00127234
ENSMUSG00000036526.9	Card11	4.10128	3.70239	1.21989e-18	0.00957173
ENSMUSG00000050271.13	Prag1	5.53488	3.70078	9.33715e-45	4.49351e-05
ENSMUSG00000071984.12	Fndc1	3.93573	3.69899	1.28719e-16	1.05789e-06
ENSMUSG00000070509.16	Rgma	4.22691	3.69885	6.99241e-20	0.0123758
ENSMUSG00000020573.18	Pik3cg	5.29447	3.69524	1.97313e-38	2.47727e-05
ENSMUSG00000025140.16	Pycr1	3.77103	3.69503	5.49943e-15	0.000120043
ENSMUSG00000039396.12	Neil3	3.36646	3.69353	1.34385e-11	0.000927242
ENSMUSG00000030022.15	Adamts9	6.05363	3.69334	3.44024e-60	0.00577527
ENSMUSG00000079547.5	H2-DMb1	5.97642	3.68587	1.14937e-57	1.00097e-05
ENSMUSG00000026077.16	Npas2	2.76813	3.68399	2.59709e-08	0.00054335
ENSMUSG00000038179.14	Slamf7	4.07551	3.68189	4.16629e-18	0.021587
ENSMUSG00000037313.17	Tacc3	5.15599	3.68104	7.42691e-35	9.76739e-05
ENSMUSG00000024673.10	Ms4a1	4.3635	3.68089	1.39787e-21	0.0138738
ENSMUSG00000040187.16	Arntl2	2.78119	3.67891	1.99061e-08	0.000162149
ENSMUSG00000041406.15	BC055324	3.08999	3.67724	6.07698e-10	0.000809173
ENSMUSG00000005947.12	Itgae	4.22892	3.67622	9.1541e-20	0.000700836
ENSMUSG00000027134.5	Lpcat4	4.0911	3.67601	4.62324e-18	0.00254006
ENSMUSG00000028341.10	Nr4a3	2.74029	3.6758	3.80038e-08	1.57106e-05
ENSMUSG00000021708.19	Rasgrf2	4.46525	3.67501	8.77984e-23	0.000947123
ENSMUSG00000000732.10	Icosl	4.44397	3.67437	2.26033e-22	0.00045295
ENSMUSG00000059854.9	Hydin	3.54156	3.67156	1.20703e-12	0.00868865
ENSMUSG00000003882.6	Il7r	3.92909	3.66291	2.90592e-16	7.37593e-05
ENSMUSG00000052336.8	Cx3cr1	6.16401	3.65943	1.38532e-62	7.48055e-05
ENSMUSG00000026012.3	Cd28	3.52743	3.65824	1.87647e-12	0.00261334
ENSMUSG00000062510.13	Nsl1	3.34853	3.65768	2.65145e-11	0.000608258
ENSMUSG00000005667.9	Mthfd2	5.88418	3.65716	6.14841e-54	5.03222e-06
ENSMUSG00000034059.15	Ypel4	3.73294	3.65017	3.61309e-14	0.000507052
ENSMUSG00000024679.11	Ms4a6d	5.61221	3.64858	1.61556e-45	0.00129589
ENSMUSG00000035439.14	Haus8	5.49093	3.64258	4.8737e-42	6.21711e-06
ENSMUSG00000026604.18	Ptpn14	7.03652	3.64219	1.30491e-96	0.000692535
ENSMUSG00000050737.14	Ptges	2.72454	3.63896	6.89083e-08	0.00226025
ENSMUSG00000099032.3	Tcf24	6.58181	3.63677	7.57483e-77	0.00256024
ENSMUSG00000022322.9	Shcbp1	4.44465	3.63343	7.2439e-22	0.00272831
ENSMUSG00000064267.14	Hvcn1	4.42661	3.63296	1.24443e-21	0.000330303
ENSMUSG00000105504.5	Gbp5	5.63671	3.63249	9.42608e-46	0.00229597
ENSMUSG00000035498.11	Cdcp1	4.55453	3.63025	2.24011e-23	0.000203592
ENSMUSG00000025001.12	Hells	5.86862	3.62836	1.87299e-52	2.88751e-05
ENSMUSG00000001507.17	Itga3	7.90078	3.62735	1.79915e-130	0.000475319
ENSMUSG00000039942.16	Ptger4	4.32393	3.62588	2.55889e-20	0.000206675
ENSMUSG00000048503.8	Tlcd5	3.74634	3.62275	4.09438e-14	2.62779e-05
ENSMUSG00000022489.7	Pde1b	3.54197	3.62138	2.39178e-12	0.00224674
ENSMUSG00000044976.18	Wdr72	3.7232	3.62042	9.89356e-14	0.028734
ENSMUSG00000052013.16	Btla	4.55034	3.62037	2.99136e-23	0.000439188
ENSMUSG00000028339.18	Col15a1	8.39943	3.61976	8.99393e-147	0.000231707
ENSMUSG00000046768.14	Rhoj	7.09044	3.61733	1.25907e-97	0.0253905
ENSMUSG00000020099.9	Unc5b	7.70343	3.61583	1.54001e-121	0.000170571
ENSMUSG00000035232.9	Pdk3	4.17401	3.61183	2.60079e-18	7.73829e-05
ENSMUSG00000032243.9	Itga11	2.7298	3.60733	8.84221e-08	0.0105625
ENSMUSG00000027204.14	Fbn1	7.54874	3.60544	7.781e-115	0.0026257
ENSMUSG00000036744.14	Olfr701	3.32318	3.60351	5.68863e-11	0.0489189
ENSMUSG00000024300.18	Myo1f	6.08154	3.60149	3.6224e-58	0.00010279
ENSMUSG00000091243.3	Vgll3	3.71782	3.60146	1.2722e-13	0.00050031
ENSMUSG00000028378.7	Ptgr1	5.9361	3.6009	8.76725e-54	3.15097e-06
ENSMUSG00000054200.8	Ffar4	4.02536	3.59854	1.6727e-16	0.00721094
ENSMUSG00000038421.14	Fcrla	2.99911	3.59651	5.42669e-09	0.000135788
ENSMUSG00000028583.15	Pdpn	3.52578	3.59532	6.65688e-12	0.0372428
ENSMUSG00000056529.8	Ptafr	5.37433	3.59261	4.58923e-38	0.00024148
ENSMUSG00000031963.9	Bmper	5.11146	3.59254	3.702e-32	0.0130535
ENSMUSG00000038305.16	Spats2l	5.52728	3.59049	1.05841e-41	0.00122956
ENSMUSG00000023992.15	Trem2	4.41175	3.58734	7.09618e-21	0.0015387
ENSMUSG00000037649.11	H2-DMa	6.70005	3.58537	2.05545e-79	0.000248913
ENSMUSG00000008193.14	Spib	4.15484	3.58505	7.19127e-18	0.00241528
ENSMUSG00000024736.16	Tmem132a	5.17709	3.5812	3.07994e-33	0.00105961
ENSMUSG00000029298.16	Gbp9	7.96574	3.5766	1.26139e-129	0.00242384
ENSMUSG00000046169.11	Adamts6	4.05938	3.57526	9.47981e-17	0.00244072
ENSMUSG00000061048.9	Cdh3	3.9073	3.57349	3.14119e-15	0.000175288
ENSMUSG00000026414.14	Tnnt2	3.00916	3.56993	7.44449e-09	0.0391924
ENSMUSG00000042644.10	Itpr3	6.9307	3.56718	4.40175e-88	0.000213844
ENSMUSG00000028832.12	Stmn1	4.51874	3.56446	4.98749e-22	1.94207e-06
ENSMUSG00000028270.13	Gbp2	7.63927	3.56103	1.09546e-115	0.00486959
ENSMUSG00000000409.15	Lck	4.6276	3.56098	1.55278e-23	0.00550481
ENSMUSG00000035042.3	Ccl5	4.2733	3.55501	6.68481e-19	0.0241329
ENSMUSG00000027398.14	Il1b	5.82282	3.55424	1.38952e-48	0.0133608
ENSMUSG00000019027.9	Dnah1	3.71089	3.54638	2.49422e-13	0.0193307
ENSMUSG00000022594.15	Lynx1	5.08552	3.54477	1.25425e-30	0.00309137
ENSMUSG00000020120.16	Plek	6.71043	3.54342	1.11018e-77	4.72479e-05
ENSMUSG00000026837.17	Col5a1	8.45748	3.53903	3.69419e-142	0.049628
ENSMUSG00000057286.7	St6galnac2	4.60438	3.53641	9.36425e-23	0.000964705
ENSMUSG00000043079.18	Synpo	7.20223	3.53627	5.91577e-98	0.000108762
ENSMUSG00000006435.17	Neurl1a	4.76627	3.53045	9.77923e-25	0.0115303
ENSMUSG00000043557.17	Mdga1	3.02348	3.52804	8.54423e-09	0.0453569
ENSMUSG00000001986.17	Gria3	6.27504	3.52645	1.3731e-61	7.80657e-05
ENSMUSG00000032093.8	Cd3e	3.85742	3.5237	2.37029e-14	0.00552986
ENSMUSG00000018819.11	Lsp1	6.1455	3.5231	1.58335e-57	0.000174013
ENSMUSG00000024776.19	Stambpl1	4.75797	3.52034	1.45319e-24	2.50738e-06
ENSMUSG00000097415.3	AU020206	7.3102	3.51909	6.33193e-101	0.00102295
ENSMUSG00000005470.9	Asf1b	4.13439	3.51573	6.94134e-17	4.47969e-05
ENSMUSG00000056481.8	Cd248	4.59023	3.51245	3.06739e-22	0.000194327
ENSMUSG00000020399.15	Havcr2	4.66089	3.51153	4.45035e-23	0.000326212
ENSMUSG00000104213.6	Ighd	4.5076	3.50856	2.47778e-21	0.0493216
ENSMUSG00000027323.11	Rad51	4.12863	3.50761	9.73531e-17	2.28873e-05
ENSMUSG00000037337.12	Map4k1	4.45112	3.50427	2.3454e-20	0.00224389
ENSMUSG00000025225.16	Nfkb2	7.34585	3.50233	2.94389e-101	0.000536126
ENSMUSG00000034586.15	Hid1	6.42072	3.49596	3.85024e-65	0.000104362
ENSMUSG00000038642.11	Ctss	9.50463	3.49555	5.59742e-147	0.000783007
ENSMUSG00000021880.8	Rnase6	3.66983	3.49526	1.60659e-12	0.00492395
ENSMUSG00000022816.12	Fstl1	7.83124	3.49385	7.70287e-119	0.0126142
ENSMUSG00000045932.13	Ifit2	6.51785	3.4938	1.87097e-68	0.0195632
ENSMUSG00000073599.11	Ecscr	6.02935	3.49091	6.61954e-53	0.00419643
ENSMUSG00000048612.17	Myof	7.69881	3.48609	2.33728e-113	0.00103789
ENSMUSG00000029484.13	Anxa3	6.55575	3.47719	3.15224e-69	0.00133106
ENSMUSG00000020577.18	Tspan13	6.05046	3.47716	3.28485e-53	0.000370422
ENSMUSG00000018168.9	Ikzf3	4.97543	3.47669	1.60987e-27	0.00637686
ENSMUSG00000031749.13	St3gal2	6.88365	3.47486	2.73248e-81	7.53353e-05
ENSMUSG00000021253.8	Tgfb3	4.64287	3.47415	2.65072e-22	0.00157348
ENSMUSG00000076498.3	Trbc2	4.11073	3.47226	2.70034e-16	0.00944732
ENSMUSG00000019850.12	Tnfaip3	6.86248	3.46855	3.20564e-80	0.000213145
ENSMUSG00000028519.17	Dab1	5.89307	3.46769	3.83855e-48	9.37494e-05
ENSMUSG00000031595.10	Pdgfrl	3.48672	3.46698	6.21084e-11	0.0103879
ENSMUSG00000010751.16	Tnfrsf22	4.64669	3.46577	2.50415e-22	6.06534e-06
ENSMUSG00000018920.12	Cxcl16	7.67411	3.46438	3.86789e-111	5.18434e-05
ENSMUSG00000052142.16	Rasal3	4.98069	3.46398	1.89991e-27	0.00273015
ENSMUSG00000002233.14	Rhoc	7.15877	3.46202	3.38224e-92	0.000128343
ENSMUSG00000039747.12	Orai2	4.82436	3.45669	1.20696e-24	0.0010158
ENSMUSG00000036768.7	Kif15	4.45758	3.45225	8.29804e-20	0.000426392
ENSMUSG00000026821.17	Ralgds	6.17563	3.45113	6.39123e-56	1.93401e-05
ENSMUSG00000069516.9	Lyz2	10.1227	3.4467	1.82589e-140	0.000687797
ENSMUSG00000032246.15	Calml4	5.7606	3.44641	5.81841e-44	0.0052872
ENSMUSG00000014786.9	Slc9a5	3.63958	3.44498	8.37364e-12	1.99124e-05
ENSMUSG00000052942.14	Glis3	5.51099	3.44429	1.29007e-37	0.00965659
ENSMUSG00000040875.13	Osbpl10	4.20824	3.44137	7.64319e-17	0.000114466
ENSMUSG00000027160.17	Ccdc34	5.34773	3.43844	6.8441e-34	0.00105795
ENSMUSG00000033685.14	Ucp2	9.52945	3.43817	4.09349e-143	4.2713e-06
ENSMUSG00000024301.11	Kifc5b	2.94932	3.43375	5.08985e-08	0.000409244
ENSMUSG00000034614.15	Pik3ip1	4.32921	3.43309	4.49286e-18	0.000189764
ENSMUSG00000016496.8	Cd274	5.21202	3.43019	6.213e-31	0.000241316
ENSMUSG00000034675.18	Dbn1	5.54394	3.426	6.86375e-38	0.0263729
ENSMUSG00000034792.9	Gna15	3.19294	3.42261	4.16223e-09	0.00804892
ENSMUSG00000031304.19	Il2rg	4.96162	3.41645	2.61781e-26	0.00133647
ENSMUSG00000051343.12	Rab11fip5	5.48875	3.41617	1.88851e-36	0.000456654
ENSMUSG00000030365.12	Clec2i	2.93322	3.41473	6.72796e-08	0.000265227
ENSMUSG00000037474.14	Dtl	5.01613	3.41455	4.78582e-27	0.000104091
ENSMUSG00000096916.8	Zfp850	2.93461	3.41326	7.05313e-08	8.91089e-06
ENSMUSG00000023349.15	Clec4n	5.83399	3.41292	6.70019e-45	0.00123589
ENSMUSG00000022221.15	Ripk3	4.61567	3.41286	3.30496e-21	3.52602e-06
ENSMUSG00000021795.11	Sftpd	5.91255	3.4122	3.59025e-47	0.0256564
ENSMUSG00000039899.6	Fgl2	6.70886	3.41154	7.45776e-72	0.00234169
ENSMUSG00000035863.15	Palm	6.12355	3.40978	6.01465e-53	0.0351303
ENSMUSG00000032254.11	Kif23	5.08091	3.40675	5.29392e-28	0.00465645
ENSMUSG00000070639.6	Lrrc8b	6.43508	3.4065	2.88585e-62	0.000459644
ENSMUSG00000047330.9	Kcne4	3.21892	3.40542	3.54072e-09	0.00174625
ENSMUSG00000023959.11	Clic5	3.78789	3.40356	9.08434e-13	0.0120685
ENSMUSG00000020340.17	Cyfip2	5.93973	3.40287	1.24428e-47	0.000208642
ENSMUSG00000037820.16	Tgm2	11.1887	3.40064	1.26713e-126	0.00301766
ENSMUSG00000041219.15	Arhgap11a	6.00039	3.39922	3.89757e-49	1.00606e-05
ENSMUSG00000047904.7	Sstr2	3.60613	3.39656	3.42391e-11	0.00277699
ENSMUSG00000021760.6	Gpx8	3.95709	3.39526	5.18779e-14	0.00745212
ENSMUSG00000032091.16	Tmprss4	4.52792	3.39324	4.76966e-20	0.00568193
ENSMUSG00000032849.15	Abcc4	6.51998	3.38494	3.35556e-64	8.45737e-06
ENSMUSG00000028464.17	Tpm2	4.52306	3.38461	1.07332e-19	0.0359113
ENSMUSG00000042116.4	Vwa1	3.91322	3.38039	1.93998e-13	0.00505116
ENSMUSG00000015314.11	Slamf6	4.41735	3.37681	1.53154e-18	0.00316892
ENSMUSG00000031662.9	Snx20	4.5194	3.37327	1.22318e-19	0.0008687
ENSMUSG00000057465.6	Saa2	9.07405	3.37275	4.15931e-137	0.0042609
ENSMUSG00000043421.9	Hilpda	5.46126	3.37116	1.06224e-34	0.0110764
ENSMUSG00000041313.15	Slc7a1	5.5617	3.36847	4.24242e-37	5.36943e-06
ENSMUSG00000016494.10	Cd34	5.95205	3.36768	6.82307e-47	0.000160756
ENSMUSG00000028873.17	Cdca8	4.61413	3.36702	1.06983e-20	7.45223e-06
ENSMUSG00000028358.16	Zfp618	5.50041	3.36684	1.86953e-35	0.00549541
ENSMUSG00000037318.11	Traf3ip3	4.06047	3.36405	9.20612e-15	0.000755464
ENSMUSG00000057123.15	Gja5	3.91449	3.36218	2.19537e-13	0.000280416
ENSMUSG00000056413.17	Adap1	4.50242	3.36186	2.8141e-19	1.28736e-05
ENSMUSG00000001270.10	Ckb	6.06869	3.35823	7.56391e-50	0.0386535
ENSMUSG00000026074.16	Map4k4	8.34388	3.35749	1.02875e-128	0.0009767
ENSMUSG00000045679.15	Pqlc3	5.8454	3.35676	9.80102e-44	1.39791e-07
ENSMUSG00000046841.6	Ckap4	6.61733	3.35664	3.5676e-66	0.0074851
ENSMUSG00000029283.18	Cdc7	3.78511	3.35641	2.63469e-12	8.67196e-05
ENSMUSG00000021798.15	Ldb3	2.95102	3.3542	8.22129e-08	0.0048055
ENSMUSG00000078495.11	Zfp984	3.89702	3.35248	4.2638e-13	0.000132965
ENSMUSG00000008136.15	Fhl2	4.0567	3.3489	1.49859e-14	0.000107734
ENSMUSG00000014030.16	Pax5	3.74918	3.34414	6.66521e-12	0.0112549
ENSMUSG00000026043.19	Col3a1	11.002	3.34048	3.05927e-125	0.0193449
ENSMUSG00000015355.14	Cd48	4.91095	3.34048	3.0753e-24	0.00273735
ENSMUSG00000024397.15	Aif1	5.68433	3.33939	2.60374e-39	0.000593876
ENSMUSG00000010307.8	Tmem86a	7.31128	3.33897	1.72742e-91	3.69745e-05
ENSMUSG00000044811.14	Cd300c2	4.90098	3.33588	6.61869e-24	0.000920562
ENSMUSG00000050357.10	Carmil2	2.9077	3.33315	1.80049e-07	0.00939658
ENSMUSG00000049775.17	Tmsb4x	10.7923	3.33204	4.21906e-127	3.00144e-05
ENSMUSG00000040552.9	C3ar1	6.38646	3.33126	6.76324e-58	0.00397841
ENSMUSG00000020846.7	Rflnb	5.17881	3.33126	1.4808e-28	0.000380358
ENSMUSG00000025997.14	Ikzf2	4.40008	3.33063	9.01393e-18	0.000422268
ENSMUSG00000032691.15	Nlrp3	3.89534	3.33024	6.56216e-13	0.00010739
ENSMUSG00000036718.18	Micall2	5.91424	3.3287	6.79996e-45	0.0002609
ENSMUSG00000029414.12	Kntc1	4.94091	3.32794	1.52673e-24	0.00191561
ENSMUSG00000021822.4	Plau	4.97153	3.32736	6.80494e-25	7.12962e-06
ENSMUSG00000005447.13	Pafah1b3	5.29121	3.32629	1.84142e-30	0.000181141
ENSMUSG00000029032.13	Arhgef16	5.91387	3.32293	1.12814e-44	5.15765e-06
ENSMUSG00000020473.14	Aebp1	6.15567	3.32227	7.6364e-51	0.0166856
ENSMUSG00000037887.12	Dusp8	5.21827	3.3213	5.16898e-29	0.000126128
ENSMUSG00000028037.14	Ifi44	4.74023	3.32087	1.33824e-21	0.00386962
ENSMUSG00000041112.18	Elmo1	5.61814	3.32076	3.69787e-37	6.18289e-07
ENSMUSG00000049588.14	Ccdc69	3.15169	3.32002	1.84911e-08	0.00341768
ENSMUSG00000050192.9	Eif5a2	2.88587	3.31907	3.10618e-07	0.00207322
ENSMUSG00000042489.16	Clspn	4.75101	3.31904	1.05407e-21	1.9479e-06
ENSMUSG00000072235.7	Tuba1a	5.38965	3.31681	3.87501e-32	0.0023862
ENSMUSG00000011256.17	Adam19	5.75079	3.31658	2.76432e-40	3.13318e-07
ENSMUSG00000052087.15	Rgs14	3.36851	3.31332	1.976e-09	0.00343172
ENSMUSG00000029204.8	Rhoh	4.01695	3.31121	8.70183e-14	0.00131939
ENSMUSG00000039328.12	Rnf122	4.81779	3.31046	2.25543e-22	0.000119452
ENSMUSG00000032192.10	Gnb5	3.74057	3.30814	1.6279e-11	0.00501617
ENSMUSG00000052837.8	Junb	8.22824	3.30814	3.90488e-121	0.00214693
ENSMUSG00000021262.16	Evl	5.82329	3.30512	7.80327e-42	0.000135586
ENSMUSG00000034116.18	Vav1	5.95899	3.30189	3.71039e-45	0.000222739
ENSMUSG00000051517.15	Arhgef39	3.36442	3.29905	2.51717e-09	2.99332e-05
ENSMUSG00000043336.15	Filip1l	7.68251	3.29861	1.39371e-101	0.00237874
ENSMUSG00000022372.15	Sla	6.02573	3.29778	6.78566e-47	0.00106344
ENSMUSG00000014303.14	Glis2	6.34914	3.29437	1.57823e-55	0.00128629
ENSMUSG00000026458.14	Ppfia4	5.15107	3.29414	2.50615e-27	3.69081e-05
ENSMUSG00000032006.16	Pdgfd	4.97045	3.29182	2.52742e-24	0.00182479
ENSMUSG00000007989.8	Fzd3	4.47577	3.29143	4.69389e-18	0.0125955
ENSMUSG00000059921.16	Unc5c	2.87195	3.29123	5.05863e-07	0.0311232
ENSMUSG00000031274.17	Col4a5	6.85184	3.29114	1.54749e-71	0.004707
ENSMUSG00000069793.13	Slfn9	7.05599	3.29054	2.41746e-79	0.000289463
ENSMUSG00000030220.14	Arhgdib	6.42623	3.28988	8.47655e-58	0.000593836
ENSMUSG00000026825.18	Dnm1	3.14822	3.28844	3.28751e-08	0.0172115
ENSMUSG00000037280.13	Galnt6	4.5592	3.28567	5.33295e-19	0.0100343
ENSMUSG00000047534.18	Mis18bp1	4.17036	3.28426	4.96117e-15	0.000281859
ENSMUSG00000042712.11	Tceal9	8.17269	3.28324	2.3407e-117	0.000794677
ENSMUSG00000031861.17	Lpar2	3.74108	3.27966	2.50952e-11	0.0121473
ENSMUSG00000032184.6	Lysmd2	4.25068	3.2782	1.03936e-15	0.00153037
ENSMUSG00000033031.14	Cip2a	5.55809	3.27616	9.61871e-35	0.000464505
ENSMUSG00000003779.17	Kif20a	5.01648	3.27514	1.01533e-24	0.00156155
ENSMUSG00000032436.18	Cmtm7	4.72439	3.27514	8.9819e-21	9.54088e-07
ENSMUSG00000034023.17	Fancd2	3.56219	3.27473	3.20428e-10	6.38362e-06
ENSMUSG00000038037.6	Socs1	3.88427	3.27441	1.86291e-12	0.00180809
ENSMUSG00000057614.7	Gnai1	4.89234	3.26691	9.46378e-23	0.0094856
ENSMUSG00000030878.12	Cdr2	5.42077	3.26569	9.36914e-32	0.000224219
ENSMUSG00000031101.7	Sash3	5.2881	3.26405	4.00689e-29	0.00286364
ENSMUSG00000062515.4	Fabp4	7.19126	3.2609	5.19154e-83	0.0022316
ENSMUSG00000035455.13	Fignl1	4.34068	3.26017	2.42058e-16	7.44347e-05
ENSMUSG00000005397.9	Nid1	9.45496	3.25848	2.66717e-131	3.44875e-06
ENSMUSG00000037126.17	Psd	4.64822	3.25791	1.1038e-19	0.00133468
ENSMUSG00000002980.15	Bcam	6.98634	3.25678	9.89473e-75	0.0030328
ENSMUSG00000021175.16	Cdca7l	4.45284	3.25429	1.72891e-17	1.73037e-06
ENSMUSG00000016624.16	Phf21b	3.86586	3.24784	5.59422e-12	0.0191505
ENSMUSG00000032094.9	Cd3d	2.87633	3.24668	5.33635e-07	0.00919039
ENSMUSG00000026196.8	Bard1	3.99857	3.24409	4.85993e-13	0.00267251
ENSMUSG00000049866.13	Arl4c	6.6327	3.24372	3.14362e-62	0.00622618
ENSMUSG00000029322.13	Plac8	6.27358	3.24227	8.61173e-52	2.7484e-06
ENSMUSG00000070436.13	Serpinh1	8.19061	3.24192	2.61385e-115	0.0207928
ENSMUSG00000027955.17	Gask1b	4.54894	3.24141	2.30164e-18	0.0023634
ENSMUSG00000020389.20	Cdkl3	3.56468	3.2407	4.49459e-10	0.000374768
ENSMUSG00000019852.8	Arfgef3	2.87029	3.2346	7.44251e-07	0.00569186
ENSMUSG00000022340.16	Sybu	3.71618	3.23167	5.95584e-11	0.00430473
ENSMUSG00000030577.15	Cd22	4.85979	3.23067	6.53148e-22	0.0104376
ENSMUSG00000024525.8	Impa2	4.69506	3.22714	9.07271e-20	0.000116651
ENSMUSG00000055978.6	Fut2	3.99361	3.22483	7.70597e-13	0.00620259
ENSMUSG00000021886.8	Gpr65	4.60189	3.22483	1.00969e-18	0.00527201
ENSMUSG00000004609.12	Cd33	5.52617	3.22483	6.63582e-33	0.000956763
ENSMUSG00000039187.17	Fanci	3.07832	3.222	1.41336e-07	0.00162276
ENSMUSG00000031398.14	Plxna3	4.69347	3.2215	1.15614e-19	0.00113993
ENSMUSG00000019558.15	Slc6a8	7.27685	3.22038	3.56936e-84	0.000443894
ENSMUSG00000031434.16	Morc4	6.08655	3.21861	2.80905e-46	0.00291795
ENSMUSG00000040829.15	Zmynd15	5.78323	3.21636	1.65448e-38	0.00170535
ENSMUSG00000019966.19	Kitl	6.26024	3.21587	1.50065e-50	2.78689e-06
ENSMUSG00000056394.21	Lig1	6.42527	3.21484	3.95843e-55	0.000540435
ENSMUSG00000021765.10	Fst	6.66644	3.21061	3.64133e-62	0.00260358
ENSMUSG00000054400.17	Cklf	3.85591	3.20954	1.07915e-11	0.000322761
ENSMUSG00000020437.13	Myo1g	5.44011	3.20842	4.67127e-31	0.0010403
ENSMUSG00000072945.4	Ripply1	3.10939	3.20727	1.09133e-07	0.0164391
ENSMUSG00000004098.8	Col5a3	6.19393	3.20713	2.42533e-48	0.0209713
ENSMUSG00000031502.12	Col4a1	10.7118	3.20405	3.73194e-120	0.00070994
ENSMUSG00000027654.3	Fam83d	3.68723	3.20199	2.02731e-10	0.00172938
ENSMUSG00000029161.8	Cgref1	4.22105	3.20092	1.07707e-14	0.000158683
ENSMUSG00000026796.17	Niban2	7.73543	3.20025	1.93769e-97	0.012459
ENSMUSG00000040511.15	Pvr	7.24489	3.19379	1.78104e-81	0.000172024
ENSMUSG00000048440.17	Cyp4f16	5.46088	3.19295	6.17527e-31	0.00132132
ENSMUSG00000037979.14	Ccdc92	2.83597	3.18969	1.55604e-06	0.00399643
ENSMUSG00000019194.16	Scn1b	6.50775	3.18564	3.31274e-56	0.000648875
ENSMUSG00000031146.7	Plp2	4.05912	3.18518	6.22746e-13	0.00590325
ENSMUSG00000052776.11	Oas1a	4.4285	3.18357	1.55019e-16	0.00456671
ENSMUSG00000034275.19	Igsf9b	3.07806	3.18298	2.1943e-07	0.0273833
ENSMUSG00000031441.16	Atp11a	8.60103	3.18029	7.36594e-121	0.000678697
ENSMUSG00000028059.17	Arhgef2	7.33361	3.1799	4.80359e-84	0.00105918
ENSMUSG00000028541.15	B4galt2	3.97758	3.17754	2.37863e-12	0.00967909
ENSMUSG00000021613.10	Hapln1	4.58306	3.17746	4.65299e-18	0.0179535
ENSMUSG00000024885.10	Aldh3b1	4.97423	3.17709	1.39543e-22	0.000225288
ENSMUSG00000030124.3	Lag3	4.52532	3.17625	1.69809e-17	0.00157599
ENSMUSG00000026429.10	Ube2t	3.09833	3.17428	1.65406e-07	0.00129909
ENSMUSG00000024883.9	Rin1	3.06353	3.17131	2.56585e-07	0.000278446
ENSMUSG00000056602.14	Fry	6.36007	3.16857	1.49655e-51	0.00491731
ENSMUSG00000009687.15	Fxyd5	6.50279	3.16559	1.91567e-55	1.26238e-05
ENSMUSG00000002076.13	Hsf2bp	3.07231	3.16126	2.18383e-07	0.0033355
ENSMUSG00000026395.17	Ptprc	8.2565	3.16025	3.77154e-112	0.000514114
ENSMUSG00000070034.14	Sp110	4.30658	3.15993	4.42289e-15	0.000267048
ENSMUSG00000026956.16	Uap1l1	6.3421	3.15621	6.77869e-51	4.093e-06
ENSMUSG00000031342.18	Gpm6b	5.24556	3.15566	2.7086e-26	0.00247348
ENSMUSG00000051341.7	Zfp52	4.30526	3.15394	6.11439e-15	0.000153163
ENSMUSG00000026104.15	Stat1	8.38081	3.15158	1.44909e-115	0.00429653
ENSMUSG00000032400.19	Zwilch	4.28652	3.15068	1.16058e-14	0.00427893
ENSMUSG00000035413.9	Tmem98	6.47879	3.14966	3.18591e-54	0.00206927
ENSMUSG00000024253.10	Dync2li1	3.93511	3.14948	1.05153e-11	0.0227918
ENSMUSG00000032334.11	Loxl1	5.01565	3.14806	1.20715e-22	0.00273063
ENSMUSG00000044258.11	Ctla2a	4.73779	3.14777	3.37124e-19	0.00743544
ENSMUSG00000031951.9	Tmem231	2.83311	3.1473	2.22419e-06	0.0152832
ENSMUSG00000020941.8	Map3k14	6.47833	3.14598	4.09609e-54	0.000695956
ENSMUSG00000047798.16	Cd300lf	5.29595	3.14469	5.23292e-27	0.00100505
ENSMUSG00000048163.14	Selplg	5.77059	3.14346	2.65297e-36	0.000207163
ENSMUSG00000043542.13	Zc2hc1a	5.01961	3.14291	1.04913e-22	0.000709125
ENSMUSG00000015947.11	Fcgr1	5.30044	3.14082	4.14588e-27	2.96276e-05
ENSMUSG00000024660.10	Incenp	6.08227	3.13969	1.06154e-43	4.01509e-05
ENSMUSG00000079014.5	Serpina3i	6.04958	3.1358	9.84722e-43	0.0198012
ENSMUSG00000031548.8	Sfrp1	3.9695	3.13493	5.84568e-12	0.00866041
ENSMUSG00000002870.9	Mcm2	6.59854	3.13376	4.32242e-57	5.74725e-06
ENSMUSG00000041836.11	Ptpre	6.24933	3.13367	1.13051e-47	0.000112312
ENSMUSG00000058672.8	Tubb2a	9.22549	3.13366	1.92931e-122	0.00962138
ENSMUSG00000026483.14	Niban1	7.88244	3.13319	1.96484e-98	2.7553e-05
ENSMUSG00000022439.10	Parvg	5.4948	3.13212	1.79436e-30	7.33675e-05
ENSMUSG00000079293.12	Clec7a	6.61951	3.13173	9.66136e-58	0.000557413
ENSMUSG00000035873.9	Pawr	7.07732	3.12692	3.45552e-72	0.000128859
ENSMUSG00000022186.15	Oxct1	7.12619	3.12447	1.25797e-73	0.000284478
ENSMUSG00000031799.11	Tpm4	8.4419	3.12304	2.14752e-115	0.00350197
ENSMUSG00000041482.18	Piezo2	5.05478	3.12217	7.51509e-23	7.57372e-05
ENSMUSG00000047749.3	Zc3hav1l	4.29941	3.12165	1.56527e-14	0.0351453
ENSMUSG00000026355.12	Mcm6	6.99813	3.12084	3.39895e-69	1.88295e-05
ENSMUSG00000027750.17	Postn	7.00717	3.11926	3.41324e-69	0.0250468
ENSMUSG00000059713.13	Rcan3	5.47718	3.11849	1.06306e-29	0.000571789
ENSMUSG00000027852.15	Nras	9.51485	3.11799	4.07298e-122	0.000283791
ENSMUSG00000042272.18	Sestd1	6.09818	3.11705	2.55876e-43	0.0045637
ENSMUSG00000062995.13	Ica1	5.63253	3.11302	1.30121e-32	0.000242152
ENSMUSG00000024063.14	Lbh	7.81098	3.11275	6.02151e-95	0.000993124
ENSMUSG00000021965.4	Ska3	3.27082	3.11185	6.28397e-08	9.88515e-05
ENSMUSG00000016763.16	Scube1	4.18708	3.11044	1.54066e-13	0.00157662
ENSMUSG00000000078.8	Klf6	7.97883	3.1092	5.16639e-100	7.10442e-05
ENSMUSG00000026442.15	Nfasc	4.63908	3.10827	9.89124e-18	0.0341923
ENSMUSG00000059895.14	Ptp4a3	7.6954	3.10718	4.27745e-91	1.54647e-05
ENSMUSG00000026321.9	Tnfrsf11a	4.48149	3.1068	3.51424e-16	1.21125e-05
ENSMUSG00000037991.10	Rmi2	2.80048	3.10241	4.00343e-06	0.000408887
ENSMUSG00000032643.13	Fhl3	4.16214	3.1011	3.82852e-13	0.0010384
ENSMUSG00000029135.11	Fosl2	7.13047	3.10037	1.31773e-72	0.00235189
ENSMUSG00000039620.18	Trmt9b	3.65689	3.09998	1.07958e-09	4.49294e-06
ENSMUSG00000022096.15	Hr	4.77017	3.09951	6.60826e-19	0.00189592
ENSMUSG00000051220.3	Ercc6l	4.27552	3.09897	3.77544e-14	4.38772e-05
ENSMUSG00000040747.10	Cd53	7.04741	3.09484	1.09584e-69	0.000137877
ENSMUSG00000039787.14	Cercam	3.27985	3.09414	7.07416e-08	0.0135199
ENSMUSG00000031328.17	Flna	9.89417	3.09355	2.23168e-119	0.0113424
ENSMUSG00000029769.17	Ccdc136	3.4494	3.09341	1.44852e-08	0.0185849
ENSMUSG00000020407.14	Upp1	4.28081	3.09209	3.89315e-14	0.00127556
ENSMUSG00000035105.6	Egln3	7.87242	3.09136	1.85352e-95	0.0359546
ENSMUSG00000036894.4	Rap2b	5.6299	3.08849	5.6255e-32	0.000296155
ENSMUSG00000053192.10	Mllt11	4.84976	3.08796	1.05696e-19	0.00190329
ENSMUSG00000025758.11	Plk4	4.85404	3.08758	8.95582e-20	0.000899826
ENSMUSG00000039699.15	Batf2	3.78434	3.08713	2.28777e-10	0.00187996
ENSMUSG00000020077.15	Srgn	6.9266	3.08684	3.46407e-65	0.00118701
ENSMUSG00000030148.16	Clec4a2	4.55996	3.08122	9.90002e-17	0.00029766
ENSMUSG00000023972.11	Ptk7	5.84975	3.07919	2.54997e-36	0.0112645
ENSMUSG00000027293.14	Ehd4	7.36685	3.07907	6.87992e-80	1.06111e-05
ENSMUSG00000029851.6	Tcaf2	3.02163	3.07366	1.01915e-06	0.0055779
ENSMUSG00000027544.17	Nfatc2	5.09631	3.06707	1.19018e-22	0.000340281
ENSMUSG00000026494.13	Kif26b	4.62346	3.06639	4.78581e-17	0.003884
ENSMUSG00000031740.9	Mmp2	5.81083	3.06258	4.2327e-35	0.00716235
ENSMUSG00000028970.10	Abcb1b	4.83152	3.05953	3.40125e-19	0.0028567
ENSMUSG00000028028.12	Alpk1	6.25451	3.05892	2.06526e-45	1.33954e-05
ENSMUSG00000028111.5	Ctsk	4.43457	3.05727	4.35617e-15	0.00277735
ENSMUSG00000032740.18	Ccdc88a	6.97619	3.05723	1.66423e-65	0.000717414
ENSMUSG00000029061.3	Mmp23	3.42341	3.05447	3.11708e-08	0.0179563
ENSMUSG00000021365.16	Nedd9	7.35094	3.05332	2.70716e-78	1.65022e-05
ENSMUSG00000047246.8	H2bc6	3.62168	3.05223	3.00393e-09	0.0173187
ENSMUSG00000040328.17	Olfr56	3.01787	3.05158	1.07338e-06	0.0152783
ENSMUSG00000015647.10	Lama5	7.52476	3.05104	6.32933e-83	0.00198776
ENSMUSG00000047557.3	Lxn	4.14535	3.04648	1.47032e-12	0.00227625
ENSMUSG00000063632.7	Sox11	2.75778	3.04643	1.06641e-05	0.0336431
ENSMUSG00000063388.6	BC023105	6.82962	3.03948	2.71776e-60	0.0437767
ENSMUSG00000037594.12	Clba1	3.64111	3.03884	3.10056e-09	0.011999
ENSMUSG00000050953.11	Gja1	6.75205	3.03683	9.79862e-58	0.0457005
ENSMUSG00000091649.4	Phf11b	3.25924	3.03206	1.30882e-07	0.00377582
ENSMUSG00000021118.8	Plek2	3.99643	3.03197	2.53847e-11	0.000133153
ENSMUSG00000032369.14	Plscr1	7.58761	3.03031	9.85715e-84	1.59769e-05
ENSMUSG00000021423.7	Ly86	5.57379	3.02914	8.36492e-30	0.00141579
ENSMUSG00000035107.14	Dcbld2	7.24464	3.02854	3.56445e-73	0.00102508
ENSMUSG00000031497.11	Tnfsf13b	3.61076	3.02625	4.86249e-09	0.00235188
ENSMUSG00000022003.8	Slc25a30	8.8409	3.02479	2.80721e-113	0.000109571
ENSMUSG00000019139.11	Isyna1	7.3203	3.0246	1.27884e-75	0.000640707
ENSMUSG00000078995.11	Zfp456	2.98716	3.02215	1.99e-06	0.00130459
ENSMUSG00000027699.20	Ect2	5.81265	3.01814	5.07376e-34	0.000397964
ENSMUSG00000028843.9	Sh3bgrl3	5.78619	3.01757	1.56051e-33	0.0050788
ENSMUSG00000025268.16	Maged2	6.73122	3.0162	2.47287e-56	0.0019392
ENSMUSG00000038034.16	Igsf8	7.85787	3.01259	1.25342e-90	0.01728
ENSMUSG00000039232.13	Stx11	4.41607	3.01159	1.70463e-14	0.00721495
ENSMUSG00000041449.17	Serpina3h	7.36425	3.01124	2.46774e-76	0.0160082
ENSMUSG00000034910.6	Pygo1	4.22524	3.0076	8.60367e-13	0.0385902
ENSMUSG00000048779.6	P2ry6	5.62843	3.00686	3.25668e-30	2.78932e-05
ENSMUSG00000058173.13	Smco4	6.89203	3.00515	1.41664e-60	0.00323133
ENSMUSG00000020773.12	Trim47	7.12199	3.0012	1.19773e-67	0.00147738
ENSMUSG00000079465.9	Col4a3	4.56598	2.98509	1.56108e-15	0.0411611
ENSMUSG00000004707.15	Ly9	4.79244	2.98438	6.89228e-18	0.00463077
ENSMUSG00000056708.6	Ier5	7.2118	2.98211	1.03683e-69	0.000292148
ENSMUSG00000022893.15	Adamts1	8.43962	2.9808	1.4129e-105	0.0300062
ENSMUSG00000022883.12	Robo1	7.0223	2.98059	1.33788e-63	0.00039326
ENSMUSG00000078190.8	Dnm3os	3.57556	2.97684	1.53303e-08	0.00293636
ENSMUSG00000038418.8	Egr1	7.05477	2.9768	2.50003e-64	0.0195276
ENSMUSG00000026358.14	Rgs1	4.79614	2.9748	1.09431e-17	0.00783137
ENSMUSG00000039985.15	Sinhcaf	2.98861	2.97194	3.16398e-06	0.00464132
ENSMUSG00000026274.12	Pask	4.09068	2.97071	1.65544e-11	0.000316291
ENSMUSG00000043496.8	Tril	2.70899	2.97053	2.35968e-05	0.0279888
ENSMUSG00000073176.5	Zfp449	2.72999	2.97027	2.17061e-05	0.000261902
ENSMUSG00000032311.18	Nrg4	7.77631	2.96941	1.21378e-85	0.004848
ENSMUSG00000016918.16	Sulf1	5.57231	2.96935	2.37959e-28	0.00512184
ENSMUSG00000024036.17	Slc37a1	5.61403	2.96732	3.67385e-29	0.00471719
ENSMUSG00000026249.11	Serpine2	7.7235	2.96584	6.1378e-84	0.0211187
ENSMUSG00000082361.7	Btc	5.31516	2.96511	3.3887e-24	2.05626e-06
ENSMUSG00000006576.17	Slc4a3	4.39598	2.96189	8.11495e-14	0.00883536
ENSMUSG00000020681.15	Ace	4.91863	2.95921	8.32931e-19	0.00042543
ENSMUSG00000059326.8	Csf2ra	6.17931	2.95559	1.10308e-40	2.21718e-05
ENSMUSG00000022885.17	St6gal1	10.2409	2.955	8.63315e-109	0.000158391
ENSMUSG00000041323.7	Ak7	5.75163	2.95175	2.02229e-31	0.00189665
ENSMUSG00000030047.15	Arhgap25	5.08725	2.95026	9.07333e-21	0.0030686
ENSMUSG00000027408.8	Cpxm1	5.81668	2.95003	1.41196e-32	0.0241097
ENSMUSG00000049625.7	Tifab	5.70422	2.94787	2.36444e-30	0.000197724
ENSMUSG00000037321.18	Tap1	8.47505	2.94352	3.10051e-104	0.000893908
ENSMUSG00000017716.16	Birc5	5.30841	2.94324	1.094e-23	0.000267548
ENSMUSG00000028041.18	Adam15	5.91885	2.94213	1.63176e-34	4.04257e-05
ENSMUSG00000072244.12	Trim6	4.57372	2.94018	2.57489e-15	0.000348518
ENSMUSG00000029910.15	Mad2l1	5.96433	2.94012	1.46597e-35	6.68402e-05
ENSMUSG00000059493.14	Nhs	2.72035	2.9389	2.97996e-05	0.00318856
ENSMUSG00000019979.13	Apaf1	6.67983	2.93831	3.68753e-52	9.29653e-05
ENSMUSG00000054752.17	Fsd1l	3.85362	2.93553	1.12337e-09	0.0118202
ENSMUSG00000021720.12	Rnf180	3.97193	2.9337	1.89901e-10	1.30923e-05
ENSMUSG00000026979.17	Psd4	6.66021	2.9329	1.52463e-51	0.00111397
ENSMUSG00000087107.9	AI662270	4.91153	2.9312	1.73468e-18	0.000366045
ENSMUSG00000027333.19	Smox	6.13994	2.92872	6.36943e-39	0.000422525
ENSMUSG00000017631.20	Abr	7.4538	2.92826	6.4922e-75	1.65798e-05
ENSMUSG00000009585.19	Apobec3	6.48622	2.92779	8.58476e-47	1.32443e-05
ENSMUSG00000005553.15	Atp4a	5.2882	2.92649	4.82516e-23	0.00527265
ENSMUSG00000023868.18	Pde10a	5.55661	2.92485	2.74778e-27	0.0170104
ENSMUSG00000044461.7	Shisa2	3.52736	2.92443	4.77273e-08	5.14893e-05
ENSMUSG00000039457.5	Ppl	7.56328	2.92395	1.40025e-77	2.72938e-06
ENSMUSG00000022822.17	Abcc5	7.61096	2.92155	1.11815e-78	0.000118931
ENSMUSG00000046031.8	Calhm6	3.95628	2.92154	2.55744e-10	0.00784968
ENSMUSG00000060227.16	Golm2	5.59696	2.91577	8.40477e-28	0.000612197
ENSMUSG00000071714.8	Csf2rb2	5.92743	2.91504	6.25567e-34	0.000116821
ENSMUSG00000018927.4	Ccl6	7.04107	2.91491	2.87338e-61	0.0243698
ENSMUSG00000027670.5	Ocstamp	4.46418	2.91403	5.95232e-14	0.00617519
ENSMUSG00000037628.11	Cdkn3	2.97624	2.91309	5.26079e-06	9.03065e-05
ENSMUSG00000029603.16	Dtx1	3.69678	2.912	1.03968e-08	0.00727616
ENSMUSG00000028931.13	Kcnab2	4.76667	2.91096	8.91729e-17	0.000421798
ENSMUSG00000028268.15	Gbp3	6.67037	2.91002	4.3649e-51	0.00398885
ENSMUSG00000050989.11	Selenon	6.2638	2.9099	3.12052e-41	0.0037271
ENSMUSG00000048521.9	Cxcr6	3.84205	2.90839	1.4792e-09	0.00712802
ENSMUSG00000022673.6	Mcm4	6.83261	2.90779	4.92438e-55	0.000282871
ENSMUSG00000008318.11	Relt	3.68674	2.90693	1.21523e-08	0.000881137
ENSMUSG00000019891.16	Dcbld1	5.83235	2.90591	6.80427e-32	1.71855e-05
ENSMUSG00000027330.17	Cdc25b	4.35971	2.90505	4.89807e-13	2.26017e-05
ENSMUSG00000005233.17	Spc25	5.73942	2.90167	4.03931e-30	3.98031e-07
ENSMUSG00000029330.9	Cds1	2.94241	2.90065	7.95995e-06	0.00261904
ENSMUSG00000013698.13	Pea15a	8.84114	2.90046	2.58181e-105	0.000418374
ENSMUSG00000080316.12	Spaca6	5.76222	2.90044	2.33024e-30	0.000833579
ENSMUSG00000024340.16	Btnl2	4.97534	2.89738	7.64742e-19	0.0320004
ENSMUSG00000024659.16	Anxa1	6.65427	2.8954	6.36011e-50	6.82271e-05
ENSMUSG00000032089.17	Il10ra	6.23464	2.89474	2.65002e-40	1.70233e-05
ENSMUSG00000020737.13	Jpt1	7.23745	2.89462	1.12427e-66	7.49929e-06
ENSMUSG00000025287.16	Acot9	5.95605	2.89452	4.0109e-34	3.44517e-06
ENSMUSG00000041707.9	Tmem273	3.19043	2.89444	1.17046e-06	0.00160464
ENSMUSG00000078771.11	Evi2a	5.01968	2.89406	3.41991e-19	0.00186725
ENSMUSG00000040312.15	Cchcr1	5.03313	2.89343	2.71829e-19	0.000257849
ENSMUSG00000071713.7	Csf2rb	7.30273	2.89196	1.48782e-68	8.88153e-07
ENSMUSG00000075702.11	Selenom	4.6806	2.89042	1.29297e-15	0.00196964
ENSMUSG00000025586.18	Cpeb1	5.11349	2.88909	4.60678e-20	0.00286258
ENSMUSG00000026480.13	Ncf2	5.95902	2.88904	4.45416e-34	4.71102e-05
ENSMUSG00000018507.17	Trpv2	4.70046	2.88903	6.60484e-16	1.02922e-05
ENSMUSG00000049307.7	Fut4	3.81697	2.88879	3.33793e-09	0.00159994
ENSMUSG00000029675.13	Eln	5.48863	2.88645	2.51383e-25	0.0171119
ENSMUSG00000022037.16	Clu	14.8346	2.886	5.50847e-63	0.00185859
ENSMUSG00000027499.13	Pkia	4.93537	2.886	5.62208e-18	0.024623
ENSMUSG00000060550.17	H2-Q7	4.75521	2.88593	2.61464e-16	0.000141748
ENSMUSG00000020788.16	Atp2a3	5.91675	2.88558	3.35194e-33	0.00603181
ENSMUSG00000043760.17	Pkhd1	7.48307	2.88369	2.26409e-73	0.0236378
ENSMUSG00000059401.15	Mamld1	4.5304	2.88261	3.4425e-14	0.0398924
ENSMUSG00000060147.16	Serpinb6a	8.16505	2.88157	1.66546e-91	0.00949839
ENSMUSG00000051504.19	Siglech	4.61278	2.88017	5.41371e-15	8.55767e-06
ENSMUSG00000019823.18	Mical1	4.43502	2.88013	2.15162e-13	1.13821e-05
ENSMUSG00000000318.17	Clec10a	4.87765	2.87979	1.89304e-17	0.000105562
ENSMUSG00000051212.9	Gpr183	3.52784	2.87904	6.67029e-08	0.00205585
ENSMUSG00000031400.11	G6pdx	7.4976	2.87416	1.78365e-73	0.0032603
ENSMUSG00000040502.6	Marchf9	4.43293	2.87373	2.98774e-13	0.00414908
ENSMUSG00000025855.14	Prkar1b	2.95552	2.87166	8.814e-06	0.000654913
ENSMUSG00000030536.11	Iqgap1	8.90219	2.87162	5.54652e-104	0.000226091
ENSMUSG00000015950.14	Ncf1	6.03046	2.87015	5.21122e-35	0.000195771
ENSMUSG00000048126.17	Col6a3	8.33532	2.8677	1.81675e-95	0.00171376
ENSMUSG00000040183.14	Ankrd6	4.27799	2.86713	3.49004e-12	0.00185698
ENSMUSG00000034206.16	Polq	3.94933	2.86643	7.27721e-10	3.26536e-06
ENSMUSG00000022528.9	Hes1	7.12958	2.86615	8.43332e-62	0.000221947
ENSMUSG00000024597.12	Slc12a2	9.09616	2.86555	1.37144e-104	0.00353854
ENSMUSG00000039936.19	Pik3cd	6.41786	2.86521	2.39348e-43	0.000109105
ENSMUSG00000074364.7	Ehd2	6.21698	2.86435	5.97819e-39	0.00106079
ENSMUSG00000062210.14	Tnfaip8	5.845	2.86406	4.2523e-31	0.00146207
ENSMUSG00000023827.9	Agpat4	3.68544	2.86259	2.09784e-08	0.0101042
ENSMUSG00000028312.20	Smc2	6.92655	2.85942	7.34589e-56	3.15172e-05
ENSMUSG00000037902.19	Sirpa	9.71362	2.85544	3.10979e-105	6.50037e-05
ENSMUSG00000024486.7	Hbegf	4.3513	2.85426	1.87441e-12	0.0141936
ENSMUSG00000048865.17	Arhgap30	7.07549	2.85314	7.86287e-60	0.000491388
ENSMUSG00000006930.16	Hap1	5.5082	2.8526	5.12685e-25	0.000290662
ENSMUSG00000016526.9	Dyrk3	4.51475	2.85223	8.16298e-14	3.20445e-06
ENSMUSG00000050315.15	Synpo2	3.52128	2.85218	1.00615e-07	0.000678143
ENSMUSG00000026068.12	Il18rap	3.31668	2.85142	6.70156e-07	0.0024979
ENSMUSG00000040717.7	Il17rd	4.448	2.84901	2.99092e-13	0.000837039
ENSMUSG00000034613.13	Ppm1h	6.5353	2.84848	1.98262e-45	0.000124188
ENSMUSG00000099757.2	BE692007	4.03341	2.84818	3.37687e-10	0.0126776
ENSMUSG00000020083.14	Fam241b	4.14716	2.8481	5.43298e-11	8.58141e-05
ENSMUSG00000046731.6	Kctd11	5.01973	2.84574	1.70565e-18	0.014946
ENSMUSG00000068227.10	Il2rb	5.52225	2.84471	2.37394e-25	0.0144654
ENSMUSG00000050410.16	Tcf19	4.93694	2.84357	1.27372e-17	6.32253e-05
ENSMUSG00000024851.15	Pitpnm1	6.76632	2.84305	6.93354e-51	2.64714e-06
ENSMUSG00000041515.11	Irf8	7.5435	2.84211	5.13982e-73	0.000183836
ENSMUSG00000015094.17	Npdc1	6.69766	2.84196	4.58877e-49	0.00111524
ENSMUSG00000075254.13	Heg1	9.28581	2.83837	1.44578e-103	0.0452401
ENSMUSG00000026566.16	Mpzl1	5.39558	2.83717	4.06733e-23	0.0234148
ENSMUSG00000027562.13	Car2	7.73234	2.83473	2.5414e-77	0.011334
ENSMUSG00000000440.13	Pparg	5.50047	2.83433	9.87715e-25	0.0165329
ENSMUSG00000041859.11	Mcm3	6.7713	2.83393	9.12816e-51	9.65875e-05
ENSMUSG00000087150.8	BC064078	2.92962	2.83336	1.35168e-05	0.00338377
ENSMUSG00000027188.9	Pamr1	6.4158	2.83307	4.49735e-42	0.00863565
ENSMUSG00000049119.15	Fam110b	2.91755	2.82983	1.84662e-05	0.00580176
ENSMUSG00000041642.19	Kif21b	6.61955	2.82828	9.86226e-47	0.00222168
ENSMUSG00000002458.14	Rgs19	5.19338	2.82712	2.96521e-20	5.26507e-06
ENSMUSG00000060923.6	Acyp2	3.78456	2.82545	1.25571e-08	1.26978e-05
ENSMUSG00000034595.18	Ppp1r18	6.92579	2.82316	1.91676e-54	2.62822e-05
ENSMUSG00000033220.8	Rac2	6.83155	2.82203	5.72604e-52	0.000423207
ENSMUSG00000056069.11	Otulinl	5.85517	2.82106	2.1071e-30	6.74643e-07
ENSMUSG00000036545.10	Adamts2	7.28284	2.82069	2.36743e-64	0.00212768
ENSMUSG00000027339.16	Rassf2	6.00495	2.81988	2.74478e-33	0.000463399
ENSMUSG00000061132.14	Blnk	6.54864	2.8191	4.86251e-45	0.00385466
ENSMUSG00000004709.15	Cd244a	3.67296	2.81892	3.28511e-08	0.000208451
ENSMUSG00000030559.9	Rab38	3.77394	2.81769	1.50595e-08	0.00181405
ENSMUSG00000033192.6	Lpcat2	5.65875	2.81767	6.95197e-27	6.61244e-05
ENSMUSG00000034799.17	Unc13a	6.07879	2.817	1.35859e-34	0.00600914
ENSMUSG00000037060.4	Cavin3	3.92768	2.81637	2.10832e-09	0.000712156
ENSMUSG00000014602.16	Kif1a	3.10758	2.81515	5.20435e-06	0.00170006
ENSMUSG00000055717.14	Slain1	3.10799	2.81358	5.76929e-06	0.00792844
ENSMUSG00000026928.15	Card9	3.47821	2.81246	2.53833e-07	0.000486912
ENSMUSG00000053541.4	Gvin-ps6	3.13141	2.81193	3.81825e-06	0.00888225
ENSMUSG00000040434.17	Large2	4.50331	2.81097	2.35234e-13	8.23326e-06
ENSMUSG00000042345.16	Ubash3a	2.90397	2.81007	2.00163e-05	0.0193763
ENSMUSG00000026103.15	Gls	7.4217	2.80883	2.2349e-68	8.7874e-06
ENSMUSG00000032477.15	Cdc25a	6.93195	2.80779	8.23491e-54	0.000640227
ENSMUSG00000004891.17	Nes	6.41849	2.80477	1.69098e-41	0.00399454
ENSMUSG00000043263.14	Ifi209	3.9068	2.8021	3.61525e-09	0.00358674
ENSMUSG00000025212.18	Sfxn3	4.97945	2.80202	1.70866e-17	0.00217219
ENSMUSG00000040618.8	Pck2	6.14928	2.80003	1.20174e-35	5.02264e-07
ENSMUSG00000021182.17	Ccdc88c	6.44496	2.79756	8.3931e-42	0.000130125
ENSMUSG00000022014.16	Epsti1	5.35584	2.79679	6.85126e-22	7.08111e-05
ENSMUSG00000025058.5	Tasl	2.89548	2.79663	2.63921e-05	0.001129
ENSMUSG00000000693.11	Loxl3	5.41203	2.79397	1.25821e-22	0.00197151
ENSMUSG00000044968.17	Napepld	4.8954	2.79373	1.60218e-16	5.06946e-05
ENSMUSG00000015653.14	Steap2	7.14079	2.79273	5.54498e-59	0.00422122
ENSMUSG00000012519.15	Mlkl	6.54894	2.79234	4.86067e-44	1.15914e-05
ENSMUSG00000032344.18	Cgas	3.78834	2.79149	1.81863e-08	0.000936623
ENSMUSG00000040212.13	Emp3	4.56396	2.79014	1.29445e-13	5.11767e-07
ENSMUSG00000005124.11	Ccn4	5.60361	2.78918	2.86587e-25	0.0267891
ENSMUSG00000045362.9	Tnfrsf26	3.1175	2.78478	6.2713e-06	0.00400977
ENSMUSG00000040675.18	Mthfd1l	6.06627	2.78365	1.60282e-33	1.00937e-05
ENSMUSG00000007041.10	Clic1	8.18415	2.78262	5.03202e-86	0.00125157
ENSMUSG00000006777.8	Krt23	3.88029	2.78174	7.36854e-09	0.00392021
ENSMUSG00000054717.8	Hmgb2	5.86291	2.78043	1.43227e-29	1.11264e-05
ENSMUSG00000022639.15	Dubr	3.75914	2.78017	3.4246e-08	0.0292438
ENSMUSG00000089762.4	Ier5l	4.13218	2.77991	2.31433e-10	0.00475627
ENSMUSG00000027035.11	Cers6	8.28478	2.77766	2.64314e-88	0.000248227
ENSMUSG00000053113.4	Socs3	7.14895	2.77731	1.24622e-58	0.00122378
ENSMUSG00000023169.16	Slc38a1	5.95124	2.77511	4.16863e-31	0.000688128
ENSMUSG00000020911.15	Krt19	5.12765	2.77484	1.17347e-18	0.0371702
ENSMUSG00000019773.8	Fbxo5	4.00766	2.77451	1.49717e-09	1.01334e-05
ENSMUSG00000031465.7	Angpt2	4.47676	2.77417	9.68027e-13	9.0085e-05
ENSMUSG00000040247.7	Tbc1d10c	3.31826	2.7741	1.21183e-06	0.0163834
ENSMUSG00000024669.9	Cd5	3.90568	2.77373	4.84585e-09	0.0215478
ENSMUSG00000038936.14	Sccpdh	5.58591	2.77319	1.06502e-24	0.00208077
ENSMUSG00000031821.12	Gins2	4.11411	2.77032	3.6534e-10	5.67084e-05
ENSMUSG00000024691.14	Fam111a	6.28164	2.76929	1.25697e-37	3.09495e-05
ENSMUSG00000047945.7	Marcksl1	7.73798	2.76919	4.80772e-74	0.00174174
ENSMUSG00000027331.16	Knstrn	5.27007	2.76597	2.63101e-20	0.000168183
ENSMUSG00000028841.15	Cnksr1	3.46455	2.76392	4.6746e-07	0.000243927
ENSMUSG00000027496.16	Aurka	5.30277	2.76288	1.24898e-20	3.93076e-05
ENSMUSG00000070003.8	Ssbp4	6.77772	2.75909	3.64987e-48	5.64962e-05
ENSMUSG00000029521.8	Chek2	4.64476	2.75828	5.13787e-14	0.000197679
ENSMUSG00000039748.12	Exo1	4.00926	2.75819	1.94125e-09	0.000236825
ENSMUSG00000001525.11	Tubb5	10.0634	2.75794	8.20854e-98	9.25024e-05
ENSMUSG00000027995.11	Tlr2	6.09329	2.75748	1.68335e-33	3.67126e-05
ENSMUSG00000063146.12	Clip2	6.712	2.75712	1.52499e-46	0.000121497
ENSMUSG00000043004.14	Gng2	5.05043	2.75697	1.31645e-17	1.27126e-05
ENSMUSG00000018654.18	Ikzf1	6.23384	2.75557	2.48538e-36	0.000100613
ENSMUSG00000021457.15	Syk	7.21691	2.7555	1.255e-59	2.18191e-06
ENSMUSG00000001588.13	Acap1	5.397	2.75518	7.13937e-22	0.00246064
ENSMUSG00000037466.14	Tedc1	3.78214	2.75438	2.91062e-08	0.00142836
ENSMUSG00000070605.5	Zfp992	3.07203	2.75358	1.30957e-05	0.00778852
ENSMUSG00000033450.9	Tagap	3.76574	2.75239	3.5165e-08	0.00206484
ENSMUSG00000029622.17	Arpc1b	9.56733	2.75206	7.27746e-99	1.87591e-06
ENSMUSG00000042029.8	Ncapg2	6.12777	2.75049	6.63863e-34	2.53362e-06
ENSMUSG00000002297.17	Dbf4	5.76048	2.74952	3.61559e-27	1.266e-05
ENSMUSG00000027506.16	Tpd52	7.83228	2.74738	2.08306e-75	0.000167405
ENSMUSG00000041153.10	Osgin2	6.19972	2.7468	3.29925e-35	0.00230894
ENSMUSG00000038860.16	Garnl3	3.60255	2.7468	2.09887e-07	0.0204947
ENSMUSG00000020108.5	Ddit4	8.28156	2.74579	1.07459e-86	2.11532e-05
ENSMUSG00000024143.16	Rhoq	7.74288	2.74542	4.29814e-73	0.000206371
ENSMUSG00000026070.16	Il18r1	3.4516	2.74298	6.50345e-07	0.000241222
ENSMUSG00000078521.3	Aunip	2.85569	2.74179	5.722e-05	0.000187084
ENSMUSG00000027514.15	Zbp1	6.7287	2.74162	2.05939e-46	0.0045897
ENSMUSG00000038843.19	Gcnt1	4.54208	2.74122	6.51134e-13	0.00538914
ENSMUSG00000037568.13	Vash2	3.0942	2.74082	1.1373e-05	0.00698729
ENSMUSG00000025185.15	Loxl4	3.7712	2.73646	3.89092e-08	0.00246987
ENSMUSG00000018008.9	Cyth4	7.08384	2.73618	3.8296e-55	1.73728e-05
ENSMUSG00000020553.9	Pctp	4.75091	2.73616	9.76371e-15	0.0212898
ENSMUSG00000040289.9	Hey1	2.8644	2.73446	5.60795e-05	0.00269232
ENSMUSG00000020684.15	Rasl10b	3.12006	2.73366	8.05428e-06	0.0015183
ENSMUSG00000050114.8	Prdx6b	3.60225	2.73325	2.39299e-07	0.0419915
ENSMUSG00000026748.14	Plxdc2	5.42119	2.7331	1.03872e-21	0.000481189
ENSMUSG00000054720.13	Lrrc8c	6.78973	2.73041	2.60625e-47	0.00311864
ENSMUSG00000028337.15	Coro2a	4.93343	2.72975	3.10377e-16	0.00121591
ENSMUSG00000024664.6	Fads3	8.02966	2.72938	3.68269e-79	0.000409037
ENSMUSG00000073412.7	Lst1	4.1793	2.72785	2.96289e-10	7.28125e-05
ENSMUSG00000079363.8	Gbp4	7.19631	2.7247	7.42473e-58	0.00489088
ENSMUSG00000054428.13	Atpif1	7.34466	2.72281	8.88462e-62	2.25765e-06
ENSMUSG00000061411.13	Nol4l	4.98244	2.72065	1.77743e-16	0.000473752
ENSMUSG00000050022.17	Amz1	4.37103	2.72044	1.68607e-11	7.83476e-07
ENSMUSG00000040415.16	Dtx3	6.18901	2.72024	2.48203e-34	0.00038915
ENSMUSG00000038295.15	Atg9b	3.09134	2.72012	1.17372e-05	0.000289992
ENSMUSG00000020400.18	Tnip1	8.31069	2.71789	1.9006e-85	0.0003266
ENSMUSG00000049130.7	C5ar1	5.6773	2.71779	3.59857e-25	0.000108061
ENSMUSG00000068335.7	Dok1	4.79274	2.71548	1.03507e-14	4.71779e-05
ENSMUSG00000029561.18	Oasl2	5.47797	2.71267	4.09566e-22	0.00304483
ENSMUSG00000033847.16	Pla2g4c	2.86381	2.71261	6.88911e-05	0.0136084
ENSMUSG00000026421.15	Csrp1	7.82737	2.7069	5.51545e-73	0.0231233
ENSMUSG00000060671.13	Atp8b2	6.46469	2.70391	1.88608e-39	0.000416954
ENSMUSG00000032352.17	Lrrc1	3.96813	2.70336	8.9938e-09	0.00854162
ENSMUSG00000028701.5	Lurap1	3.06468	2.70292	1.97863e-05	0.00628159
ENSMUSG00000027463.15	Slc52a3	3.58165	2.70287	3.62746e-07	1.4655e-05
ENSMUSG00000031845.17	Bco1	7.83339	2.70283	4.39028e-73	0.00558891
ENSMUSG00000005125.14	Ndrg1	7.29377	2.70239	2.67367e-59	0.0448716
ENSMUSG00000020492.12	Ska2	4.58215	2.69657	9.61606e-13	0.00875733
ENSMUSG00000052397.9	Ezr	7.69511	2.69646	2.06674e-69	0.00112385
ENSMUSG00000085156.9	Snhg15	4.85494	2.69624	4.46316e-15	4.28748e-05
ENSMUSG00000015312.10	Gadd45b	4.42151	2.69588	1.48513e-11	0.00351199
ENSMUSG00000030793.5	Pycard	4.36311	2.69503	2.70264e-11	0.00197558
ENSMUSG00000000290.14	Itgb2	7.45331	2.69251	1.47136e-63	1.96112e-05
ENSMUSG00000029174.19	Tbc1d1	7.04616	2.68805	3.84241e-52	0.00056578
ENSMUSG00000028702.16	Rad54l	4.16856	2.68572	7.8002e-10	0.0031433
ENSMUSG00000008999.8	Bmp7	5.16152	2.68546	1.09609e-17	0.00656269
ENSMUSG00000038372.15	Gmds	4.64782	2.68206	3.72848e-13	0.000722718
ENSMUSG00000039405.8	Prss23	5.11594	2.67867	3.25559e-17	0.00109175
ENSMUSG00000073705.11	Cenps	2.85665	2.6774	8.85792e-05	0.00452844
ENSMUSG00000042351.10	Grap2	4.41276	2.66949	2.31521e-11	0.00213809
ENSMUSG00000026288.15	Inpp5d	6.91852	2.66905	2.13632e-48	3.14608e-05
ENSMUSG00000041695.3	Kcnj2	5.29837	2.66733	4.74779e-19	0.00299864
ENSMUSG00000021070.7	Bdkrb2	2.80095	2.66725	0.000142766	0.0126768
ENSMUSG00000074865.12	Zfp934	2.8093	2.66643	0.000136959	0.000228154
ENSMUSG00000030256.12	Bhlhe41	4.64196	2.66566	5.9201e-13	0.00361293
ENSMUSG00000058656.14	Samd12	3.41921	2.66361	2.03891e-06	0.0010573
ENSMUSG00000034271.17	Jdp2	5.35276	2.66255	9.93127e-20	0.00105129
ENSMUSG00000020798.15	Spns3	2.85369	2.66071	9.65889e-05	0.00674126
ENSMUSG00000022043.20	Trim35	7.41937	2.65998	6.6134e-61	0.0144499
ENSMUSG00000030708.15	Dnajb13	3.4367	2.6596	1.73308e-06	0.00269796
ENSMUSG00000066191.13	Anks6	4.32277	2.65841	1.33411e-10	0.000135467
ENSMUSG00000005410.7	Mcm5	6.81596	2.65743	1.31305e-45	8.88733e-05
ENSMUSG00000020143.16	Dock2	6.57076	2.65636	3.12242e-40	0.000293389
ENSMUSG00000037447.17	Arid5a	5.73358	2.65505	1.02648e-24	0.000481113
ENSMUSG00000020520.15	Galnt10	7.21741	2.65412	2.77322e-55	1.08208e-05
ENSMUSG00000026535.10	Ifi202b	5.81404	2.6541	3.8902e-26	0.000398791
ENSMUSG00000078945.11	Naip2	6.71406	2.65114	3.58486e-43	0.00353064
ENSMUSG00000027641.14	Rbl1	6.27998	2.64905	2.34877e-34	0.0001922
ENSMUSG00000118667.1	Ahnak2	4.40535	2.64865	4.74185e-11	0.00159861
ENSMUSG00000023277.14	Twf2	5.98122	2.64724	9.86585e-29	1.99951e-05
ENSMUSG00000029413.15	Naaa	5.9939	2.64614	6.7352e-29	0.000220991
ENSMUSG00000022360.9	Atad2	7.05376	2.64212	1.30828e-50	6.38886e-05
ENSMUSG00000009013.6	Dynll1	7.80048	2.63907	4.45572e-69	0.000122926
ENSMUSG00000059498.14	Fcgr3	7.07555	2.63848	5.70941e-51	0.000837279
ENSMUSG00000014776.8	Nol3	3.69732	2.63755	2.8871e-07	0.00482994
ENSMUSG00000001521.13	Tulp3	5.63142	2.63736	7.35359e-23	0.0137465
ENSMUSG00000079017.4	Ifi27l2a	3.93005	2.63531	3.62365e-08	0.013368
ENSMUSG00000022114.6	Spry2	4.98717	2.63437	2.13436e-15	0.0123955
ENSMUSG00000027087.12	Itgav	9.9757	2.63181	1.30512e-90	0.0038993
ENSMUSG00000031805.18	Jak3	7.44184	2.63118	2.86803e-60	4.76987e-05
ENSMUSG00000026278.15	Bok	7.08713	2.63101	5.82995e-51	0.0023853
ENSMUSG00000056025.13	Clca3a1	6.26169	2.62996	1.98342e-33	1.42854e-05
ENSMUSG00000010660.4	Plcd1	2.83192	2.62793	0.000140782	0.000266741
ENSMUSG00000002058.14	Unc119	6.16882	2.62489	1.24374e-31	0.000408099
ENSMUSG00000037816.11	Fbxw17	4.14189	2.62414	2.80774e-09	4.94679e-06
ENSMUSG00000028597.12	Gpx7	4.56263	2.62323	5.56709e-12	0.00363969
ENSMUSG00000036931.16	Nfkbid	3.38165	2.6188	4.46661e-06	0.00102303
ENSMUSG00000049744.16	Arhgap15	4.68415	2.6177	7.26682e-13	0.000339779
ENSMUSG00000030403.10	Vasp	8.58295	2.61654	1.23334e-85	0.000305261
ENSMUSG00000057135.13	Scimp	4.04969	2.61609	9.88516e-09	0.00024461
ENSMUSG00000027848.13	Olfml3	6.20442	2.61494	7.09388e-32	0.000470535
ENSMUSG00000003555.9	Cyp17a1	4.8068	2.61485	1.02422e-13	0.0213888
ENSMUSG00000030798.16	Cd37	5.16983	2.61359	6.69533e-17	0.0088159
ENSMUSG00000038976.13	Ppp1r9b	8.36083	2.61327	2.61551e-80	0.000271939
ENSMUSG00000112148.2	Lilrb4a	5.84574	2.61249	1.13944e-25	0.000414808
ENSMUSG00000027864.10	Ptgfrn	7.47149	2.61123	3.86376e-60	0.00110832
ENSMUSG00000027115.15	Kif18a	3.68968	2.61104	3.88421e-07	2.58725e-07
ENSMUSG00000063193.10	Cd300lb	4.54429	2.60913	9.77429e-12	9.02956e-06
ENSMUSG00000008496.20	Pou2f2	5.46811	2.60734	2.70013e-20	0.000216252
ENSMUSG00000020331.10	Hcn2	4.02279	2.60707	1.84009e-08	0.000108192
ENSMUSG00000030223.15	Ptpro	4.48334	2.607	2.29972e-11	0.0113322
ENSMUSG00000031722.11	Hp	14.9193	2.60686	1.86426e-52	9.56115e-05
ENSMUSG00000000861.16	Bcl11a	3.77486	2.6059	2.50452e-07	0.00124567
ENSMUSG00000019975.13	Ikbip	6.6977	2.60522	4.15653e-41	0.00108132
ENSMUSG00000068758.9	Il3ra	4.54776	2.60488	1.03535e-11	0.000137854
ENSMUSG00000058715.12	Fcer1g	6.37951	2.60438	4.93018e-35	0.000316209
ENSMUSG00000019066.14	Rab3d	7.23747	2.6032	1.03737e-53	1.1195e-05
ENSMUSG00000029822.16	Osbpl3	8.96892	2.60124	6.64541e-88	0.00119659
ENSMUSG00000039236.19	Isg20	4.88158	2.60121	2.73069e-14	8.45384e-05
ENSMUSG00000020695.15	Mrc2	6.38012	2.60067	6.7975e-35	0.00263939
ENSMUSG00000031558.16	Slit2	4.53191	2.59598	2.04215e-11	0.0273161
ENSMUSG00000037940.18	Inpp4b	5.67934	2.59583	6.46882e-23	0.00170718
ENSMUSG00000046727.14	Cystm1	6.80077	2.59531	5.16061e-43	4.16068e-05
ENSMUSG00000002835.10	Chaf1a	5.21636	2.59328	3.90371e-17	1.70004e-05
ENSMUSG00000030844.12	Rgs10	5.29968	2.59033	5.43159e-18	5.32685e-05
ENSMUSG00000028633.8	Ctps	7.80898	2.58862	9.31628e-67	5.60819e-05
ENSMUSG00000023885.10	Thbs2	5.91129	2.58792	3.80164e-26	0.00344044
ENSMUSG00000030759.17	Far1	6.69572	2.58727	1.28142e-40	6.25493e-05
ENSMUSG00000044337.6	Ackr3	4.0109	2.58647	3.36203e-08	0.0234767
ENSMUSG00000023232.18	Serinc2	7.24546	2.58464	3.78264e-53	0.00113131
ENSMUSG00000023088.18	Abcc1	6.07147	2.58382	9.66193e-29	0.000939108
ENSMUSG00000041577.6	Prelp	9.97091	2.58196	9.92572e-88	0.000564803
ENSMUSG00000037907.17	Ankrd13b	6.12293	2.57963	1.19233e-29	5.20694e-06
ENSMUSG00000006678.7	Pola1	7.13389	2.57585	6.24762e-50	0.00415141
ENSMUSG00000020458.17	Rtn4	9.6427	2.57583	4.19047e-88	7.65113e-08
ENSMUSG00000005054.8	Cstb	8.7184	2.57553	5.54507e-85	0.000424329
ENSMUSG00000068231.6	Vmn1r43	4.60571	2.57506	7.07874e-12	0.000525584
ENSMUSG00000075602.11	Ly6a	6.80799	2.57461	1.43782e-42	0.00470889
ENSMUSG00000036459.16	Wtip	5.01623	2.57289	5.59067e-15	0.00609984
ENSMUSG00000031659.14	Adcy7	6.81766	2.57264	1.25197e-42	1.58671e-05
ENSMUSG00000043832.14	Clec4a3	5.10326	2.57247	9.5745e-16	0.00336508
ENSMUSG00000038679.17	Trps1	5.55382	2.57208	1.12687e-20	0.000618605
ENSMUSG00000020427.12	Igfbp3	9.55098	2.57086	1.16451e-87	0.00104629
ENSMUSG00000046245.14	Pilra	5.48502	2.56642	9.50797e-20	0.0111653
ENSMUSG00000075122.6	Cd80	4.01201	2.56579	3.7589e-08	0.000520579
ENSMUSG00000037972.8	Snn	5.23072	2.56382	7.668e-17	9.35516e-05
ENSMUSG00000032718.5	Mansc1	6.76019	2.56235	4.80058e-41	0.00356718
ENSMUSG00000042759.13	Apobr	4.54114	2.56232	2.60315e-11	0.00151855
ENSMUSG00000035891.17	Cerk	6.25608	2.56077	1.419e-31	6.22996e-05
ENSMUSG00000024590.9	Lmnb1	6.80318	2.56001	6.67211e-42	0.000829643
ENSMUSG00000031380.11	Vegfd	3.39733	2.55762	5.93444e-06	0.0163353
ENSMUSG00000031750.16	Il34	5.97607	2.55516	1.66937e-26	0.00490916
ENSMUSG00000037994.15	Slc9b2	2.80208	2.55479	0.000293158	0.0216998
ENSMUSG00000037997.13	Parp11	6.35424	2.55342	3.09496e-33	0.00171886
ENSMUSG00000074151.14	Nlrc5	8.17386	2.55309	5.80119e-73	0.00049528
ENSMUSG00000030336.15	Cd27	3.55104	2.55264	1.88707e-06	0.00778319
ENSMUSG00000004952.14	Rasa4	5.05319	2.55083	4.23405e-15	8.74832e-05
ENSMUSG00000049313.9	Sorl1	6.9381	2.55007	1.99266e-44	0.00112585
ENSMUSG00000015085.9	Entpd2	5.43415	2.54874	7.38152e-19	0.0106635
ENSMUSG00000034041.6	Lyl1	3.98652	2.54781	6.53575e-08	0.00374733
ENSMUSG00000006800.15	Sulf2	8.18668	2.5462	1.12585e-72	0.00338004
ENSMUSG00000026581.15	Sell	4.89847	2.54599	7.96884e-14	0.00249022
ENSMUSG00000039533.9	Mmd2	6.39668	2.54592	9.46275e-34	0.0196751
ENSMUSG00000104713.5	Gbp6	3.02522	2.54333	7.36471e-05	0.00259568
ENSMUSG00000035914.12	Cd276	7.31104	2.53984	7.14825e-53	5.93281e-06
ENSMUSG00000042035.12	Igsf3	5.15229	2.53839	1.00386e-15	0.0120081
ENSMUSG00000024338.16	Psmb8	8.59063	2.53749	4.78847e-81	0.000542276
ENSMUSG00000040026.9	Saa3	6.33891	2.53721	2.13919e-32	0.00204462
ENSMUSG00000028874.15	Fgr	6.40365	2.53706	1.16843e-33	5.88546e-05
ENSMUSG00000024579.8	Pcyox1l	4.71789	2.5341	2.68927e-12	7.50073e-06
ENSMUSG00000054555.12	Adam12	4.6427	2.53405	1.02209e-11	0.00127978
ENSMUSG00000015745.10	Plekho1	6.8452	2.53382	6.20945e-42	1.62999e-09
ENSMUSG00000013707.4	Tnfaip8l2	4.26538	2.53226	2.6917e-09	6.10382e-05
ENSMUSG00000001473.8	Tubb6	7.61084	2.53211	7.38144e-60	0.000196037
ENSMUSG00000019564.13	Arid3a	5.02702	2.53147	1.36187e-14	0.00103775
ENSMUSG00000031594.10	Fgl1	10.5583	2.53006	8.97946e-82	0.00257879
ENSMUSG00000051359.16	Ncald	6.25038	2.52666	1.81738e-30	0.00434064
ENSMUSG00000003348.11	Mob3a	6.36108	2.52495	1.37779e-32	0.000193899
ENSMUSG00000042439.14	Zfp532	5.67753	2.52456	1.65354e-21	0.0126956
ENSMUSG00000026556.16	Vangl2	5.23931	2.52042	2.20636e-16	0.00395586
ENSMUSG00000011884.14	Gltp	7.04143	2.51744	9.05054e-46	8.31225e-05
ENSMUSG00000048534.8	Jaml	4.18055	2.51642	1.00328e-08	0.000396048
ENSMUSG00000052534.16	Pbx1	7.99605	2.51514	5.11966e-67	0.00316557
ENSMUSG00000038079.15	Tmem237	5.38828	2.51369	7.4362e-18	0.000236174
ENSMUSG00000034591.6	Slc41a2	8.68434	2.51369	2.41514e-81	0.000325447
ENSMUSG00000096727.4	Psmb9	7.96186	2.51007	4.51735e-66	0.00103597
ENSMUSG00000056671.8	Prelid2	6.05504	2.50799	8.93333e-27	0.00330786
ENSMUSG00000021701.9	Plk2	7.95256	2.50708	1.18633e-65	0.000188363
ENSMUSG00000023004.9	Tuba1b	6.40782	2.50488	7.42541e-33	0.000145453
ENSMUSG00000013419.8	Zfp651	5.02602	2.50416	3.14264e-14	0.0302002
ENSMUSG00000049721.15	Gal3st1	3.49356	2.50325	5.17469e-06	0.00242818
ENSMUSG00000001281.11	Itgb7	4.76001	2.50306	2.53858e-12	0.00208051
ENSMUSG00000074500.12	Zfp558	2.98044	2.50132	0.000173026	0.0396334
ENSMUSG00000031971.16	Ccsap	2.96909	2.49665	0.000170528	0.00135786
ENSMUSG00000018906.15	P4ha2	6.76479	2.48961	5.32136e-39	4.6427e-05
ENSMUSG00000054690.18	Emcn	5.81451	2.48786	7.35359e-23	0.000889377
ENSMUSG00000074115.6	Saa1	10.2936	2.48651	1.16641e-80	0.00685944
ENSMUSG00000039865.9	Slc44a3	7.65326	2.48626	1.16831e-58	4.44328e-05
ENSMUSG00000039264.10	Gimap3	5.49526	2.4861	8.66898e-19	0.0173871
ENSMUSG00000042428.7	Mgat3	3.49071	2.48566	6.87345e-06	0.00207507
ENSMUSG00000052684.5	Jun	8.38986	2.48208	1.38895e-73	0.00189136
ENSMUSG00000030579.11	Tyrobp	7.18118	2.48119	1.83894e-47	8.2146e-05
ENSMUSG00000032997.17	Chpf	5.20837	2.47921	1.61546e-15	0.00115787
ENSMUSG00000031762.8	Mt2	7.20315	2.47813	1.65457e-47	0.0151543
ENSMUSG00000000028.16	Cdc45	4.54678	2.47786	1.44967e-10	0.000164036
ENSMUSG00000021624.10	Cd180	4.74507	2.47747	5.44241e-12	0.00514842
ENSMUSG00000070348.6	Ccnd1	9.80121	2.47563	5.69554e-82	0.00157047
ENSMUSG00000006519.12	Cyba	6.63193	2.47558	6.43772e-36	7.95012e-05
ENSMUSG00000000184.13	Ccnd2	9.1287	2.47371	5.28682e-81	0.0119416
ENSMUSG00000028369.16	Svep1	4.87904	2.47244	6.53188e-13	0.000636482
ENSMUSG00000004665.11	Cnn2	6.80337	2.47205	4.44971e-39	0.000105326
ENSMUSG00000053862.7	Slc51b	3.34276	2.47173	1.70593e-05	0.0323195
ENSMUSG00000059714.14	Flot1	7.3172	2.46778	5.15602e-50	9.56946e-05
ENSMUSG00000033970.16	Rfc3	5.83306	2.46546	1.23106e-22	2.87657e-06
ENSMUSG00000030245.11	Golt1b	6.73661	2.46521	1.63923e-37	0.000143215
ENSMUSG00000052160.8	Pld4	7.17105	2.46358	1.30368e-46	5.53594e-05
ENSMUSG00000024270.12	Slc39a6	6.12473	2.46343	8.40484e-27	0.00318754
ENSMUSG00000058013.12	Septin11	9.07507	2.46237	3.36076e-80	7.61627e-07
ENSMUSG00000026622.16	Nek2	5.68311	2.45994	1.43157e-20	3.04309e-05
ENSMUSG00000073902.6	Gvin3	6.26395	2.45939	3.08624e-29	0.00285019
ENSMUSG00000039031.17	Arhgap18	7.17911	2.45855	1.57138e-46	1.55943e-05
ENSMUSG00000019960.9	Dusp6	9.29415	2.45816	1.58408e-80	0.00715338
ENSMUSG00000020638.9	Cmpk2	5.15073	2.45494	8.13321e-15	0.0145333
ENSMUSG00000041420.19	Meis3	4.32147	2.45452	4.34431e-09	0.0101965
ENSMUSG00000023043.8	Krt18	11.2514	2.45383	4.73296e-73	0.000247033
ENSMUSG00000029869.8	Ephb6	4.89789	2.45269	1.10833e-12	0.0129785
ENSMUSG00000079442.13	St6galnac4	4.94741	2.45246	3.94647e-13	5.46551e-05
ENSMUSG00000003573.16	Homer3	5.53514	2.45229	1.5034e-18	0.000132852
ENSMUSG00000032715.10	Trib3	5.14277	2.4515	1.19039e-14	0.000215951
ENSMUSG00000026107.12	Nabp1	8.10131	2.45054	6.6187e-66	8.76989e-05
ENSMUSG00000027663.13	Zmat3	7.79364	2.44941	1.02705e-59	1.10489e-05
ENSMUSG00000117975.2	Itprip	4.73761	2.44859	1.40045e-11	0.00374899
ENSMUSG00000027961.8	Lrrc39	3.32292	2.448	2.52697e-05	0.0281999
ENSMUSG00000038141.12	Tmem181a	4.84481	2.44798	2.5831e-12	0.000625986
ENSMUSG00000030353.16	Tead4	3.6147	2.44778	4.41871e-06	0.0314639
ENSMUSG00000013155.11	Enkd1	3.3129	2.4463	3.38292e-05	0.00272325
ENSMUSG00000019920.19	Lims1	9.04397	2.44527	4.75051e-79	0.00136706
ENSMUSG00000040621.15	Gemin8	3.57767	2.44407	6.5025e-06	0.00125562
ENSMUSG00000021948.18	Prkcd	7.8779	2.44366	4.37743e-61	6.68459e-06
ENSMUSG00000029994.18	Anxa4	9.84752	2.44157	5.77973e-80	0.000336856
ENSMUSG00000035208.17	Slfn8	4.88145	2.44085	1.63484e-12	0.0170508
ENSMUSG00000029373.8	Pf4	3.44867	2.43856	1.63005e-05	0.0108865
ENSMUSG00000028214.14	Gem	4.83785	2.4384	3.58759e-12	0.00140001
ENSMUSG00000021668.16	Polk	6.63335	2.43782	7.36623e-35	1.70288e-05
ENSMUSG00000020806.16	Rhbdf2	7.72261	2.43723	8.73475e-58	0.00029369
ENSMUSG00000040345.11	Arhgap9	5.36085	2.43679	1.35426e-16	0.000925121
ENSMUSG00000036304.15	Zdhhc23	3.91752	2.43672	6.20811e-07	0.00427542
ENSMUSG00000000486.14	Septin1	5.09374	2.43646	3.92573e-14	0.00346016
ENSMUSG00000045730.5	Adrb2	5.27245	2.43616	1.37792e-15	0.0158765
ENSMUSG00000022773.20	Ypel1	3.15772	2.43482	8.61479e-05	0.000297006
ENSMUSG00000074863.6	Platr25	3.32746	2.43448	2.99728e-05	0.000575615
ENSMUSG00000032925.17	Itgbl1	3.11168	2.43396	0.000131474	0.0153539
ENSMUSG00000073102.8	Drc1	4.52855	2.43248	4.20238e-10	0.0217558
ENSMUSG00000042215.9	Bag2	5.33838	2.43044	4.37827e-16	0.00168396
ENSMUSG00000032714.7	Syde1	6.00238	2.42655	2.96315e-24	0.000699013
ENSMUSG00000006360.12	Crip1	5.96072	2.42617	1.63771e-23	0.00467899
ENSMUSG00000024696.10	Lpxn	4.71387	2.42616	3.19625e-11	0.00362116
ENSMUSG00000050600.6	Zfp831	3.45785	2.42597	1.39705e-05	0.0202386
ENSMUSG00000038119.16	Cdon	5.37839	2.42576	1.95792e-16	0.00242268
ENSMUSG00000032324.12	Tspan3	6.4184	2.42538	7.85327e-31	0.00701257
ENSMUSG00000023039.18	Krt7	3.49004	2.4222	1.09035e-05	0.00881038
ENSMUSG00000021493.16	Pdlim7	6.79195	2.4196	2.39157e-37	0.000582674
ENSMUSG00000057948.13	Unc13d	4.31235	2.41772	8.39078e-09	0.00138732
ENSMUSG00000076617.10	Ighm	7.10096	2.41724	2.04848e-43	0.0117914
ENSMUSG00000021485.15	Mxd3	2.92342	2.41706	0.000412901	0.000418435
ENSMUSG00000040852.7	Plekhh2	5.8574	2.41688	6.39891e-22	0.00642993
ENSMUSG00000050050.18	Ccdc158	3.72099	2.4165	2.84207e-06	0.00144206
ENSMUSG00000042436.13	Mfap4	4.13277	2.41414	8.61112e-08	0.00149418
ENSMUSG00000027533.11	Fabp5	8.97599	2.4129	3.40466e-77	6.97734e-05
ENSMUSG00000021256.6	Vash1	4.71486	2.40946	4.38738e-11	0.00142774
ENSMUSG00000030772.7	Dkk3	5.54424	2.40913	5.79569e-18	0.00027485
ENSMUSG00000022178.12	Ajuba	6.83792	2.40887	1.0048e-37	0.000839945
ENSMUSG00000000386.17	Mx1	3.944	2.40818	5.42448e-07	0.0432881
ENSMUSG00000029075.7	Tnfrsf4	2.91526	2.40712	0.000425595	0.0185189
ENSMUSG00000031429.15	Psmd10	7.20339	2.40703	4.72905e-45	0.00157057
ENSMUSG00000069662.6	Marcks	9.19167	2.40559	2.84094e-77	0.00400376
ENSMUSG00000028039.12	Efna3	2.97144	2.40415	0.000274699	0.0456055
ENSMUSG00000091721.5	Gimd1	6.28929	2.40346	3.89861e-28	0.000389431
ENSMUSG00000029919.6	Hpgds	5.06548	2.39958	2.05435e-13	1.18709e-05
ENSMUSG00000046056.16	Sbsn	3.13222	2.39941	0.000142739	0.00704128
ENSMUSG00000020415.17	Pttg1	5.29549	2.39714	2.73152e-15	0.000689334
ENSMUSG00000050148.10	Ubqln2	9.07686	2.39696	2.17329e-76	0.00135133
ENSMUSG00000030695.17	Aldoa	10.1847	2.39684	3.47235e-76	0.000446787
ENSMUSG00000026223.16	Itm2c	9.46857	2.39655	2.39596e-77	5.95378e-05
ENSMUSG00000047821.17	Trim16	3.10795	2.39489	0.000168218	0.000991771
ENSMUSG00000031709.16	Tbc1d9	5.69905	2.39414	1.44197e-19	1.17721e-05
ENSMUSG00000079227.11	Ccr5	6.84271	2.39346	2.46487e-37	0.00212445
ENSMUSG00000033453.9	Adamts15	3.83158	2.39321	1.64152e-06	0.00367949
ENSMUSG00000020212.15	Mdm1	3.68541	2.39198	5.12664e-06	0.000611801
ENSMUSG00000028581.18	Laptm5	8.16604	2.39057	3.18397e-64	5.1433e-05
ENSMUSG00000056832.15	Ttc26	4.14391	2.39043	1.01932e-07	0.0356503
ENSMUSG00000005973.7	Rcn1	7.4104	2.38953	6.71121e-49	0.00344529
ENSMUSG00000032802.9	Srxn1	8.97371	2.3873	1.40952e-75	0.0181289
ENSMUSG00000022048.9	Dpysl2	6.03086	2.38651	8.48275e-24	0.00658252
ENSMUSG00000022892.12	App	11.2978	2.38586	3.21595e-69	0.00044081
ENSMUSG00000062825.16	Actg1	7.94443	2.38581	1.47219e-59	0.00208257
ENSMUSG00000028716.16	Pdzk1ip1	4.81957	2.38434	1.60124e-11	0.0038457
ENSMUSG00000026980.16	Ly75	7.08523	2.3841	1.13e-41	0.00104606
ENSMUSG00000034462.10	Pkd2	7.82192	2.38306	4.53636e-57	0.00481238
ENSMUSG00000040483.16	Xaf1	5.07573	2.38304	2.18021e-13	0.00376652
ENSMUSG00000031207.17	Msn	9.41944	2.38247	2.03153e-76	0.00107992
ENSMUSG00000038644.15	Pold1	5.33357	2.38229	1.688e-15	0.000235226
ENSMUSG00000039953.14	Clstn1	7.2951	2.38173	6.35666e-46	0.00647241
ENSMUSG00000040990.18	Sh3kbp1	6.19286	2.3815	4.61922e-26	0.000371584
ENSMUSG00000021838.18	Samd4	6.34005	2.38043	1.68172e-28	3.92412e-05
ENSMUSG00000039903.19	Eva1c	3.68996	2.37892	5.75832e-06	0.0125486
ENSMUSG00000079429.10	Mroh2a	4.49768	2.37687	1.74577e-09	0.00194337
ENSMUSG00000061758.14	Akr1b10	4.37213	2.37667	8.39078e-09	0.000707943
ENSMUSG00000046157.14	Tmem229b	5.7317	2.37527	9.93127e-20	0.000239966
ENSMUSG00000093565.2	Rab26os	2.93637	2.3751	0.000479378	0.0119096
ENSMUSG00000032698.16	Lmo2	6.94649	2.37457	8.51142e-39	0.0139633
ENSMUSG00000004508.7	Gab2	5.96537	2.37258	1.37892e-22	0.000106805
ENSMUSG00000042766.18	Trim46	2.92027	2.36936	0.000561085	0.012514
ENSMUSG00000026972.16	Arrdc1	4.96465	2.36932	2.21915e-12	0.000174161
ENSMUSG00000003355.8	Fkbp11	7.11717	2.36868	6.233e-42	0.00122948
ENSMUSG00000059089.5	Fcgr4	5.26079	2.3681	8.74423e-15	0.00543782
ENSMUSG00000070883.4	Ccdc173	3.265	2.36718	8.98414e-05	0.00361949
ENSMUSG00000022488.10	Nckap1l	7.66472	2.36587	1.77839e-53	0.000131241
ENSMUSG00000030978.11	Rrm1	7.62259	2.36553	1.03806e-52	6.68185e-06
ENSMUSG00000025165.13	Sectm1a	4.61494	2.36552	4.09787e-10	0.0290438
ENSMUSG00000042684.9	Npl	6.21994	2.36382	3.48767e-26	0.00260297
ENSMUSG00000030187.16	Klra2	4.88858	2.36257	1.00956e-11	0.000239062
ENSMUSG00000046207.15	Pik3r6	4.35381	2.36236	1.30814e-08	0.0013446
ENSMUSG00000000958.11	Slc7a7	6.91344	2.36014	1.24036e-37	8.5791e-05
ENSMUSG00000026646.17	Suv39h2	3.56216	2.36002	1.47024e-05	0.000400187
ENSMUSG00000025978.15	Rftn2	3.40685	2.35938	4.00483e-05	9.47109e-05
ENSMUSG00000039629.15	Strip2	3.07892	2.35513	0.000298729	0.00456523
ENSMUSG00000033880.12	Lgals3bp	9.61399	2.35502	3.9642e-75	0.000933125
ENSMUSG00000032537.16	Ephb1	2.70466	2.35304	0.00150744	0.00449019
ENSMUSG00000027006.14	Dnajc10	10.1277	2.35185	6.51377e-74	0.000528712
ENSMUSG00000037736.21	Limch1	5.34638	2.35142	3.31216e-15	3.08382e-05
ENSMUSG00000023505.14	Cdca3	5.23441	2.35118	3.62761e-14	0.00071281
ENSMUSG00000051506.18	Wdfy4	6.71554	2.3491	8.06871e-34	0.000380165
ENSMUSG00000040189.19	Odad1	3.10144	2.3451	0.000263535	0.0358907
ENSMUSG00000048965.10	Mrgpre	4.54408	2.34374	1.90419e-09	0.000823641
ENSMUSG00000036672.6	Cenpt	4.73498	2.34284	1.33978e-10	2.33886e-05
ENSMUSG00000066456.15	Hmgn3	3.68225	2.34077	8.12248e-06	0.00206224
ENSMUSG00000022838.15	Eaf2	3.10428	2.34064	0.000219096	0.0328199
ENSMUSG00000004933.18	Matk	3.69036	2.33943	6.93716e-06	0.00100769
ENSMUSG00000002111.9	Spi1	6.37738	2.33916	4.44919e-28	5.51119e-06
ENSMUSG00000028645.12	Slc2a1	7.71663	2.33839	5.03345e-53	0.0170559
ENSMUSG00000027009.19	Itga4	6.79332	2.33639	7.80217e-35	0.00559447
ENSMUSG00000050965.15	Prkca	7.20808	2.33609	1.59054e-42	2.3515e-05
ENSMUSG00000032489.18	Kif9	3.68345	2.33602	8.01156e-06	3.11394e-05
ENSMUSG00000070476.11	Fam217b	4.16665	2.33275	2.0456e-07	0.000138052
ENSMUSG00000036745.16	Ttll7	5.1375	2.33232	2.89671e-13	5.51123e-05
ENSMUSG00000042677.8	Zc3h12a	5.93185	2.33133	2.04778e-21	0.000263915
ENSMUSG00000024909.16	Efemp2	5.70057	2.32904	1.87368e-18	0.00643128
ENSMUSG00000023903.9	Mmp25	3.0957	2.32898	0.000290807	0.000766622
ENSMUSG00000020326.8	Ccng1	9.53554	2.32856	1.57411e-73	1.36784e-05
ENSMUSG00000019467.16	Arhgef25	4.89718	2.32797	1.80879e-11	0.00796497
ENSMUSG00000112023.2	Lilr4b	5.96165	2.327	1.42354e-21	0.00401272
ENSMUSG00000056130.11	Ticam2	3.40171	2.32608	5.57128e-05	0.000101382
ENSMUSG00000049630.7	C1ql3	3.79161	2.32449	4.81576e-06	0.0303329
ENSMUSG00000025154.16	Arhgap19	6.0316	2.32397	1.61942e-22	0.000173375
ENSMUSG00000036246.15	Gmip	6.64813	2.32303	5.86224e-32	0.000133076
ENSMUSG00000037419.10	Endod1	6.19977	2.32263	5.99602e-25	0.00475682
ENSMUSG00000055994.16	Nod2	3.78321	2.32219	4.89714e-06	2.90418e-05
ENSMUSG00000024533.18	Spire1	4.78796	2.31969	9.65066e-11	0.000167435
ENSMUSG00000046805.11	Mpeg1	11.5319	2.3195	2.65286e-64	0.000616826
ENSMUSG00000015944.10	Castor2	5.96629	2.31777	1.49002e-21	0.000215683
ENSMUSG00000022505.10	Emp2	6.63449	2.31759	1.92625e-31	0.00119414
ENSMUSG00000013089.16	Etv5	6.25575	2.31636	1.34236e-25	0.00136616
ENSMUSG00000057329.8	Bcl2	5.7314	2.31295	1.30227e-18	0.000589135
ENSMUSG00000024501.21	Dpysl3	6.94935	2.31166	1.20068e-36	0.00207614
ENSMUSG00000038740.10	Mvb12b	5.42577	2.31098	2.81291e-15	0.0249076
ENSMUSG00000078853.9	Igtp	9.85072	2.31034	1.42507e-72	0.0242199
ENSMUSG00000040209.13	Zfp704	7.93264	2.3068	1.35381e-55	0.000106416
ENSMUSG00000019214.15	Chtf18	3.78524	2.30551	5.74746e-06	0.000166118
ENSMUSG00000034349.15	Smc4	8.25452	2.30506	2.72174e-61	5.24099e-05
ENSMUSG00000050555.10	Hyls1	4.18057	2.30427	2.20931e-07	0.000181701
ENSMUSG00000040158.13	Tax1bp3	5.46512	2.30246	1.27979e-15	0.000532118
ENSMUSG00000025395.15	Prim1	5.57396	2.30241	9.45623e-17	0.000338945
ENSMUSG00000035112.18	Wnk4	5.1561	2.29793	6.62149e-13	0.0136923
ENSMUSG00000042129.9	Rassf4	6.91904	2.29652	9.87578e-36	1.93097e-06
ENSMUSG00000030427.18	Lilra6	2.86286	2.29593	0.00125513	0.00489635
ENSMUSG00000031503.14	Col4a2	10.2815	2.29544	3.52445e-70	0.000710164
ENSMUSG00000047181.13	Samd14	4.81693	2.29477	1.40592e-10	0.0403993
ENSMUSG00000036944.7	Tmem71	5.38097	2.29409	1.00976e-14	4.3807e-05
ENSMUSG00000022309.10	Angpt1	4.60162	2.29238	1.92149e-09	0.00100513
ENSMUSG00000041238.17	Rbbp8	6.90824	2.29226	2.70899e-35	6.44065e-06
ENSMUSG00000024511.16	Rab27b	4.77321	2.29163	2.45463e-10	0.0190113
ENSMUSG00000028893.9	Sesn2	6.90756	2.28903	2.52346e-35	4.49574e-06
ENSMUSG00000018398.19	Septin8	7.24991	2.28874	1.81249e-41	0.0109292
ENSMUSG00000042523.13	Dnal1	4.81234	2.28853	1.61856e-10	0.011091
ENSMUSG00000048807.3	Slc35e4	3.37443	2.28842	9.54114e-05	0.00564598
ENSMUSG00000090626.10	Tex9	3.36904	2.28376	9.70394e-05	0.00130199
ENSMUSG00000043953.13	Ccrl2	4.38578	2.28346	3.84138e-08	0.00194263
ENSMUSG00000022965.9	Ifngr2	8.20827	2.28195	2.69278e-59	0.00216009
ENSMUSG00000030681.19	Mvp	9.34903	2.28173	1.22091e-70	7.01942e-05
ENSMUSG00000064210.8	Ano6	7.48953	2.27929	3.66394e-46	0.00231895
ENSMUSG00000018395.20	Kif3a	6.22936	2.2789	2.41177e-24	0.00017987
ENSMUSG00000031107.7	Rbmx2	3.98515	2.27868	1.93991e-06	0.000499124
ENSMUSG00000051444.10	Bbs12	3.27915	2.2761	0.000133557	0.0121774
ENSMUSG00000040265.17	Dnm3	3.87115	2.27393	4.92311e-06	0.00493003
ENSMUSG00000028044.7	Cks1b	6.31978	2.27353	1.54823e-25	7.55369e-05
ENSMUSG00000027635.16	Dsn1	4.53394	2.27323	6.97025e-09	0.00081808
ENSMUSG00000018378.14	Cuedc1	6.08482	2.27292	3.23763e-22	0.00417951
ENSMUSG00000037788.15	Vopp1	6.86872	2.26959	5.17763e-34	1.89388e-05
ENSMUSG00000028152.11	Tspan5	4.52964	2.26936	7.53076e-09	4.40904e-05
ENSMUSG00000020142.13	Slc1a4	6.28457	2.26712	6.01244e-25	0.00116957
ENSMUSG00000034758.13	Tle6	4.22512	2.26661	2.88134e-07	0.00675555
ENSMUSG00000016206.7	H2-M3	5.57956	2.26406	2.98564e-16	7.3412e-05
ENSMUSG00000029449.12	Rhof	3.9525	2.26298	3.02763e-06	0.00314109
ENSMUSG00000047757.18	Fancb	3.64842	2.26228	2.02923e-05	0.000437892
ENSMUSG00000053746.9	Ptrh1	3.62903	2.26058	2.60482e-05	0.0145916
ENSMUSG00000034959.9	Rubcnl	3.52235	2.2578	4.24484e-05	0.0136747
ENSMUSG00000047810.10	Ccdc88b	6.25862	2.25774	2.30935e-24	3.86174e-05
ENSMUSG00000034320.15	Slc26a2	7.38783	2.257	3.66981e-43	0.000362289
ENSMUSG00000058900.6	Rsl1	3.51792	2.25612	4.92828e-05	7.65308e-05
ENSMUSG00000030768.13	Disp1	5.54347	2.25576	9.99014e-16	0.00138803
ENSMUSG00000032815.17	Fanca	4.97208	2.25461	2.51483e-11	0.000116778
ENSMUSG00000022369.14	Mtbp	4.57713	2.25428	5.99894e-09	0.000675
ENSMUSG00000027510.18	Rbm38	5.17936	2.25422	1.1861e-12	0.00444303
ENSMUSG00000032113.17	Chek1	4.74381	2.2539	7.57649e-10	4.54475e-05
ENSMUSG00000060063.10	Alox5ap	4.05001	2.25052	1.92123e-06	0.00462699
ENSMUSG00000026094.15	Stk17b	6.97245	2.2505	3.33576e-35	0.000490434
ENSMUSG00000070942.9	Il1rl2	4.21899	2.25046	3.83008e-07	0.00164508
ENSMUSG00000038147.15	Cd84	6.79324	2.24981	4.30291e-32	0.00264996
ENSMUSG00000061666.7	Gdpd1	6.0161	2.24897	7.9896e-21	0.000238305
ENSMUSG00000004099.17	Dnmt1	7.99558	2.24854	4.98224e-54	6.63907e-07
ENSMUSG00000029096.16	Htra3	4.74969	2.24797	8.09324e-10	0.00395592
ENSMUSG00000021608.16	Lpcat1	6.07307	2.2468	1.35516e-21	3.62398e-05
ENSMUSG00000072980.4	Oip5	3.0455	2.2466	0.000707607	0.00179348
ENSMUSG00000036469.17	Marchf1	5.71492	2.24623	2.36299e-17	0.00165384
ENSMUSG00000031827.14	Cotl1	8.17656	2.24573	5.56942e-57	4.26756e-05
ENSMUSG00000046722.15	Cdc42se1	8.47391	2.24471	4.51202e-62	2.10838e-06
ENSMUSG00000055184.5	Fam72a	3.95949	2.2437	3.47937e-06	0.000286028
ENSMUSG00000029446.15	Psph	6.0334	2.24362	4.10915e-21	6.40988e-05
ENSMUSG00000053886.5	Sh2d4a	5.00773	2.24337	2.07477e-11	0.000264202
ENSMUSG00000029810.16	Tmem176b	11.3107	2.24254	6.2004e-62	4.97551e-07
ENSMUSG00000037455.17	Slc18b1	5.50354	2.24034	3.63413e-15	5.56069e-06
ENSMUSG00000022415.13	Syngr1	4.01919	2.23846	3.13291e-06	0.00733572
ENSMUSG00000041734.16	Kirrel	5.9951	2.23827	2.56415e-20	0.0279598
ENSMUSG00000045629.9	Sh3tc2	5.17836	2.23788	1.8106e-12	0.0050118
ENSMUSG00000049382.11	Krt8	11.0117	2.23501	2.66519e-63	0.000125179
ENSMUSG00000055541.19	Lair1	6.15019	2.23414	2.20714e-22	0.00641345
ENSMUSG00000029468.18	P2rx7	6.1065	2.23399	8.93454e-22	4.24364e-05
ENSMUSG00000068245.15	Phf11d	5.32278	2.23327	1.80945e-13	0.00247886
ENSMUSG00000007594.11	Hapln4	6.23302	2.23308	1.43015e-23	0.00488413
ENSMUSG00000028671.17	Gale	7.64253	2.23208	1.4725e-47	0.000698854
ENSMUSG00000020282.19	Rhbdf1	6.67791	2.23157	8.24431e-30	5.36487e-05
ENSMUSG00000034810.8	Scn7a	3.3323	2.23112	0.000208354	0.0146956
ENSMUSG00000020785.18	Camkk1	2.86443	2.23092	0.00173633	0.00423173
ENSMUSG00000019810.16	Fuca2	6.95057	2.23061	3.16789e-34	3.44288e-05
ENSMUSG00000037012.19	Hk1	6.33805	2.22976	8.80703e-25	0.00194415
ENSMUSG00000068566.14	Myadm	8.71894	2.22718	3.39138e-65	0.000355326
ENSMUSG00000000957.12	Mmp14	9.41021	2.22702	1.29946e-67	0.00153898
ENSMUSG00000015568.17	Lpl	8.56511	2.22591	1.22566e-62	0.00506598
ENSMUSG00000006585.4	Cdt1	5.35365	2.22475	1.32259e-13	0.000165847
ENSMUSG00000028019.10	Pdgfc	6.50168	2.22362	4.30226e-27	0.00845721
ENSMUSG00000086316.9	Nbdy	3.94217	2.22314	5.36827e-06	0.000275992
ENSMUSG00000039697.17	Ncoa7	4.8523	2.22297	2.95562e-10	0.00157343
ENSMUSG00000055320.19	Tead1	8.59008	2.22271	8.87696e-63	0.00310536
ENSMUSG00000028780.14	Sema3c	4.98909	2.21912	5.20212e-11	0.0146815
ENSMUSG00000002699.14	Lcp2	6.46146	2.21906	1.72627e-26	7.13793e-05
ENSMUSG00000095115.3	Itpripl2	7.98414	2.21792	2.07302e-52	2.57602e-06
ENSMUSG00000092060.5	Bend4	4.78779	2.21478	8.59124e-10	3.256e-05
ENSMUSG00000044702.14	Palb2	3.83257	2.21424	1.19689e-05	0.000416836
ENSMUSG00000042622.15	Maff	6.39133	2.21414	2.98478e-25	0.00179386
ENSMUSG00000022378.15	Cyrib	7.56278	2.21383	4.13557e-45	2.15871e-06
ENSMUSG00000063659.12	Zbtb18	9.22945	2.2128	1.37591e-66	0.00252397
ENSMUSG00000052889.12	Prkcb	5.8581	2.21115	2.44022e-18	0.000316217
ENSMUSG00000051934.6	Spats2	7.28636	2.21039	1.71589e-39	6.02924e-05
ENSMUSG00000026797.17	Stxbp1	6.51335	2.20988	7.74451e-27	0.000861629
ENSMUSG00000036053.18	Fmnl2	7.60985	2.20964	6.13301e-46	0.000586654
ENSMUSG00000047996.17	Prrg1	5.07159	2.20931	1.97334e-11	0.000965899
ENSMUSG00000056919.10	Cep162	6.74232	2.20919	3.29191e-30	0.000290088
ENSMUSG00000003500.14	Impdh1	6.13634	2.20829	1.20999e-21	9.46671e-05
ENSMUSG00000033762.9	Recql4	2.81859	2.2074	0.00255139	0.000206505
ENSMUSG00000024538.9	Ppic	6.25151	2.20718	4.47439e-23	0.000842395
ENSMUSG00000032011.6	Thy1	5.37716	2.20537	1.41336e-13	0.00303149
ENSMUSG00000022901.14	Cd86	5.61299	2.20519	9.87969e-16	0.000350319
ENSMUSG00000039286.13	Fndc3b	9.74802	2.20459	1.11413e-66	0.000188002
ENSMUSG00000014453.5	Blk	3.03493	2.20457	0.000877733	0.0186131
ENSMUSG00000038178.17	Slc43a2	8.54417	2.20414	5.34192e-61	0.0032321
ENSMUSG00000033083.17	Tbc1d4	6.5035	2.20271	1.31781e-26	0.00120677
ENSMUSG00000026678.11	Rgs5	10.6108	2.20185	1.12056e-63	0.0136879
ENSMUSG00000035314.11	Gdpd5	5.13181	2.20133	7.96682e-12	0.00191063
ENSMUSG00000028392.16	Bspry	3.71208	2.201	3.08743e-05	0.0467976
ENSMUSG00000039158.12	Akna	6.52806	2.20001	6.47092e-27	0.00106676
ENSMUSG00000036109.18	Mbnl3	3.71547	2.19967	2.65063e-05	0.0016875
ENSMUSG00000041361.14	Myzap	5.51114	2.19951	1.2183e-14	5.6905e-06
ENSMUSG00000001300.17	Efnb2	6.15349	2.19769	1.17476e-21	2.75488e-05
ENSMUSG00000020937.15	Plcd3	3.01027	2.1972	0.00117784	0.00571235
ENSMUSG00000034459.9	Ifit1	5.83136	2.19687	7.51579e-18	0.0246167
ENSMUSG00000029763.18	Exoc4	8.32004	2.19653	7.02011e-57	1.14172e-05
ENSMUSG00000047180.9	Neurl3	6.51831	2.19649	9.56769e-27	0.000466308
ENSMUSG00000020844.7	Nxn	5.45438	2.19614	3.71018e-14	0.000178957
ENSMUSG00000078851.5	H2aw	3.35125	2.19604	0.000203948	0.000101374
ENSMUSG00000022436.17	Sh3bp1	4.1746	2.19262	1.29191e-06	0.00191315
ENSMUSG00000036678.9	Aaas	6.74687	2.19086	8.19002e-30	1.40903e-05
ENSMUSG00000042109.9	Csdc2	2.98717	2.1903	0.00154986	0.0245232
ENSMUSG00000039470.16	Zdhhc2	5.85268	2.19009	7.23674e-18	0.00839854
ENSMUSG00000030254.17	Rad18	4.82742	2.18996	8.34249e-10	5.61353e-05
ENSMUSG00000105096.2	Gbp10	5.89839	2.1899	1.79001e-18	0.02379
ENSMUSG00000031843.3	Mphosph6	5.68588	2.1863	4.35038e-16	0.000150814
ENSMUSG00000039316.15	Rftn1	5.78747	2.18408	4.21228e-17	3.70313e-05
ENSMUSG00000021322.9	Aoah	3.73786	2.18363	2.5764e-05	0.00128932
ENSMUSG00000000058.7	Cav2	6.88401	2.183	1.39784e-31	0.0165858
ENSMUSG00000052821.4	Cysltr1	4.02507	2.18223	4.79546e-06	0.00171122
ENSMUSG00000028195.5	Ccn1	7.25711	2.18005	1.18247e-37	0.0350755
ENSMUSG00000049047.12	Armcx3	5.64847	2.17744	1.44206e-15	0.000274421
ENSMUSG00000027959.15	Sass6	4.09559	2.17713	3.34743e-06	0.0129901
ENSMUSG00000074813.15	Morrbid	4.70976	2.17708	5.44423e-09	0.00507785
ENSMUSG00000056476.14	Med12l	6.73317	2.17668	2.73522e-29	1.70688e-06
ENSMUSG00000021665.10	Hexb	6.91325	2.176	6.80427e-32	5.95314e-05
ENSMUSG00000029530.17	Ccr9	3.80363	2.17581	2.09786e-05	0.000788301
ENSMUSG00000026785.15	Pkn3	4.17899	2.17525	1.4858e-06	2.16761e-05
ENSMUSG00000001166.18	Oas1c	2.77781	2.17401	0.0039136	0.0101349
ENSMUSG00000029570.6	Lfng	5.43597	2.17127	1.11896e-13	0.000194675
ENSMUSG00000039911.14	Spsb1	5.89653	2.16908	5.14387e-18	0.0058566
ENSMUSG00000009092.6	Derl3	5.57686	2.16892	7.61221e-15	0.0141511
ENSMUSG00000033420.13	Antxr1	5.45155	2.16621	1.36388e-13	0.00549127
ENSMUSG00000013275.10	Slc41a1	6.73907	2.16602	5.21239e-29	0.00117441
ENSMUSG00000035929.12	H2-Q4	9.28944	2.16509	3.71895e-64	3.8864e-06
ENSMUSG00000035356.18	Nfkbiz	7.13896	2.1647	3.33358e-35	0.000145712
ENSMUSG00000059323.15	Tonsl	4.64584	2.16363	1.43234e-08	0.000406352
ENSMUSG00000016028.12	Celsr1	8.29342	2.15965	7.02239e-55	0.000616938
ENSMUSG00000056290.17	Ms4a4b	2.97475	2.15714	0.0017654	0.00475954
ENSMUSG00000072568.5	Lratd2	7.58278	2.15661	4.47573e-43	1.59827e-05
ENSMUSG00000022969.14	Il10rb	6.64993	2.15629	1.54483e-27	8.71215e-06
ENSMUSG00000051278.13	Zgrf1	4.08182	2.15509	4.71624e-06	0.000851981
ENSMUSG00000059674.8	Cdh24	3.60288	2.15466	7.65773e-05	0.00886914
ENSMUSG00000022945.13	Chaf1b	5.4292	2.15459	2.39982e-13	0.00202623
ENSMUSG00000020641.17	Rsad2	5.64398	2.15174	2.80438e-15	0.0192379
ENSMUSG00000079555.3	Haus3	6.04204	2.14926	2.48751e-19	3.16419e-05
ENSMUSG00000060675.14	Plaat3	7.54008	2.14908	3.87564e-42	0.00178142
ENSMUSG00000026880.12	Stom	9.55835	2.14889	1.15499e-63	0.00731945
ENSMUSG00000034028.17	Cd226	3.18245	2.14804	0.000625842	0.0416642
ENSMUSG00000032839.14	Trpc1	3.46441	2.14764	0.000173745	0.00829335
ENSMUSG00000033066.17	Gas7	6.37994	2.14504	2.12329e-23	0.00732273
ENSMUSG00000028456.19	Unc13b	6.90818	2.14491	5.5388e-31	0.000208797
ENSMUSG00000047409.14	Ctdspl	7.17388	2.14478	3.05436e-35	0.00623736
ENSMUSG00000051279.3	Gdf6	4.52456	2.144	7.22431e-08	0.000941655
ENSMUSG00000022587.15	Ly6e	11.6344	2.14304	3.16314e-55	0.000205928
ENSMUSG00000027932.15	Slc27a3	3.46029	2.14086	0.00019836	0.00869258
ENSMUSG00000035725.14	Prkx	6.8416	2.14038	9.60037e-30	8.78492e-06
ENSMUSG00000003153.11	Slc2a3	3.77693	2.13942	3.97156e-05	0.00543197
ENSMUSG00000035279.9	Ssc5d	3.68491	2.13493	6.70432e-05	0.0153798
ENSMUSG00000049225.15	Pdp1	4.88991	2.1345	1.26779e-09	0.000737672
ENSMUSG00000046688.15	Tifa	7.35278	2.13411	5.36615e-38	0.00214739
ENSMUSG00000026786.15	Apbb1ip	5.8801	2.13305	3.35591e-17	0.000385947
ENSMUSG00000021754.18	Map3k1	8.6872	2.13304	1.82761e-59	0.00065011
ENSMUSG00000058755.4	Osm	2.79696	2.13136	0.00436927	0.0482191
ENSMUSG00000031907.10	Zfp90	4.90307	2.13093	1.03656e-09	0.000507462
ENSMUSG00000035199.7	Arl6ip5	9.31048	2.12913	3.00777e-62	6.81511e-06
ENSMUSG00000036617.18	Etl4	8.21854	2.12878	5.42202e-52	0.000227234
ENSMUSG00000032280.17	Tle3	8.56779	2.12764	2.30987e-57	0.000527411
ENSMUSG00000015501.11	Hivep2	7.45745	2.12418	1.81529e-39	0.000171126
ENSMUSG00000038168.6	P3h2	3.89319	2.12271	2.15029e-05	0.00453432
ENSMUSG00000027347.19	Rasgrp1	5.597	2.12228	2.1097e-14	0.000297292
ENSMUSG00000039202.13	Abhd2	12.3443	2.12186	3.36803e-50	0.00127608
ENSMUSG00000022831.15	Hcls1	6.96378	2.11928	3.8168e-31	0.0001318
ENSMUSG00000026380.11	Tfcp2l1	7.64821	2.11724	7.50692e-43	0.000661372
ENSMUSG00000041936.19	Agrn	9.97026	2.11623	1.21457e-61	0.00892125
ENSMUSG00000005583.17	Mef2c	6.49362	2.11553	1.60482e-24	0.000298935
ENSMUSG00000032258.16	Lca5	3.29326	2.11527	0.000591267	0.00814098
ENSMUSG00000032766.10	Gng11	6.08571	2.11493	3.46737e-19	0.000132819
ENSMUSG00000050132.14	Sarm1	3.29797	2.11439	0.000579362	0.0153494
ENSMUSG00000031093.15	Dock11	5.54154	2.11434	7.98748e-14	0.000110581
ENSMUSG00000057335.12	Cep170	7.83938	2.11402	1.3618e-45	0.000565286
ENSMUSG00000025986.7	Slc39a10	6.22531	2.11234	8.06652e-21	7.57206e-06
ENSMUSG00000045827.11	Serpinb9	7.54637	2.11139	9.77871e-41	0.000199471
ENSMUSG00000053965.11	Pde5a	5.83387	2.11078	2.11839e-16	0.000189778
ENSMUSG00000029516.20	Cit	5.02015	2.11075	3.84012e-10	0.00276843
ENSMUSG00000032020.16	Ubash3b	5.10633	2.11056	1.15142e-10	0.000308879
ENSMUSG00000066861.15	Oas1g	2.80503	2.10916	0.00407865	0.0424137
ENSMUSG00000024666.7	Tmem138	3.58076	2.10831	0.000126751	0.00769278
ENSMUSG00000052688.13	Rab7b	4.49994	2.10811	1.66417e-07	6.55902e-05
ENSMUSG00000041329.14	Atp1b2	3.17049	2.10625	0.000943889	0.00305711
ENSMUSG00000035711.6	Dok3	5.64401	2.10545	1.48455e-14	0.000205648
ENSMUSG00000042826.14	Fgf11	2.98626	2.10461	0.00233793	0.0159614
ENSMUSG00000020010.8	Vnn3	8.17715	2.10154	2.85099e-50	0.00982056
ENSMUSG00000056515.10	Rab31	7.13529	2.10133	4.04522e-33	0.0153657
ENSMUSG00000032320.8	Rcn2	5.79999	2.09579	8.24063e-16	0.010259
ENSMUSG00000048285.10	Frmd6	6.71545	2.09557	1.07031e-26	0.00219175
ENSMUSG00000034652.13	Cd300a	5.80444	2.09507	6.5409e-16	1.26409e-05
ENSMUSG00000001039.13	B9d1	3.96378	2.09484	1.99458e-05	0.00825527
ENSMUSG00000029171.13	Pgm2	6.31062	2.09397	1.48631e-21	1.39322e-05
ENSMUSG00000037731.6	Themis2	6.146	2.0933	1.21597e-19	0.00581801
ENSMUSG00000018983.10	E2f2	5.89712	2.09304	8.51697e-17	0.000349967
ENSMUSG00000062743.10	Zfp677	3.4146	2.093	0.000367809	0.0016888
ENSMUSG00000060206.12	Zfp462	4.60816	2.09283	8.13751e-08	0.0363453
ENSMUSG00000019779.16	Frk	7.36075	2.09228	1.26213e-36	0.000162664
ENSMUSG00000025352.7	Gdf11	3.44154	2.09221	0.000305246	0.00258136
ENSMUSG00000033721.17	Vav3	5.52392	2.09211	2.44878e-13	0.00124794
ENSMUSG00000049988.6	Lrrc25	4.726	2.09042	1.92809e-08	6.0889e-06
ENSMUSG00000037148.9	Arhgap10	4.96773	2.0891	1.05043e-09	0.000260479
ENSMUSG00000005873.7	Reep5	8.0731	2.08903	4.9276e-48	0.000127147
ENSMUSG00000060509.6	Xcr1	3.15358	2.08851	0.00110244	0.00529376
ENSMUSG00000012126.17	Ubxn11	2.96636	2.08832	0.00269787	0.00451518
ENSMUSG00000061186.16	Sfmbt2	3.41769	2.08829	0.000384558	0.00701887
ENSMUSG00000022687.13	Boc	2.7274	2.08829	0.00762237	0.0378386
ENSMUSG00000023021.16	Cers5	5.6374	2.0878	3.18688e-14	0.000194313
ENSMUSG00000026504.18	Sdccag8	6.28	2.08565	6.60917e-21	0.000274449
ENSMUSG00000022978.12	Mis18a	4.86591	2.08441	4.59606e-09	9.51359e-05
ENSMUSG00000003873.12	Bax	7.21902	2.08437	5.76751e-34	3.5352e-05
ENSMUSG00000004451.15	Ralb	7.83842	2.07899	4.05181e-44	0.000739661
ENSMUSG00000042104.19	Uggt2	5.64939	2.07662	3.68316e-14	0.000916001
ENSMUSG00000031788.15	Kifc3	8.05812	2.07435	3.84261e-47	2.12624e-06
ENSMUSG00000022747.18	St3gal6	5.31851	2.07355	1.53785e-11	0.00630286
ENSMUSG00000020882.18	Cacnb1	4.26379	2.0734	3.06923e-06	0.0163988
ENSMUSG00000079575.4	Rbpj-ps3	3.4281	2.07311	0.000389177	0.000901512
ENSMUSG00000019971.11	Cep290	6.34608	2.06939	2.31037e-21	0.00392321
ENSMUSG00000026009.15	Icos	4.21173	2.0662	4.21152e-06	0.0334833
ENSMUSG00000074129.15	Rpl13a	7.30571	2.06604	7.16521e-35	1.19916e-05
ENSMUSG00000004110.18	Cacna1e	3.86246	2.06264	4.06561e-05	0.0265182
ENSMUSG00000034329.17	Brip1	5.56731	2.0621	2.5219e-13	3.82775e-05
ENSMUSG00000053080.11	Zfta	6.34399	2.06178	3.33865e-21	0.00185751
ENSMUSG00000036943.10	Rab8b	7.06713	2.06168	5.60955e-31	2.18341e-05
ENSMUSG00000027239.15	Mdk	2.78245	2.06103	0.00623442	0.00625032
ENSMUSG00000052151.13	Plpp2	7.67208	2.06083	4.48809e-41	8.38296e-05
ENSMUSG00000027435.9	Cd93	7.87114	2.0606	5.76366e-44	0.000580433
ENSMUSG00000031066.11	Usp11	4.20282	2.05915	5.49933e-06	0.00164677
ENSMUSG00000027834.16	Serpini1	3.25102	2.05647	0.00111873	0.0103676
ENSMUSG00000017167.7	Cntnap1	5.69951	2.05584	2.21557e-14	0.00322322
ENSMUSG00000004317.15	Clcn5	7.8236	2.05467	6.00746e-43	0.000165502
ENSMUSG00000062545.5	Tlr12	4.758	2.05276	2.40333e-08	0.00797037
ENSMUSG00000028629.10	Exo5	5.03653	2.05014	1.03837e-09	1.67091e-06
ENSMUSG00000030790.16	Adm	4.41712	2.04998	9.98145e-07	0.0407237
ENSMUSG00000026126.16	Ptpn18	4.11127	2.0489	1.27059e-05	0.000551922
ENSMUSG00000032076.21	Cadm1	8.62858	2.04879	3.21294e-54	0.00161769
ENSMUSG00000105987.5	AI506816	3.63661	2.04843	0.000181772	0.00142203
ENSMUSG00000042804.14	Gpr153	4.70432	2.04757	6.17443e-08	0.0271555
ENSMUSG00000024737.3	Slc15a3	5.89037	2.04745	6.31708e-16	3.00203e-05
ENSMUSG00000044583.14	Tlr7	5.02822	2.04576	1.25772e-09	0.00559817
ENSMUSG00000001248.16	Gramd1a	8.02785	2.04541	2.17053e-45	0.0023348
ENSMUSG00000035640.19	Cbarp	4.26187	2.04534	4.39879e-06	0.00895976
ENSMUSG00000031609.4	Sap30	5.52377	2.04485	1.0972e-12	0.0018568
ENSMUSG00000069874.8	Irgm2	9.18666	2.04401	1.33999e-57	0.0142015
ENSMUSG00000060548.14	Tnfrsf19	5.98546	2.04398	8.35533e-17	0.00966626
ENSMUSG00000038252.14	Ncapd2	6.44244	2.04384	3.75586e-22	0.000144328
ENSMUSG00000021773.12	Comtd1	3.85287	2.04174	5.71266e-05	8.6664e-05
ENSMUSG00000024165.10	Jpt2	7.89293	2.0416	2.49384e-43	3.26638e-06
ENSMUSG00000030107.11	Usp18	5.40217	2.04135	7.7728e-12	0.0144926
ENSMUSG00000040428.20	Plekha4	2.74948	2.0364	0.00814681	0.00125185
ENSMUSG00000054942.14	Miga1	6.1278	2.03565	3.50444e-18	0.00840678
ENSMUSG00000007655.17	Cav1	6.73082	2.03199	2.04517e-25	0.000339197
ENSMUSG00000020649.12	Rrm2	7.32811	2.02929	6.47594e-34	0.000113185
ENSMUSG00000050605.18	Zfp61	3.4034	2.02919	0.000614	0.002038
ENSMUSG00000044155.12	Lsm8	6.05863	2.0284	2.62843e-17	0.000440312
ENSMUSG00000025856.16	Pdgfa	7.16038	2.02754	3.90371e-31	0.0372442
ENSMUSG00000022443.18	Myh9	12.2748	2.02684	1.57729e-46	2.52064e-06
ENSMUSG00000029581.15	Fscn1	6.73619	2.02405	2.82537e-25	6.36723e-06
ENSMUSG00000063605.6	Ccdc102a	4.17419	2.02388	1.1373e-05	0.000262261
ENSMUSG00000025701.13	Alox5	2.9571	2.02354	0.00384049	0.00249019
ENSMUSG00000029149.15	Krtcap3	4.3862	2.02307	1.95752e-06	0.00888965
ENSMUSG00000040339.11	Fam102b	6.14136	2.02272	4.44101e-18	0.00493708
ENSMUSG00000031776.18	Arl2bp	6.10733	2.02187	8.87756e-18	0.00365758
ENSMUSG00000042787.16	Exog	5.42843	2.02067	9.57571e-12	0.000187228
ENSMUSG00000038534.20	Osbpl7	5.90798	2.01735	1.23735e-15	0.00258944
ENSMUSG00000034413.15	Neurl1b	4.87738	2.01724	1.47934e-08	0.000333638
ENSMUSG00000027490.18	E2f1	5.31632	2.01599	6.56288e-11	0.000369351
ENSMUSG00000003283.16	Hck	5.71611	2.01551	5.85131e-14	8.41713e-05
ENSMUSG00000032366.16	Tpm1	9.48992	2.01495	1.81205e-56	1.31994e-05
ENSMUSG00000002668.9	Dennd1c	5.42625	2.01481	1.03492e-11	0.00134964
ENSMUSG00000093661.2	Eif4e3	6.51329	2.0148	1.90338e-22	0.00487164
ENSMUSG00000024053.12	Emilin2	6.64487	2.01419	7.7192e-24	0.0176832
ENSMUSG00000049804.10	Armcx4	5.96914	2.01318	4.20286e-16	0.0148795
ENSMUSG00000024013.16	Fgd2	5.76287	2.01305	2.47427e-14	8.55471e-05
ENSMUSG00000043015.16	Nemp2	4.45141	2.01197	1.18011e-06	3.31361e-05
ENSMUSG00000036381.14	P2ry14	5.1055	2.0114	9.10035e-10	0.000223125
ENSMUSG00000051735.8	Rinl	4.93406	2.01128	7.28694e-09	0.00161201
ENSMUSG00000021306.12	Gpr137b	4.56292	2.00957	4.76088e-07	0.000406657
ENSMUSG00000062127.12	Cttnbp2nl	7.40548	2.00865	2.12001e-34	0.00199186
ENSMUSG00000020886.18	Dlg4	5.04959	2.00703	2.48316e-09	0.00270269
ENSMUSG00000050394.15	Armcx6	2.70612	2.00679	0.0116309	0.0419582
ENSMUSG00000041390.19	Mdfic	8.34034	2.00627	4.68839e-48	0.000742761
ENSMUSG00000031165.7	Was	5.22099	2.00555	2.39415e-10	0.000489393
ENSMUSG00000022519.15	Srl	4.25493	2.0047	7.02122e-06	0.000342125
ENSMUSG00000007659.19	Bcl2l1	8.86934	2.0044	1.04919e-54	0.000784879
ENSMUSG00000070390.13	Nlrp1b	4.17095	2.00424	1.45139e-05	0.000422415
ENSMUSG00000020241.14	Col6a2	7.30758	2.00272	1.1491e-32	0.0101331
ENSMUSG00000030149.16	Klrk1	3.99696	2.00179	3.94745e-05	0.0299741
ENSMUSG00000029381.17	Shroom3	8.03824	2.00162	1.17777e-43	0.000117888
ENSMUSG00000034438.17	Gbp8	6.48499	2.00156	7.09569e-22	0.0260678
ENSMUSG00000033589.5	Reep4	5.83543	2.00041	8.8868e-15	2.36772e-05
ENSMUSG00000038725.14	Pkhd1l1	3.36512	2.00004	0.00107305	0.0477131
ENSMUSG00000035692.8	Isg15	5.64687	1.99873	3.7386e-13	0.049811
ENSMUSG00000026627.8	Pacc1	5.35162	1.9962	5.88076e-11	0.000284018
ENSMUSG00000048120.17	Entpd1	6.97592	1.99335	1.12873e-27	1.61617e-08
ENSMUSG00000022797.17	Tfrc	9.11719	1.99325	1.01333e-54	0.00111577
ENSMUSG00000062753.15	AI413582	4.36457	1.99198	3.59806e-06	0.00140178
ENSMUSG00000057058.17	Skap1	3.3875	1.99148	0.000819333	0.0184468
ENSMUSG00000019916.15	P4ha1	8.3484	1.99011	2.1001e-47	0.0233401
ENSMUSG00000020732.14	Rab37	2.90061	1.98817	0.00620181	0.0151517
ENSMUSG00000039252.12	Lgi2	3.48842	1.98797	0.000657351	0.0309609
ENSMUSG00000027201.17	Myef2	6.79084	1.98617	4.18244e-25	6.98178e-05
ENSMUSG00000020898.19	Ctc1	6.65773	1.98608	2.08522e-23	0.000111152
ENSMUSG00000061533.17	Cep128	5.0572	1.98446	3.00837e-09	0.000177049
ENSMUSG00000049037.9	Clec4a1	5.21882	1.98315	3.62909e-10	0.00803859
ENSMUSG00000037860.16	Aim2	4.91883	1.98219	1.5268e-08	0.000974513
ENSMUSG00000031389.18	Arhgap4	5.52158	1.98165	5.91394e-12	0.00285885
ENSMUSG00000045751.17	Mms22l	5.16568	1.98095	9.38588e-10	0.000311428
ENSMUSG00000057706.8	Mex3b	3.49404	1.97968	0.00063981	0.0326257
ENSMUSG00000070802.6	Pnmal2	2.91709	1.9796	0.00658426	0.0192323
ENSMUSG00000060791.16	Gmfg	4.80508	1.97949	6.73175e-08	0.00161207
ENSMUSG00000045838.9	Ccdc9b	5.40578	1.9794	4.34911e-11	0.0127142
ENSMUSG00000070047.15	Fat1	10.4095	1.97692	3.7537e-53	0.000162432
ENSMUSG00000017550.15	Atad5	5.23473	1.97456	4.576e-10	0.000115989
ENSMUSG00000030811.15	Fbxl19	6.54934	1.97398	8.02801e-22	0.00300352
ENSMUSG00000032657.16	Fam189b	3.6045	1.97106	0.000390539	7.01187e-05
ENSMUSG00000057751.15	Megf6	4.54888	1.96828	9.70072e-07	0.00387613
ENSMUSG00000001120.16	Pcbp3	3.49639	1.96555	0.000674357	0.00133374
ENSMUSG00000026121.14	Sema4c	6.22319	1.96512	5.95008e-18	0.000332057
ENSMUSG00000030095.11	Tmem43	7.69308	1.96426	1.07167e-37	2.00729e-05
ENSMUSG00000038146.9	Notch3	5.94376	1.96394	3.53182e-15	7.64238e-05
ENSMUSG00000039178.10	Tbc1d19	5.35996	1.96193	1.39208e-10	0.0148206
ENSMUSG00000030089.16	Slc41a3	4.54268	1.96158	1.16177e-06	0.0108456
ENSMUSG00000033467.13	Crlf2	5.29485	1.96065	3.05977e-10	0.000430308
ENSMUSG00000040606.15	Kazn	5.14218	1.96041	2.08988e-09	5.60319e-05
ENSMUSG00000020836.16	Coro6	2.88922	1.96008	0.00775851	0.0230236
ENSMUSG00000021596.17	Mctp1	2.89286	1.95974	0.00802576	0.00821635
ENSMUSG00000038296.15	Galnt18	5.11354	1.95847	3.31685e-09	0.0400776
ENSMUSG00000020121.16	Srgap1	4.85447	1.95839	6.06577e-08	0.0245717
ENSMUSG00000014444.18	Piezo1	6.92441	1.95769	5.26566e-26	3.07963e-05
ENSMUSG00000040584.9	Abcb1a	5.97274	1.95723	2.21825e-15	0.000125508
ENSMUSG00000073591.5	Pcdhb22	2.88992	1.95592	0.00860952	0.0397255
ENSMUSG00000063065.14	Mapk3	8.84996	1.95567	3.61283e-52	0.000471851
ENSMUSG00000060639.6	H4c9	4.98488	1.9548	1.30653e-08	0.000488649
ENSMUSG00000058794.13	Nfe2	3.07428	1.95329	0.00404389	0.0004802
ENSMUSG00000039982.9	Dtx4	7.71869	1.95295	1.38829e-37	4.21112e-05
ENSMUSG00000020173.18	Cobl	8.35693	1.95225	8.27653e-46	1.09577e-05
ENSMUSG00000098112.9	Bin2	5.57772	1.95196	4.5747e-12	0.000166512
ENSMUSG00000047230.7	Cldn2	10.1094	1.95179	8.17287e-53	0.000910843
ENSMUSG00000035212.15	Leprot	7.54925	1.9512	8.88173e-35	0.00122412
ENSMUSG00000026737.13	Pip4k2a	6.90355	1.94899	1.67437e-25	7.39677e-05
ENSMUSG00000041308.7	Sntb2	8.12519	1.94804	1.43782e-42	0.000995804
ENSMUSG00000017146.13	Brca1	6.45878	1.94681	3.42704e-20	0.0149031
ENSMUSG00000059791.15	Nrm	4.49156	1.94461	2.15062e-06	0.000519419
ENSMUSG00000043895.7	S1pr2	6.69204	1.94431	7.33442e-23	0.000305013
ENSMUSG00000038893.13	Fam117a	5.38423	1.94361	1.38877e-10	0.000608993
ENSMUSG00000024854.5	Pold4	5.96762	1.94201	4.11789e-15	0.00338184
ENSMUSG00000036249.17	Rbm43	5.85818	1.94199	4.07036e-14	0.000717524
ENSMUSG00000039089.16	L3mbtl3	6.9379	1.94192	9.85147e-26	0.000179468
ENSMUSG00000020009.14	Ifngr1	8.53029	1.94009	1.58306e-47	0.0022529
ENSMUSG00000002900.18	Lamb1	7.30477	1.93952	1.17007e-30	0.00437229
ENSMUSG00000035713.16	Usp35	4.43475	1.93818	3.50547e-06	0.00276731
ENSMUSG00000069833.14	Ahnak	9.45521	1.93695	1.91795e-52	0.000986892
ENSMUSG00000020424.4	Castor1	3.78561	1.93512	0.000236369	0.000119923
ENSMUSG00000048058.18	Ldlrad3	6.3271	1.93489	1.79928e-18	0.000207511
ENSMUSG00000056531.12	Ccdc18	3.36341	1.93406	0.001441	0.00122889
ENSMUSG00000025602.14	Zfp202	3.88165	1.93365	0.000157639	0.00719819
ENSMUSG00000058571.12	Gpc6	5.69241	1.93343	1.43932e-12	0.00348883
ENSMUSG00000020467.16	Efemp1	6.63306	1.93286	7.12513e-22	0.0420279
ENSMUSG00000027351.15	Spred1	8.5778	1.93164	1.18182e-47	0.000965687
ENSMUSG00000032449.14	Slc25a36	6.31728	1.93075	2.75539e-18	0.0169873
ENSMUSG00000004085.15	Map3k20	7.85366	1.93061	1.75158e-38	0.000437167
ENSMUSG00000028063.16	Lmna	9.26122	1.92889	7.76646e-52	0.000194051
ENSMUSG00000036896.6	C1qc	8.96393	1.92829	3.51938e-51	0.00318834
ENSMUSG00000030188.13	Magohb	4.26945	1.92722	1.74144e-05	7.45001e-05
ENSMUSG00000054978.4	Kbtbd13	2.88027	1.92373	0.00933815	0.0368138
ENSMUSG00000023367.15	Tmem176a	11.1058	1.92306	8.64449e-48	3.55581e-05
ENSMUSG00000027004.4	Frzb	5.21124	1.92265	1.93611e-09	0.00397055
ENSMUSG00000016495.13	Plgrkt	6.14836	1.92222	1.96598e-16	1.63611e-05
ENSMUSG00000053477.19	Tcf4	8.68286	1.91777	2.23133e-48	6.39595e-05
ENSMUSG00000024299.18	Adamts10	6.67134	1.91763	6.14858e-22	0.000223473
ENSMUSG00000020974.7	Pole2	3.88224	1.91745	0.000172848	0.000912946
ENSMUSG00000030309.17	Caprin2	4.91963	1.91706	6.33116e-08	0.00297
ENSMUSG00000040276.16	Pacsin1	3.48099	1.91413	0.000960831	0.00329951
ENSMUSG00000022148.17	Fyb	6.92751	1.91412	5.81239e-25	0.000920957
ENSMUSG00000037572.18	Wdhd1	5.35907	1.91219	4.59155e-10	0.00014441
ENSMUSG00000025232.9	Hexa	8.22549	1.91167	2.1819e-42	3.34118e-07
ENSMUSG00000056220.15	Pla2g4a	4.85117	1.91155	1.46608e-07	0.00317048
ENSMUSG00000024965.10	Fermt3	6.72349	1.91064	1.92955e-22	7.18704e-06
ENSMUSG00000001034.18	Mapk7	4.87691	1.91021	1.05289e-07	0.000918946
ENSMUSG00000069601.15	Ank3	8.7718	1.90978	4.0175e-49	3.09276e-06
ENSMUSG00000031539.7	Ap3m2	5.30065	1.90839	9.47956e-10	0.000307191
ENSMUSG00000031629.15	Cenpu	3.21833	1.9076	0.00300821	0.000839818
ENSMUSG00000020101.15	Vsir	7.30038	1.9076	1.27786e-29	0.000164114
ENSMUSG00000031785.17	Adgrg1	6.03506	1.90656	4.94297e-15	0.000633397
ENSMUSG00000051579.11	Tceal8	8.18371	1.90605	1.31171e-41	8.94492e-05
ENSMUSG00000034875.6	Nudt19	8.40134	1.90246	4.00149e-44	0.000288267
ENSMUSG00000006931.16	P3h4	3.86785	1.90166	0.000239423	0.0492008
ENSMUSG00000036905.9	C1qb	9.05165	1.89852	6.02637e-50	0.00210854
ENSMUSG00000006782.17	Cnp	8.61136	1.897	1.74359e-46	0.00395102
ENSMUSG00000020547.6	Bzw2	7.39927	1.89675	1.0169e-30	0.00021173
ENSMUSG00000021036.11	Sptlc2	8.43036	1.89596	3.57777e-44	4.32114e-05
ENSMUSG00000064061.14	Dzip3	6.09539	1.8952	2.00639e-15	0.0029353
ENSMUSG00000028496.18	Mllt3	6.34204	1.89409	6.75611e-18	2.72646e-06
ENSMUSG00000036667.15	Tcaf1	6.99552	1.89311	3.98609e-25	0.000763454
ENSMUSG00000022090.11	Pdlim2	4.19116	1.89225	4.46207e-05	5.74689e-05
ENSMUSG00000029999.15	Tgfa	8.5254	1.89115	3.82948e-45	0.0202705
ENSMUSG00000003617.17	Cp	14.8193	1.89053	5.31113e-30	0.000508266
ENSMUSG00000047414.7	Flrt2	4.45807	1.88951	6.91369e-06	0.0384191
ENSMUSG00000018774.14	Cd68	7.07036	1.88691	5.06006e-26	5.63694e-06
ENSMUSG00000041954.19	Tnfrsf18	3.67073	1.88639	0.000582376	0.000119198
ENSMUSG00000027018.12	Hat1	6.85061	1.88467	3.34633e-23	0.000161589
ENSMUSG00000031639.13	Tlr3	6.89701	1.88448	8.91422e-24	0.00101457
ENSMUSG00000029687.17	Ezh2	6.89701	1.88426	7.9385e-24	0.00130273
ENSMUSG00000047407.18	Tgif1	7.92052	1.88266	2.34765e-37	7.40101e-05
ENSMUSG00000075284.11	Wipf1	7.11762	1.88083	2.17062e-26	2.46447e-05
ENSMUSG00000036887.6	C1qa	9.37023	1.87937	1.3781e-49	0.00218181
ENSMUSG00000029925.14	Tbxas1	5.58176	1.87919	3.75351e-11	0.000963353
ENSMUSG00000031853.6	Map3k21	6.93554	1.87894	5.47008e-24	0.0265288
ENSMUSG00000089774.3	Slc5a3	8.07966	1.87855	4.06116e-39	0.0176611
ENSMUSG00000032586.10	Traip	3.6794	1.87849	0.000578922	0.00189486
ENSMUSG00000003810.14	Mast2	8.71634	1.87738	7.97215e-47	3.53044e-06
ENSMUSG00000027254.14	Map1a	3.94603	1.87648	0.000192422	0.00994808
ENSMUSG00000034786.18	Gpsm3	4.8532	1.87631	2.43345e-07	0.000383039
ENSMUSG00000052911.10	Lamb2	7.40119	1.87606	5.38248e-30	0.0350291
ENSMUSG00000033287.17	Kctd17	6.12902	1.87399	1.85827e-15	2.04385e-05
ENSMUSG00000066684.11	Pilrb1	3.57581	1.87386	0.000961529	0.0280111
ENSMUSG00000031925.18	Maml2	5.7903	1.87349	1.43987e-12	0.000454028
ENSMUSG00000024074.9	Crim1	7.98062	1.87338	9.7539e-38	0.00476293
ENSMUSG00000001082.13	Mfsd10	5.5285	1.87151	1.04383e-10	8.874e-05
ENSMUSG00000031841.20	Cdh13	3.75731	1.87009	0.000476927	0.0075737
ENSMUSG00000074825.5	Itpripl1	6.50397	1.86929	3.60455e-19	0.000166372
ENSMUSG00000022199.13	Slc22a17	4.37317	1.86921	1.77071e-05	0.0101028
ENSMUSG00000030346.17	Rad51ap1	4.19092	1.86811	5.67269e-05	0.000491413
ENSMUSG00000039943.17	Plcb4	6.55016	1.86776	1.22362e-19	0.000562498
ENSMUSG00000020357.4	Flt4	9.52608	1.8673	3.62833e-49	0.0022371
ENSMUSG00000074579.15	Lekr1	3.44333	1.86621	0.00184656	0.0327587
ENSMUSG00000032688.10	Malt1	7.17019	1.86391	1.23262e-26	0.000238369
ENSMUSG00000041351.17	Rap1gap	7.58447	1.86381	2.91272e-32	0.00389839
ENSMUSG00000061665.8	Cd2ap	9.58486	1.8629	6.70125e-49	0.000236686
[truncated: 1,854 more rows]

## Sheet: Table S2C
Table S2C, Differentially expressed gened between Group-5 and Control.
Gene ID	Gene symbol	Log2(read counts)	Log2(fold change)	TCC FDR	t-test P-value
ENSMUSG00000037411.11	Serpine1	6.19808	11.5439	0	0.000513011
ENSMUSG00000034634.8	Ly6d	6.10493	11.33	0	0.00868935
ENSMUSG00000014813.10	Stc1	4.39541	11.1364	0	0.00848361
ENSMUSG00000028217.12	Cdh17	5.81129	10.6907	0	0.00238495
ENSMUSG00000026822.15	Lcn2	10.6116	10.6617	0	0.00218794
ENSMUSG00000022780.6	Meltf	3.98924	10.2412	6.41934e-242	3.97723e-05
ENSMUSG00000053398.12	Phgdh	3.60914	9.34719	2.10171e-145	1.21768e-06
ENSMUSG00000034127.16	Tspan8	7.16158	9.13321	0	7.07205e-05
ENSMUSG00000070777.6	Ceacam20	3.38639	9.11832	2.07482e-117	0.00416009
ENSMUSG00000029304.15	Spp1	12.0509	9.00784	0	1.92552e-06
ENSMUSG00000030111.10	A2m	7.32412	8.93356	0	0.000775042
ENSMUSG00000021187.15	Tc2n	4.27007	8.78388	5.42414e-181	0.0337276
ENSMUSG00000068744.13	Psrc1	4.8706	8.7706	5.5862e-253	0.000391149
ENSMUSG00000021678.10	F2rl1	3.19753	8.74061	3.83349e-92	0.002161
ENSMUSG00000017724.15	Etv4	3.2369	8.73654	1.69896e-94	0.0001585
ENSMUSG00000026981.16	Il1rn	5.54743	8.69169	0	7.29006e-06
ENSMUSG00000026255.16	Efhd1	3.15173	8.64901	1.62011e-86	0.043748
ENSMUSG00000037852.9	Cpe	7.37149	8.64317	0	0.000121864
ENSMUSG00000029359.14	Tesc	3.14995	8.56263	4.31843e-84	0.000355699
ENSMUSG00000024087.5	Cyp1b1	6.59893	8.50761	0	7.80223e-07
ENSMUSG00000034981.10	Parm1	5.11826	8.50106	9.59568e-264	5.61672e-05
ENSMUSG00000079042.11	Apela	3.10993	8.46361	2.98036e-79	0.000189037
ENSMUSG00000054932.7	Afp	9.65515	8.41853	0	7.31425e-07
ENSMUSG00000056071.13	S100a9	3.03524	8.41602	2.28099e-74	0.0215159
ENSMUSG00000002384.3	Bmp8b	3.06079	8.38432	2.53231e-74	0.0169544
ENSMUSG00000033590.9	Myo5c	5.01642	8.35746	3.27643e-243	0.000258715
ENSMUSG00000020080.9	Hkdc1	5.38401	8.30586	6.22581e-282	0.00183085
ENSMUSG00000095079.7	Igha	5.33348	8.2911	2.91526e-275	0.0357496
ENSMUSG00000019853.7	Hebp2	2.97522	8.19419	1.05504e-65	0.00126004
ENSMUSG00000029272.9	Sult1e1	4.53052	8.13545	1.10789e-171	0.00251557
ENSMUSG00000029086.16	Prom1	6.23839	8.08896	0	3.40422e-08
ENSMUSG00000032356.13	Rasgrf1	2.9491	8.0271	8.6348e-61	0.0268469
ENSMUSG00000097451.12	Rian	6.7812	8.02566	0	1.09175e-06
ENSMUSG00000009097.11	Tbx1	2.83998	8.0255	1.65838e-56	0.0120338
ENSMUSG00000073608.5	Gal3st2c	2.92009	7.96909	1.60138e-58	0.0161365
ENSMUSG00000050295.5	Foxc1	4.39683	7.9138	1.36342e-146	0.000264742
ENSMUSG00000031284.17	Pak3	2.83202	7.90778	5.30439e-54	0.00515066
ENSMUSG00000046159.17	Chrm3	4.44668	7.89627	1.37535e-150	4.70346e-08
ENSMUSG00000076434.10	Wfdc3	2.79195	7.84664	1.9466e-51	0.00199883
ENSMUSG00000038879.9	Nipal2	5.10089	7.84233	1.20131e-218	4.71966e-05
ENSMUSG00000032374.15	Plod2	6.94706	7.81513	0	0.0169213
ENSMUSG00000046733.8	Gprc5a	2.72391	7.79336	3.06191e-48	0.000690215
ENSMUSG00000027737.11	Slc7a11	4.32749	7.76872	1.22169e-133	0.0184378
ENSMUSG00000051439.8	Cd14	7.84116	7.73327	0	9.28686e-06
ENSMUSG00000020312.13	Shc2	4.71111	7.69153	1.3415e-164	0.00456362
ENSMUSG00000030827.6	Fgf21	3.68267	7.66919	7.60949e-87	0.00638705
ENSMUSG00000003555.9	Cyp17a1	7.2752	7.64045	0	0.00321412
ENSMUSG00000034607.7	Pof1b	2.75551	7.63993	7.37691e-47	0.0321063
ENSMUSG00000017723.12	Wfdc2	4.67334	7.6251	3.16928e-157	0.000232161
ENSMUSG00000015709.10	Arnt2	3.67905	7.62083	5.81466e-85	3.37998e-07
ENSMUSG00000034394.15	Lif	3.64479	7.59341	2.65502e-82	1.49915e-06
ENSMUSG00000056054.10	S100a8	2.73201	7.59292	1.01742e-45	0.00765428
ENSMUSG00000050896.13	Rtn4rl2	2.71418	7.55726	1.94169e-44	0.00123801
ENSMUSG00000020325.11	Fstl3	3.6655	7.52605	2.61271e-81	0.00226062
ENSMUSG00000037035.6	Inhbb	6.05351	7.46295	6.87105e-301	0.00417403
ENSMUSG00000018623.10	Mmp7	3.54796	7.39975	3.31396e-72	0.0177412
ENSMUSG00000057604.10	Lmcd1	3.58037	7.35578	1.77411e-72	1.23527e-07
ENSMUSG00000032511.18	Scn5a	4.50892	7.30767	2.53667e-127	0.0321298
ENSMUSG00000045136.7	Tubb2b	3.44931	7.24417	1.10774e-63	0.000337837
ENSMUSG00000043460.8	Elfn2	5.6488	7.23523	8.82472e-240	0.0168185
ENSMUSG00000004113.19	Cacna1b	3.4652	7.18362	6.20906e-63	0.000301374
ENSMUSG00000031377.12	Bmx	3.4633	7.17035	2.11575e-62	0.0225797
ENSMUSG00000023033.15	Scn8a	6.54906	7.14192	0	0.00015837
ENSMUSG00000076614.8	Ighg1	6.0841	7.1049	5.25465e-278	0.0309628
ENSMUSG00000042379.9	Esm1	3.42728	7.0496	1.26496e-58	0.00799184
ENSMUSG00000048022.12	Tmem229a	6.48928	7.03616	4.73364295280498e-320	1.26059e-05
ENSMUSG00000050071.9	Bex1	3.35775	6.96873	3.42178e-54	0.0149706
ENSMUSG00000031538.7	Plat	4.9322	6.95841	1.27728e-145	0.000236407
ENSMUSG00000022754.7	Tmem45a	7.39419	6.95087	0	0.00188579
ENSMUSG00000044726.9	Erich5	4.65822	6.91668	1.5546e-121	0.0348137
ENSMUSG00000030650.19	Tmc5	3.33869	6.91258	2.96374e-52	0.000168509
ENSMUSG00000047139.10	Cd24a	7.28685	6.91124	0	7.84117e-08
ENSMUSG00000024500.21	Ppp2r2b	3.27845	6.90244	6.84262e-50	0.000253512
ENSMUSG00000024640.10	Psat1	6.2377	6.89438	9.4246e-280	0.00186688
ENSMUSG00000017002.15	Slpi	7.26735	6.89205	0	0.000341897
ENSMUSG00000040152.9	Thbs1	6.18902	6.85775	1.95595e-271	4.86148e-05
ENSMUSG00000029602.12	Rasal1	3.87546	6.8525	1.25418e-72	2.50897e-05
ENSMUSG00000021268.18	Meg3	7.93435	6.83922	0	0.000144049
ENSMUSG00000021208.10	Ifi27l2b	5.40596	6.79684	1.17226e-182	0.00154481
ENSMUSG00000015533.10	Itga2	4.24737	6.75929	3.72444e-89	0.000112072
ENSMUSG00000022074.7	Tnfrsf10b	4.22967	6.75835	5.96831e-88	6.1931e-06
ENSMUSG00000037613.17	Tnfrsf23	5.03494	6.72167	3.75717e-142	0.00525996
ENSMUSG00000003541.7	Ier3	5.79838	6.70525	6.22396e-221	0.000222458
ENSMUSG00000025203.7	Scd2	10.0284	6.69457	0	0.000671017
ENSMUSG00000038677.15	Scube3	5.38392	6.68307	4.37673e-173	0.000467114
ENSMUSG00000042961.14	Egflam	5.01052	6.67906	3.78783e-138	0.00800123
ENSMUSG00000025804.6	Ccr1	3.16238	6.6703	1.12053e-42	0.000770607
ENSMUSG00000039693.12	Msantd3	3.74602	6.63979	1.83168e-61	5.38399e-05
ENSMUSG00000024803.10	Ankrd1	4.76315	6.62001	3.84158e-116	0.022442
ENSMUSG00000073802.6	Cdkn2b	4.1574	6.60464	2.25301e-79	3.47276e-05
ENSMUSG00000040412.18	Elapor1	6.06214	6.57409	1.74676e-238	0.00444771
ENSMUSG00000030717.10	Nupr1	4.75748	6.56961	1.33989e-113	0.0191597
ENSMUSG00000035385.6	Ccl2	3.16699	6.56917	2.07467e-41	0.000848714
ENSMUSG00000021196.15	Pfkp	7.29606	6.55999	0	0.0116
ENSMUSG00000055653.14	Gpc3	6.07071	6.5597	1.30624e-238	0.00147644
ENSMUSG00000022995.17	Enah	6.1675	6.55954	5.54303e-248	0.00405274
ENSMUSG00000024399.6	Ltb	5.2936	6.52909	5.36761e-155	0.000923852
ENSMUSG00000032816.16	Igdcc4	5.12571	6.51506	2.92889e-139	0.000826948
ENSMUSG00000038656.6	Cyp3a16	3.66964	6.5149	5.97819e-56	0.0491207
ENSMUSG00000020303.3	Stc2	3.71176	6.49794	1.12214e-56	0.0355317
ENSMUSG00000027356.9	Fermt1	3.68345	6.45336	7.77618e-55	0.0276872
ENSMUSG00000024376.8	Epb41l4a	4.41715	6.42214	2.65081e-87	1.49802e-05
ENSMUSG00000058427.11	Cxcl2	3.66234	6.41114	2.96128e-53	0.00801902
ENSMUSG00000031112.11	Stk26	4.40495	6.41015	3.49615e-86	6.54775e-05
ENSMUSG00000048988.9	Elfn1	3.07798	6.39114	1.31437e-36	0.00869871
ENSMUSG00000024529.15	Lox	4.03092	6.36569	1.21236e-66	0.000662774
ENSMUSG00000056124.6	B4galt6	7.77129	6.2822	0	3.73016e-06
ENSMUSG00000051225.10	Fam83a	5.47297	6.26068	3.76676e-156	0.00173931
ENSMUSG00000012350.16	Ehf	6.47028	6.2471	3.38776e-256	0.00500484
ENSMUSG00000074254.5	Cyp2a4	6.33631	6.24234	3.95617e-243	0.0395869
ENSMUSG00000076431.5	Sox4	8.12042	6.23087	0	1.20124e-05
ENSMUSG00000051331.17	Cacna1c	5.42133	6.19115	2.71727e-147	0.000725284
ENSMUSG00000038508.8	Gdf15	4.53962	6.18371	5.25985e-86	0.000365156
ENSMUSG00000028040.8	Efna4	2.92584	6.11441	7.21886e-30	9.73328e-05
ENSMUSG00000021250.14	Fos	4.48592	6.09321	5.03809e-80	7.19104e-06
ENSMUSG00000025648.19	Pfkfb4	5.82825	6.08328	6.36503e-180	0.00119336
ENSMUSG00000072944.12	Nup62cl	4.1935	6.05527	3.20189e-65	0.00257002
ENSMUSG00000040998.19	Npnt	3.48704	6.04851	2.54257e-41	0.00150402
ENSMUSG00000059060.16	Rad51b	6.20771	6.01481	1.3827e-214	0.00883831
ENSMUSG00000046818.8	Ddit4l	5.69916	6.01227	1.97564e-162	7.89662e-07
ENSMUSG00000028480.15	Glipr2	4.20825	6.00955	1.1106e-64	0.000423611
ENSMUSG00000041801.6	Phlda3	4.88006	6.00431	7.24276e-99	3.52576e-08
ENSMUSG00000042638.15	Gucy2c	4.18799	5.9963	1.59568e-63	0.000210989
ENSMUSG00000042515.14	Pwwp3b	2.86867	5.97253	3.82104e-27	0.0017651
ENSMUSG00000024672.12	Ms4a7	3.42262	5.96538	1.78625e-38	0.00146774
ENSMUSG00000008734.10	Gprc5b	4.66782	5.94211	1.38248e-84	0.00365025
ENSMUSG00000032908.10	Sgpp2	4.16754	5.92812	6.20717e-61	0.00107424
ENSMUSG00000020042.16	Btbd11	3.41818	5.9165	1.14835e-37	8.34945e-05
ENSMUSG00000026764.16	Kif5c	4.10085	5.9034	2.07161e-57	0.0160317
ENSMUSG00000062661.7	Ncs1	4.81482	5.89327	8.74331e-91	0.000813558
ENSMUSG00000028278.15	Rragd	6.94577	5.892	3.62118e-276	8.80107e-05
ENSMUSG00000003051.14	Elf3	5.29802	5.88931	1.38028e-121	0.00184956
ENSMUSG00000006219.13	Fblim1	6.56994	5.88878	4.08943e-239	6.70774e-06
ENSMUSG00000003534.18	Ddr1	6.85788	5.87654	3.43377e-266	7.67945e-05
ENSMUSG00000001864.14	Aif1l	3.80265	5.86985	1.18079e-46	0.00340679
ENSMUSG00000022231.11	Sema5a	6.60775	5.85492	3.36145e-240	0.00173961
ENSMUSG00000023078.7	Cxcl13	4.8184	5.8495	9.82283e-90	0.000179049
ENSMUSG00000001985.10	Grik3	6.32777	5.8361	2.61081e-213	0.00543666
ENSMUSG00000040663.10	Clcf1	4.96516	5.82371	5.22413e-97	7.40636e-07
ENSMUSG00000020905.12	Usp43	2.81467	5.8151	9.62863e-25	0.00479277
ENSMUSG00000020256.15	Aldh1l2	4.77566	5.81495	1.18041e-85	0.0195548
ENSMUSG00000027907.5	S100a11	5.95785	5.81253	7.26431e-175	6.16901e-07
ENSMUSG00000029309.8	Sparcl1	4.33821	5.80713	1.61655e-64	0.0167338
ENSMUSG00000027656.8	Ccn5	2.72935	5.80424	4.54455e-23	0.000199111
ENSMUSG00000029321.2	Slc10a6	3.34096	5.80207	3.16465e-34	0.0159911
ENSMUSG00000005148.9	Klf5	3.77763	5.79946	1.20354e-44	0.0220264
ENSMUSG00000029352.15	Crybb3	5.64915	5.77686	3.06669e-143	0.00182643
ENSMUSG00000014329.15	Bicc1	8.0805	5.77277	0	0.00040144
ENSMUSG00000046223.11	Plaur	4.07116	5.76646	2.22582e-53	0.00036785
ENSMUSG00000026360.10	Rgs2	7.60424	5.7602	0	8.92637e-07
ENSMUSG00000075520.6	Malrd1	3.34503	5.75817	7.03627e-34	1.22931e-06
ENSMUSG00000029752.13	Asns	5.82527	5.74545	4.22553e-157	0.00322948
ENSMUSG00000036030.10	Prtg	2.71929	5.74242	2.21209e-22	0.00034809
ENSMUSG00000038775.15	Vill	5.05389	5.73819	1.34978e-98	0.000532386
ENSMUSG00000019590.17	Cyb561	5.39822	5.68261	1.44085e-118	0.000577181
ENSMUSG00000021696.10	Elovl7	4.87725	5.6609	4.91661e-86	0.00893546
ENSMUSG00000051022.8	Hs3st1	3.22743	5.6026	2.13813e-29	0.0121044
ENSMUSG00000043592.16	Unc5cl	4.28066	5.59664	4.56961e-57	0.021039
ENSMUSG00000021662.12	Arhgef28	4.26531	5.59155	2.07906e-56	2.67124e-06
ENSMUSG00000038248.9	Sobp	3.23859	5.59092	1.51406e-29	0.00223572
ENSMUSG00000074480.5	Mex3a	4.26803	5.59071	1.53518e-56	0.00354646
ENSMUSG00000038156.17	Spon1	5.8334	5.5757	9.78978e-148	0.013101
ENSMUSG00000076609.3	Igkc	7.1564	5.56672	2.17282e-269	0.0336043
ENSMUSG00000062991.10	Nrg1	4.99264	5.56407	1.03377e-88	0.000321981
ENSMUSG00000054342.9	Kcnn4	3.26006	5.55515	1.46537e-29	0.0154507
ENSMUSG00000022949.10	Clic6	4.22425	5.55297	7.85204e-54	0.0264807
ENSMUSG00000096956.3	Snhg18	4.45703	5.52692	3.71534e-62	1.45682e-05
ENSMUSG00000016262.15	Sertad4	3.20508	5.5239	4.01085e-28	0.00061763
ENSMUSG00000026110.16	Mgat4a	6.48713	5.51271	7.55254e-205	0.000514285
ENSMUSG00000045349.16	Sh2d5	3.59772	5.43491	1.51474e-34	0.0219267
ENSMUSG00000027171.11	Prrg4	4.40245	5.43445	1.55827e-57	0.00187018
ENSMUSG00000006731.11	B4galnt1	5.9133	5.42762	1.63817e-145	5.83198e-06
ENSMUSG00000048458.9	Inka2	3.16562	5.40565	4.13211e-26	6.22984e-06
ENSMUSG00000021508.12	Cxcl14	5.67973	5.39534	5.00597e-125	0.00509296
ENSMUSG00000000567.6	Sox9	8.32305	5.38067	0	2.91229e-05
ENSMUSG00000025887.11	Casp12	6.64729	5.37485	8.76558e-209	2.61834e-06
ENSMUSG00000031150.14	Ccdc120	5.01111	5.35653	4.159e-82	8.59618e-07
ENSMUSG00000050914.17	Ankrd37	4.12794	5.3228	9.92286e-46	0.00200501
ENSMUSG00000045394.10	Epcam	5.70185	5.30915	4.85865e-122	0.0279005
ENSMUSG00000054453.12	Sytl5	4.12105	5.29675	4.35058e-45	0.000327848
ENSMUSG00000070323.12	Mmp27	3.8545	5.28591	3.68586e-38	0.000469777
ENSMUSG00000009394.14	Syn2	3.1394	5.2817	2.44365e-24	0.022268
ENSMUSG00000063142.16	Kcnma1	5.68927	5.27988	1.47782e-119	0.00149756
ENSMUSG00000006403.14	Adamts4	4.1005	5.27542	6.87988e-44	0.00665146
ENSMUSG00000079523.9	Tmsb10	7.56317	5.25112	1.0881e-279	3.29181e-06
ENSMUSG00000030342.9	Cd9	7.81991	5.24301	7.66784e-295	6.11634e-05
ENSMUSG00000037440.9	Vnn1	5.8263	5.24029	1.12245e-127	0.000348571
ENSMUSG00000041189.10	Chrnb1	5.07247	5.22207	1.71596e-80	0.000482753
ENSMUSG00000024388.12	Myo7b	4.26559	5.2144	1.53185e-47	0.0130977
ENSMUSG00000038264.9	Sema7a	3.45316	5.18953	1.76895e-28	0.00842577
ENSMUSG00000037989.16	Wnk2	5.64739	5.1816	6.11076e-112	0.00149974
ENSMUSG00000025351.15	Cd63	7.52742	5.1687	5.92605e-269	5.91678e-05
ENSMUSG00000030774.14	Pak1	6.16489	5.16645	5.28923e-151	4.38002e-06
ENSMUSG00000029552.20	Tes	6.62197	5.15919	1.18998e-191	2.7111e-05
ENSMUSG00000031351.16	Zfp185	3.05618	5.1474	1.06141e-21	0.00337656
ENSMUSG00000053702.17	Nebl	4.04939	5.1341	5.1215e-40	0.0473078
ENSMUSG00000017652.17	Cd40	4.21717	5.13321	1.98111e-44	0.00707962
ENSMUSG00000025780.8	Itih5	7.59338	5.12801	5.48965e-271	0.0388844
ENSMUSG00000021850.15	ccdc198	3.74507	5.1254	2.79483e-33	0.0318316
ENSMUSG00000032231.15	Anxa2	9.12107	5.12381	0	0.000734553
ENSMUSG00000018339.13	Gpx3	6.73892	5.11619	1.31211e-197	0.000696266
ENSMUSG00000039239.15	Tgfb2	5.24167	5.11475	5.2725e-85	0.00050997
ENSMUSG00000029380.12	Cxcl1	7.96931	5.10598	2.20917e-291	0.00228613
ENSMUSG00000024924.15	Vldlr	7.4731	5.10195	4.5084e-258	0.000291515
ENSMUSG00000066894.15	Vsig10	6.12045	5.08737	4.82483e-142	0.0150658
ENSMUSG00000031530.7	Dusp4	6.3227	5.08689	1.21306e-159	6.81115e-06
ENSMUSG00000036206.13	Sh3bp4	5.32639	5.08311	3.55473e-88	0.00531571
ENSMUSG00000027670.5	Ocstamp	5.50016	5.07658	1.4185e-97	0.0462089
ENSMUSG00000034918.9	Cdhr2	3.98243	5.07541	1.8596e-37	0.00951622
ENSMUSG00000039385.6	Cdh6	4.37778	5.04426	1.97562e-47	0.0378174
ENSMUSG00000035910.16	Dcdc2a	6.91363	5.03448	1.08322e-205	0.0467054
ENSMUSG00000045382.7	Cxcr4	5.54363	5.02606	7.62976e-98	0.00130847
ENSMUSG00000034282.4	Evpl	3.66256	5.00615	6.58318e-30	0.000450387
ENSMUSG00000099032.3	Tcf24	7.2146	4.99511	3.8212e-227	0.000720947
ENSMUSG00000061878.17	Sphk1	4.1765	4.96318	4.15848e-40	0.0130729
ENSMUSG00000047878.14	A4galt	2.92312	4.95999	3.74524e-18	0.000853316
ENSMUSG00000036036.16	Zfp57	4.36329	4.9583	2.31257e-45	0.000370981
ENSMUSG00000031995.10	St14	4.82617	4.95633	4.36511e-61	0.0492863
ENSMUSG00000022123.10	Scel	2.91928	4.9523	4.79652e-18	1.00944e-05
ENSMUSG00000048644.9	Ctxn1	3.65952	4.95046	2.58556e-29	0.0103444
ENSMUSG00000054200.8	Ffar4	4.65682	4.94771	2.85787e-54	0.00396731
ENSMUSG00000020427.12	Igfbp3	10.6935	4.94566	3.32175e-291	0.0410368
ENSMUSG00000021556.13	Golm1	6.95806	4.94411	1.79149e-202	2.70826e-07
ENSMUSG00000020431.6	Adcy1	5.5294	4.92119	6.20336e-93	0.0127649
ENSMUSG00000040322.11	Slc25a24	7.02635	4.906	7.2712e-205	0.000111176
ENSMUSG00000034457.11	Eda2r	4.64129	4.90464	4.70188e-53	0.0440249
ENSMUSG00000010830.9	Kdelr3	4.65248	4.89182	5.69072e-53	5.17139e-05
ENSMUSG00000022033.10	Pbk	2.88423	4.87581	3.9264e-17	0.00942418
ENSMUSG00000035186.7	Ubd	5.54463	4.87313	1.12885e-91	0.00769839
ENSMUSG00000044313.14	Mab21l3	3.31726	4.86321	1.35123e-22	0.0241877
ENSMUSG00000074607.12	Tox2	4.74483	4.86229	2.92808e-55	4.81555e-06
ENSMUSG00000026077.16	Npas2	3.30965	4.85876	2.45807e-22	0.00581371
ENSMUSG00000046432.13	Bex3	5.1025	4.83062	1.09304e-68	0.00714307
ENSMUSG00000020758.16	Itgb4	5.6766	4.8222	8.62946e-97	0.0430534
ENSMUSG00000003452.16	Bicd1	3.59623	4.82007	1.88055e-26	0.0167859
ENSMUSG00000026817.15	Ak1	4.0923	4.8193	6.34293e-36	0.00396032
ENSMUSG00000004267.17	Eno2	3.84826	4.81667	8.14311e-31	0.000770875
ENSMUSG00000023905.16	Tnfrsf12a	7.61371	4.81342	8.2921e-244	0.000274126
ENSMUSG00000031778.14	Cx3cl1	5.27458	4.81054	1.568e-75	6.65524e-05
ENSMUSG00000026303.7	Mlph	5.45231	4.80492	7.61335e-84	0.00713202
ENSMUSG00000029915.15	Clec5a	2.86238	4.79918	2.25435e-16	9.59486e-05
ENSMUSG00000020826.10	Nos2	2.84677	4.79512	3.84326e-16	0.0003882
ENSMUSG00000041773.9	Enc1	7.12886	4.78409	1.08643e-203	0.00418294
ENSMUSG00000044827.11	Tlr1	5.26484	4.7812	4.14244e-74	0.000463782
ENSMUSG00000067149.7	Jchain	5.38826	4.76144	2.90024e-79	0.0412913
ENSMUSG00000031271.15	Serpina7	8.39599	4.75382	7.6343e-280	0.0162879
ENSMUSG00000031934.15	Panx1	4.42633	4.72894	2.57339e-42	2.21744e-07
ENSMUSG00000038524.14	Fchsd1	4.81082	4.70728	1.29253e-53	0.00461082
ENSMUSG00000063531.8	Sema3e	2.81447	4.69704	3.355e-15	0.0120021
ENSMUSG00000024112.17	Cacna1h	3.2067	4.69182	2.22086e-19	0.00149549
ENSMUSG00000037946.12	Fgd3	5.8008	4.69142	6.04611e-98	4.41428e-06
ENSMUSG00000042359.19	Osbpl6	3.53989	4.68381	6.8441e-24	0.00477767
ENSMUSG00000020227.11	Irak3	5.12236	4.67931	1.68405e-64	0.00883348
ENSMUSG00000033538.14	Casp4	5.4703	4.66845	9.52521e-80	0.000214118
ENSMUSG00000050578.11	Mmp13	3.51809	4.6676	1.68998e-23	0.00225958
ENSMUSG00000021451.17	Sema4d	5.44495	4.66754	2.6778e-78	9.08226e-06
ENSMUSG00000033389.17	Arhgap44	6.48099	4.65237	1.6579e-143	3.07409e-06
ENSMUSG00000040111.18	Gramd1b	7.26616	4.65156	2.06929e-203	0.000116144
ENSMUSG00000025161.17	Slc16a3	4.90772	4.64205	2.37921e-55	0.000399772
ENSMUSG00000036136.10	Fam110c	4.19899	4.63981	3.61632e-35	8.41163e-09
ENSMUSG00000021725.10	Parp8	5.72023	4.62492	8.90563e-91	5.61535e-05
ENSMUSG00000001729.15	Akt1	11.6816	4.62445	5.54725e-245	3.01236e-05
ENSMUSG00000062157.7	Ifnlr1	3.76396	4.61876	1.01058e-26	0.00152894
ENSMUSG00000025007.14	Aldh18a1	5.6994	4.61319	7.05954e-89	2.24861e-05
ENSMUSG00000027111.17	Itga6	7.55309	4.61112	2.18548e-221	0.000208088
ENSMUSG00000078247.6	Airn	4.62881	4.60281	3.3264e-45	0.00150892
ENSMUSG00000004791.8	Pgf	2.74085	4.60186	4.95363e-14	0.00107893
ENSMUSG00000029094.13	Afap1	6.07558	4.59815	2.58946e-110	0.000226012
ENSMUSG00000021614.17	Vcan	3.51197	4.5971	9.79948e-23	0.00107003
ENSMUSG00000041889.8	Shisa4	4.36786	4.59214	3.27388e-38	0.00681135
ENSMUSG00000034825.15	Nrip3	3.15977	4.58409	1.20452e-17	0.0255751
ENSMUSG00000035778.18	Ggta1	7.64895	4.58153	3.55657e-226	0.0112889
ENSMUSG00000006651.9	Aplp1	4.15555	4.58041	2.83144e-33	0.0025942
ENSMUSG00000020429.8	Igfbp1	10.5402	4.57317	9.03052e-267	0.0408931
ENSMUSG00000052105.18	Mtcl1	5.78499	4.55744	4.56925e-91	0.00128423
ENSMUSG00000027801.8	Tm4sf4	10.5783	4.55255	3.09697e-264	7.28971e-06
ENSMUSG00000028519.17	Dab1	6.39085	4.55137	7.57376e-130	0.000217656
ENSMUSG00000031906.10	Smpd3	6.90892	4.54871	1.67271e-170	0.00134236
ENSMUSG00000025324.9	Atp10a	4.95685	4.54324	2.50661e-54	0.00230343
ENSMUSG00000030319.9	Cand2	4.33288	4.54204	2.53678e-36	0.00107993
ENSMUSG00000020423.7	Btg2	7.88089	4.53024	7.62831e-239	1.57196e-05
ENSMUSG00000034427.18	Myo15b	4.73218	4.52889	1.36702e-46	0.0108029
ENSMUSG00000034765.7	Dusp5	4.72575	4.52276	2.1224e-46	5.70789e-09
ENSMUSG00000073409.13	H2-Q6	3.11017	4.51453	1.3548e-16	6.53948e-07
ENSMUSG00000027379.14	Bub1	3.14661	4.50826	3.91787e-17	0.00640072
ENSMUSG00000056427.11	Slit3	3.45443	4.50533	7.84667e-21	0.000254038
ENSMUSG00000075551.5	Cyp3a41a	3.14333	4.5017	3.99265e-17	0.0471002
ENSMUSG00000043421.9	Hilpda	5.96994	4.47841	8.89293e-98	7.51922e-06
ENSMUSG00000052560.16	Cpne8	6.49488	4.47555	9.08403e-133	9.97588e-06
ENSMUSG00000039774.13	Galnt12	2.70504	4.4451	6.9945e-13	0.001324
ENSMUSG00000041842.16	Fhdc1	3.65477	4.44346	7.59835e-23	0.000675552
ENSMUSG00000071064.16	Zfp827	4.25158	4.44292	5.58837e-33	9.89801e-06
ENSMUSG00000002808.8	Epdr1	4.07765	4.44159	9.45464e-30	0.0249317
ENSMUSG00000052942.14	Glis3	5.96218	4.43886	1.56418e-95	0.0116261
ENSMUSG00000001672.15	Marveld3	4.92513	4.43546	1.47307e-50	0.000379823
ENSMUSG00000027859.11	Ngf	5.72728	4.43506	6.66444e-83	6.84133e-07
ENSMUSG00000066000.13	Zfp979	3.68851	4.43481	2.04376e-23	0.00146946
ENSMUSG00000046058.8	Eid2	3.07878	4.4312	1.09158e-15	4.5846e-06
ENSMUSG00000024401.15	Tnf	4.10262	4.428	3.60658e-30	0.000318684
ENSMUSG00000036834.17	Plch1	5.18815	4.42583	1.79476e-59	3.7512e-06
ENSMUSG00000034317.15	Trim59	4.23824	4.42538	1.62998e-32	0.0106401
ENSMUSG00000031442.22	Mcf2l	3.90386	4.42302	1.36876e-26	0.000102794
ENSMUSG00000056602.14	Fry	6.94285	4.423	6.05486e-164	0.00229463
ENSMUSG00000049723.15	Mmp12	5.46213	4.41243	5.71526e-70	0.000440551
ENSMUSG00000026825.18	Dnm1	3.66521	4.41085	1.08274e-22	0.000602963
ENSMUSG00000028927.7	Padi2	3.68414	4.40953	5.6544e-23	0.00513885
ENSMUSG00000013584.6	Aldh1a2	3.07634	4.39687	1.68709e-15	8.78891e-05
ENSMUSG00000011034.7	Slc5a1	5.23482	4.38602	5.14317e-60	0.0477624
ENSMUSG00000041431.17	Ccnb1	3.09632	4.38304	1.23659e-15	0.0131127
ENSMUSG00000031762.8	Mt2	8.11245	4.38144	5.97388e-238	0.00219782
ENSMUSG00000030605.16	Mfge8	8.24437	4.3811	5.6115e-243	1.40139e-06
ENSMUSG00000020601.9	Trib2	6.52689	4.36664	1.68174e-128	2.12951e-05
ENSMUSG00000023067.15	Cdkn1a	8.45873	4.35689	4.03642e-248	8.8115e-05
ENSMUSG00000074738.3	Fndc10	3.60761	4.35358	3.23472e-21	0.000763988
ENSMUSG00000025647.17	Shisa5	9.77214	4.3497	4.88192e-261	1.35271e-05
ENSMUSG00000043903.5	Zfp469	3.34309	4.33404	1.12462e-17	0.0140277
ENSMUSG00000030775.12	Trat1	3.0405	4.3252	1.2122e-14	0.00260018
ENSMUSG00000074923.11	Pak6	5.43285	4.3236	8.11766e-66	0.000232229
ENSMUSG00000042331.14	Specc1	6.82424	4.32354	7.33264e-149	1.44899e-05
ENSMUSG00000061577.13	Adgrg5	3.01352	4.32123	2.06554e-14	1.50901e-05
ENSMUSG00000054675.6	Tmem119	4.33916	4.32061	9.15014e-33	4.65111e-05
ENSMUSG00000035105.6	Egln3	8.43669	4.3085	4.57603e-243	0.00971548
ENSMUSG00000066877.12	Nck2	5.89502	4.3052	6.04175e-86	5.12257e-06
ENSMUSG00000005087.18	Cd44	7.99058	4.29467	9.66844e-225	0.000279248
ENSMUSG00000038296.15	Galnt18	6.23569	4.29452	2.81445e-104	0.00638492
ENSMUSG00000056888.12	Glipr1	3.84324	4.29397	4.47359e-24	0.0440625
ENSMUSG00000060716.8	Plekhh1	4.84036	4.29346	1.99856e-44	0.000935712
ENSMUSG00000020330.17	Hmmr	4.00949	4.29285	1.17365e-26	0.00509449
ENSMUSG00000039109.18	F13a1	4.01904	4.29153	1.25605e-26	0.00598057
ENSMUSG00000031434.16	Morc4	6.57415	4.28449	1.39099e-126	0.00116654
ENSMUSG00000045934.16	Mtmr11	5.4789	4.28152	3.82278e-66	9.12705e-05
ENSMUSG00000023868.18	Pde10a	6.18639	4.2741	2.09858e-100	0.0102176
ENSMUSG00000027469.17	Tpx2	4.48718	4.27273	4.42723e-35	0.00213681
ENSMUSG00000017314.13	Mpp2	4.03206	4.25685	1.28389e-26	4.32472e-06
ENSMUSG00000046186.9	Cd109	3.00351	4.24648	7.94593e-14	0.0117729
ENSMUSG00000020230.16	Prmt2	4.31366	4.2395	5.2185e-31	0.000562159
ENSMUSG00000059854.9	Hydin	3.78068	4.23358	2.09714e-22	0.00363006
ENSMUSG00000039838.12	Slc45a1	3.58137	4.23086	1.0162e-19	0.0102795
ENSMUSG00000027536.7	Chmp4c	7.44677	4.22935	1.7287e-182	0.000509204
ENSMUSG00000070509.16	Rgma	4.44706	4.22844	2.62435e-33	0.000223717
ENSMUSG00000007989.8	Fzd3	4.89421	4.22186	3.09574e-44	6.7342e-05
ENSMUSG00000027611.13	Procr	4.7853	4.21894	3.83269e-41	4.18358e-05
ENSMUSG00000019997.12	Ccn2	8.97944	4.21849	1.97713e-249	0.000624092
ENSMUSG00000040570.15	Rundc3b	2.95721	4.21826	2.58341e-13	0.00186155
ENSMUSG00000034059.15	Ypel4	3.97116	4.2138	6.88218e-25	0.00357964
ENSMUSG00000035246.17	Pcyt1b	4.98834	4.21238	8.32952e-47	0.0100381
ENSMUSG00000027712.14	Anxa5	9.27576	4.20636	1.61868e-252	8.62411e-06
ENSMUSG00000050737.14	Ptges	2.9624	4.19845	3.20302e-13	0.0173885
ENSMUSG00000043753.3	Dmrta1	3.54422	4.18533	9.23675e-19	0.00898463
ENSMUSG00000032218.8	Ccnb2	3.56373	4.18524	4.4371e-19	0.0209602
ENSMUSG00000027695.17	Pld1	8.03724	4.18501	1.11703e-217	0.000340061
ENSMUSG00000002983.18	Relb	5.6134	4.17527	5.53139e-68	0.000290209
ENSMUSG00000006398.16	Cdc20	3.7655	4.17216	1.41749e-21	0.0092374
ENSMUSG00000035226.6	Rims4	6.89109	4.15861	2.88549e-142	9.31876e-06
ENSMUSG00000022146.13	Osmr	7.19062	4.15803	2.8885e-161	4.47141e-05
ENSMUSG00000027555.9	Car13	4.26443	4.14557	8.76398e-29	0.00031409
ENSMUSG00000037725.9	Ckap2	4.54837	4.14172	4.58069e-34	0.00230712
ENSMUSG00000020681.15	Ace	5.46335	4.13753	1.69914e-60	0.0179629
ENSMUSG00000001228.15	Uhrf1	5.11338	4.13365	1.09851e-48	0.00869206
ENSMUSG00000026628.14	Atf3	5.01308	4.13072	2.61888e-45	0.00045488
ENSMUSG00000070691.11	Runx3	3.23807	4.12402	7.76594e-15	1.23358e-05
ENSMUSG00000030796.18	Tead2	5.3878	4.12363	1.53593e-57	0.00166142
ENSMUSG00000038379.16	Ttk	3.24207	4.12084	6.47251e-15	0.00690167
ENSMUSG00000051379.13	Flrt3	3.25179	4.1201	6.41511e-15	0.000164913
ENSMUSG00000052565.8	H1f3	3.24964	4.11961	7.03332e-15	0.0134745
ENSMUSG00000108218.3	Olfr1372-ps1	5.45348	4.1099	1.45667e-59	0.00506085
ENSMUSG00000001507.17	Itga3	8.09435	4.10668	3.97061e-214	0.000804849
ENSMUSG00000025912.17	Mybl1	3.90156	4.09995	1.77828e-22	0.00486343
ENSMUSG00000038463.9	Olfml2b	3.24035	4.09722	1.02319e-14	0.00469339
ENSMUSG00000049303.11	Syt12	4.26107	4.0953	4.78172e-28	0.000706829
ENSMUSG00000053007.10	Creb5	4.26203	4.09106	5.03792e-28	0.00502381
ENSMUSG00000024521.9	Pmaip1	4.73203	4.08512	5.27165e-37	0.000876269
ENSMUSG00000031633.5	Slc25a4	7.28124	4.07736	1.42554e-160	2.13595e-07
ENSMUSG00000059493.14	Nhs	3.24337	4.07458	1.28232e-14	9.5195e-06
ENSMUSG00000034573.15	Ptpn13	6.34669	4.05809	3.37143e-98	0.0303595
ENSMUSG00000001506.11	Col1a1	8.60313	4.05797	2.49768e-226	0.00149448
ENSMUSG00000015647.10	Lama5	7.97853	4.05008	2.23335e-201	0.00206306
ENSMUSG00000047904.7	Sstr2	3.88493	4.04132	1.11869e-21	0.000572434
ENSMUSG00000020057.3	Dram1	4.60755	4.0404	2.28851e-33	0.00503869
ENSMUSG00000000416.17	Cttnbp2	3.91788	4.03824	3.82443e-22	0.0124715
ENSMUSG00000013236.18	Ptprs	7.99617	4.03732	1.63615e-201	0.000140964
ENSMUSG00000025790.15	Slco3a1	7.40714	4.03729	1.99716e-165	0.000976208
ENSMUSG00000002020.16	Ltbp2	4.80359	4.0297	1.29627e-37	8.79232e-06
ENSMUSG00000019194.16	Scn1b	6.88379	4.02737	6.32162e-132	1.40062e-05
ENSMUSG00000039457.5	Ppl	8.0692	4.02614	5.81289e-205	5.04414e-06
ENSMUSG00000028859.15	Csf3r	4.19734	4.01501	7.8725e-26	0.0102101
ENSMUSG00000005397.9	Nid1	9.78564	4.01055	5.00614e-233	5.05009e-05
ENSMUSG00000091572.10	Vmn2r3	3.88464	4.00896	2.29306e-21	0.00143464
ENSMUSG00000027068.7	Dhrs9	2.87977	4.00801	1.43974e-11	0.00308323
ENSMUSG00000026683.15	Nuf2	3.16986	4.008	1.44339e-13	0.00577101
ENSMUSG00000042644.10	Itpr3	7.10196	4.00607	9.99042e-146	4.70772e-06
ENSMUSG00000022594.15	Lynx1	5.27046	4.00397	5.42286e-50	0.000342955
ENSMUSG00000082361.7	Btc	5.78182	3.98994	4.53385e-68	0.00140448
ENSMUSG00000034205.17	Loxl2	6.73911	3.9822	5.66958e-119	0.00226489
ENSMUSG00000022021.15	Diaph3	3.19286	3.97876	1.3249e-13	0.0392689
ENSMUSG00000046768.14	Rhoj	7.22462	3.97718	2.29321e-150	0.0138783
ENSMUSG00000026547.16	Tagln2	8.42311	3.97626	7.77256e-215	0.000622717
ENSMUSG00000057614.7	Gnai1	5.19907	3.97497	3.52488e-47	5.42416e-06
ENSMUSG00000027646.16	Src	7.05759	3.97437	6.37447e-141	0.000130875
ENSMUSG00000025875.15	Tspan17	4.55675	3.96582	4.61612e-31	2.16133e-07
ENSMUSG00000030790.16	Adm	5.32703	3.96334	1.15849e-50	0.00809026
ENSMUSG00000036777.9	Anln	4.6736	3.96262	2.03031e-33	0.0117934
ENSMUSG00000031861.17	Lpar2	4.03422	3.95974	8.97794e-23	3.86438e-07
ENSMUSG00000030208.16	Emp1	6.60301	3.95417	3.87427e-108	1.40316e-05
ENSMUSG00000052727.7	Map1b	4.32707	3.9508	4.96797e-27	0.000552071
ENSMUSG00000023015.15	Racgap1	4.29812	3.95043	1.52206e-26	0.0129322
ENSMUSG00000025888.7	Casp1	5.85606	3.94954	7.75722e-70	0.00285791
ENSMUSG00000048327.7	Ckap2l	3.65494	3.94459	8.63182e-18	0.00355217
ENSMUSG00000005667.9	Mthfd2	5.97327	3.92835	8.94612e-74	0.000351912
ENSMUSG00000030867.8	Plk1	3.43442	3.92664	2.76558e-15	0.00977556
ENSMUSG00000007783.11	Cpt1c	3.12278	3.9266	1.08342e-12	0.00377189
ENSMUSG00000040875.13	Osbpl10	4.40669	3.92409	8.2722e-28	0.000679316
ENSMUSG00000001025.9	S100a6	4.52122	3.91506	1.47832e-29	9.47816e-05
ENSMUSG00000001986.17	Gria3	6.42243	3.91483	2.83448e-95	1.14601e-05
ENSMUSG00000001403.14	Ube2c	4.43003	3.90958	3.38431e-28	0.00375328
ENSMUSG00000046169.11	Adamts6	4.17465	3.90475	3.53447e-24	0.000970257
ENSMUSG00000041120.7	Nbl1	3.63598	3.90395	4.01592e-17	0.00126162
ENSMUSG00000033906.6	Zdhhc15	2.81261	3.90364	1.29648e-10	0.0197995
ENSMUSG00000045725.6	Prr15	2.82959	3.89865	1.16999e-10	0.00100794
ENSMUSG00000026604.18	Ptpn14	7.11625	3.89361	8.13231e-139	0.000304635
ENSMUSG00000024677.14	Ms4a6b	4.81524	3.8871	5.62978e-35	7.13558e-06
ENSMUSG00000028378.7	Ptgr1	6.03069	3.88126	2.25972e-74	2.92205e-07
ENSMUSG00000002980.15	Bcam	7.25287	3.87832	6.15635e-145	1.32074e-06
ENSMUSG00000024810.17	Il33	6.10242	3.87823	2.13064e-77	6.01219e-06
ENSMUSG00000068115.14	Ninl	4.98617	3.87212	9.64969e-39	1.25749e-05
ENSMUSG00000032246.15	Calml4	5.92906	3.87104	2.13364e-69	0.00994934
ENSMUSG00000024349.11	Sting1	6.09875	3.86834	9.06999e-77	0.0194519
ENSMUSG00000030022.15	Adamts9	6.09457	3.86738	1.46689e-76	0.0128733
ENSMUSG00000030659.15	Nucb2	7.37009	3.86382	3.40387e-150	0.000146968
ENSMUSG00000038418.8	Egr1	7.4534	3.86365	3.09899e-155	0.00294352
ENSMUSG00000042109.9	Csdc2	3.78097	3.86095	3.38132e-18	0.00671639
ENSMUSG00000028364.16	Tnc	4.68794	3.85817	1.3353e-31	0.000637929
ENSMUSG00000021765.10	Fst	6.93919	3.84932	4.89507e-124	0.00151043
ENSMUSG00000000628.11	Hk2	5.93487	3.84637	9.33561e-69	0.0369939
ENSMUSG00000041607.18	Mbp	4.379	3.84581	2.9133e-26	0.0441624
ENSMUSG00000028068.15	Iqgap3	4.25508	3.84291	1.69907e-24	0.0180163
ENSMUSG00000050379.16	Septin6	5.31276	3.84195	7.35214e-47	0.000141462
ENSMUSG00000052336.8	Cx3cr1	6.21075	3.83995	1.46612e-80	0.00012087
ENSMUSG00000030641.11	Ddias	4.38247	3.83605	2.745e-26	9.42938e-06
ENSMUSG00000053101.4	Gpr141	3.10023	3.83188	5.5417e-12	5.13038e-06
ENSMUSG00000021125.7	Arg2	2.78149	3.83185	5.64093e-10	0.0198102
ENSMUSG00000040084.10	Bub1b	3.94314	3.82817	5.09346e-20	0.00646514
ENSMUSG00000054400.17	Cklf	4.11855	3.82754	2.52752e-22	6.13499e-06
ENSMUSG00000032311.18	Nrg4	8.15844	3.82277	1.538e-191	1.17363e-09
ENSMUSG00000020363.7	Gfpt2	3.13082	3.8225	3.31261e-12	4.63488e-06
ENSMUSG00000002233.14	Rhoc	7.29377	3.82193	2.84687e-143	0.000491807
ENSMUSG00000020331.10	Hcn2	4.58451	3.81807	4.45832e-29	0.00244151
ENSMUSG00000032135.16	Mcam	6.23882	3.81729	5.97557e-81	3.69559e-05
ENSMUSG00000032643.13	Fhl3	4.47358	3.80999	3.37225e-27	0.00581736
ENSMUSG00000032006.16	Pdgfd	5.18239	3.80836	2.04425e-42	0.0475914
ENSMUSG00000047712.9	Ust	5.46654	3.80609	1.83514e-50	0.0055278
ENSMUSG00000026728.10	Vim	9.26306	3.80579	6.35367e-217	0.000899005
ENSMUSG00000054417.6	Cyp3a44	5.30868	3.801	4.534e-46	0.0295362
ENSMUSG00000031398.14	Plxna3	4.93647	3.79598	7.67913e-36	1.33396e-05
ENSMUSG00000079465.9	Col4a3	4.92477	3.78931	2.9998e-35	0.0120139
ENSMUSG00000040690.16	Col16a1	6.99889	3.78431	2.83818e-123	0.00452215
ENSMUSG00000028698.14	Pik3r3	5.62213	3.78343	4.58845e-55	6.7569e-05
ENSMUSG00000032965.12	Ift57	3.92947	3.78342	2.5515e-19	0.0232047
ENSMUSG00000010307.8	Tmem86a	7.48693	3.78266	5.8767e-151	0.000630526
ENSMUSG00000027276.8	Jag1	7.96772	3.77727	6.14546e-177	0.000197809
ENSMUSG00000026039.10	Sgo2a	2.75564	3.77581	1.25036e-09	0.000672295
ENSMUSG00000063458.14	Lrmda	3.34195	3.77474	2.79785e-13	0.00092303
ENSMUSG00000034255.18	Arhgap27	5.50983	3.77254	7.11961e-51	0.00135751
ENSMUSG00000057286.7	St6galnac2	4.67493	3.77124	6.50735e-30	0.0225734
ENSMUSG00000037405.9	Icam1	7.43059	3.77073	7.25912e-147	7.35616e-06
ENSMUSG00000067377.13	Tspan6	2.72152	3.76765	2.51448e-09	0.00302843
ENSMUSG00000024486.7	Hbegf	4.75967	3.76236	2.13752e-31	0.000826077
ENSMUSG00000024056.11	Ndc80	2.80137	3.75993	6.35782e-10	0.00786027
ENSMUSG00000041836.11	Ptpre	6.51571	3.7581	3.76018e-92	1.10009e-05
ENSMUSG00000070639.6	Lrrc8b	6.56369	3.75269	2.0846e-94	0.000341543
ENSMUSG00000035783.10	Acta2	4.33076	3.74875	2.45394e-24	0.00113805
ENSMUSG00000034593.17	Myo5a	5.22398	3.7475	4.36152e-42	0.000842296
ENSMUSG00000029869.8	Ephb6	5.50005	3.74625	6.59446e-50	2.57362e-05
ENSMUSG00000022528.9	Hes1	7.52283	3.74164	9.00405e-150	0.00169047
ENSMUSG00000034906.16	Ncaph	4.43104	3.73967	1.37432e-25	0.00258049
ENSMUSG00000050271.13	Prag1	5.50787	3.73743	6.26988e-50	0.000949964
ENSMUSG00000064080.13	Fbln2	5.99215	3.73475	6.58543e-67	1.4802e-06
ENSMUSG00000026605.15	Cenpf	4.65512	3.72796	5.04482e-29	0.00702572
ENSMUSG00000078451.6	Ppil6	2.75096	3.72591	2.2425e-09	5.17653e-06
ENSMUSG00000027030.16	Stk39	5.65081	3.723	3.78921e-54	0.00191265
ENSMUSG00000028965.14	Tnfrsf9	2.7557	3.72177	2.18872e-09	7.41513e-06
ENSMUSG00000030559.9	Rab38	4.18262	3.72117	8.68745e-22	0.00836446
ENSMUSG00000031274.17	Col4a5	7.02037	3.71807	3.87516e-120	7.39393e-05
ENSMUSG00000028718.17	Stil	3.04552	3.71137	5.67072e-11	0.00505229
ENSMUSG00000037379.8	Spon2	6.49367	3.71026	1.05901e-88	0.000556351
ENSMUSG00000054720.13	Lrrc8c	7.23515	3.70986	2.00127e-132	0.00342775
ENSMUSG00000034586.15	Hid1	6.47874	3.7019	3.78547e-87	0.000172393
ENSMUSG00000040204.7	Pclaf	3.51331	3.70185	4.51055e-14	0.00346044
ENSMUSG00000020099.9	Unc5b	7.70122	3.70181	4.49775e-156	1.10243e-06
ENSMUSG00000035357.18	Pdzrn3	5.19175	3.69372	6.37344e-40	0.00177308
ENSMUSG00000047497.11	Adamts12	4.30875	3.68876	3.1003e-23	0.000199823
ENSMUSG00000027852.15	Nras	9.75355	3.68587	3.11745e-206	7.22747e-05
ENSMUSG00000035498.11	Cdcp1	4.53448	3.68438	2.19002e-26	0.0333271
ENSMUSG00000078202.4	Nrarp	2.71768	3.6843	5.45769e-09	0.000422927
ENSMUSG00000059713.13	Rcan3	5.71479	3.6824	6.34483e-55	2.38394e-05
ENSMUSG00000052837.8	Junb	8.36601	3.67511	3.96136e-188	7.42012e-06
ENSMUSG00000003352.15	Cacnb3	4.17063	3.67385	3.53288e-21	0.0181796
ENSMUSG00000040511.15	Pvr	7.4375	3.66995	4.8408e-140	0.000128519
ENSMUSG00000031557.17	Plekha2	6.38347	3.66606	8.83159e-81	0.00148847
ENSMUSG00000018593.14	Sparc	11.7338	3.66475	5.97756e-174	1.3984e-05
ENSMUSG00000033059.8	Pygb	7.64016	3.66465	3.93346e-150	0.000161613
ENSMUSG00000002799.7	Jag2	3.02102	3.66236	1.51485e-10	9.11351e-05
ENSMUSG00000039981.7	Zc3h12d	3.00597	3.6598	2.09693e-10	0.0102034
ENSMUSG00000041577.6	Prelp	10.4629	3.65714	1.95653e-195	0.00758779
ENSMUSG00000028358.16	Zfp618	5.60001	3.65348	2.66715e-50	0.000185564
ENSMUSG00000029082.18	Bst1	3.68952	3.65267	2.56804e-15	5.15023e-05
ENSMUSG00000034810.8	Scn7a	4.00006	3.65256	1.04684e-18	0.00108189
ENSMUSG00000038807.20	Rap1gap2	4.94595	3.64643	5.23583e-33	0.000121882
ENSMUSG00000022661.15	Cd200	5.55072	3.64311	1.51429e-48	3.75482e-05
ENSMUSG00000039153.18	Runx2	4.02308	3.63921	7.16948e-19	0.0148455
ENSMUSG00000048503.8	Tlcd5	3.7074	3.63644	1.94517e-15	6.11013e-06
ENSMUSG00000030218.3	Mgp	5.91595	3.63615	1.25277e-60	0.00139738
ENSMUSG00000026042.17	Col5a2	6.88933	3.629	6.86185e-106	0.000102276
ENSMUSG00000068220.7	Lgals1	7.04057	3.62669	2.88635e-115	0.000614026
ENSMUSG00000030657.12	Xylt1	3.48954	3.61921	3.24524e-13	7.17929e-05
ENSMUSG00000037736.21	Limch1	5.93491	3.61844	2.5342e-60	0.00745361
ENSMUSG00000023908.9	Pkmyt1	3.51987	3.6166	1.52481e-13	0.000201958
ENSMUSG00000031004.9	Mki67	7.24477	3.61553	3.25741e-127	0.00838058
ENSMUSG00000023947.9	Nfkbie	6.24146	3.61421	3.36223e-72	4.81201e-06
ENSMUSG00000004328.16	Hif3a	3.50012	3.61309	3.06658e-13	0.0119539
ENSMUSG00000027715.10	Ccna2	4.77489	3.61214	3.65777e-29	0.0119354
ENSMUSG00000026249.11	Serpine2	8.00126	3.61075	2.26242e-164	0.00113052
ENSMUSG00000020684.15	Rasl10b	3.50979	3.60949	1.99576e-13	0.00997663
ENSMUSG00000045763.9	Basp1	5.43127	3.60702	4.23747e-44	0.00206169
ENSMUSG00000037995.16	Igsf9	3.47793	3.60492	5.3424e-13	0.0124878
ENSMUSG00000005447.13	Pafah1b3	5.38475	3.60438	9.13166e-43	5.20574e-06
ENSMUSG00000031465.7	Angpt2	4.84438	3.59967	3.72984e-30	0.000838328
ENSMUSG00000039943.17	Plcb4	7.36837	3.5972	7.50983e-132	9.79375e-06
ENSMUSG00000029188.15	Slc34a2	5.74859	3.58892	7.58069e-53	0.00515382
ENSMUSG00000079685.11	Ulbp1	4.37031	3.58882	1.05389e-22	0.00325202
ENSMUSG00000032192.10	Gnb5	3.83212	3.58469	3.69285e-16	2.6895e-05
ENSMUSG00000080316.12	Spaca6	6.05908	3.58436	9.55846e-64	2.49019e-07
ENSMUSG00000027333.19	Smox	6.41693	3.5726	5.95662e-78	0.000105045
ENSMUSG00000014303.14	Glis2	6.44259	3.57258	3.42354e-79	0.00020095
ENSMUSG00000064065.16	Ipcef1	3.69309	3.57194	7.07738e-15	0.010281
ENSMUSG00000005125.14	Ndrg1	7.6822	3.56968	6.09106e-145	0.00105097
ENSMUSG00000035683.14	Melk	2.98391	3.56463	7.29575e-10	0.0400722
ENSMUSG00000025889.14	Snca	4.25331	3.55986	8.45758e-21	0.00140995
ENSMUSG00000014158.13	Trpv4	4.46562	3.55943	1.53535e-23	0.00191314
ENSMUSG00000040711.9	Sh3pxd2b	7.29945	3.55795	1.11641e-125	8.69167e-05
ENSMUSG00000034612.8	Chst11	2.96665	3.55363	1.23481e-09	0.000434835
ENSMUSG00000037341.15	Slc9a7	3.66369	3.55248	3.03324e-14	0.0014718
ENSMUSG00000043760.17	Pkhd1	7.7707	3.55018	6.29641e-148	0.0102182
ENSMUSG00000048965.10	Mrgpre	5.09991	3.54294	3.16868e-34	0.000112617
ENSMUSG00000043079.18	Synpo	7.15655	3.53722	1.28229e-116	2.06605e-05
ENSMUSG00000025140.16	Pycr1	3.64563	3.53546	5.9602e-14	6.6399e-05
ENSMUSG00000055675.7	Kbtbd11	4.22337	3.52936	5.4443e-20	0.00424216
ENSMUSG00000022096.15	Hr	4.94144	3.52831	1.00556e-30	0.0101737
ENSMUSG00000078495.11	Zfp984	3.94149	3.52507	1.01525e-16	2.44915e-05
ENSMUSG00000027035.11	Cers6	8.61323	3.52367	4.90085e-181	0.0001443
ENSMUSG00000010751.16	Tnfrsf22	4.63005	3.5218	2.92442e-25	0.0154909
ENSMUSG00000047228.10	A2ml1	5.27165	3.51976	1.5536e-37	0.00728748
ENSMUSG00000038400.16	Pmepa1	6.3614	3.51727	4.8169e-73	4.20624e-08
ENSMUSG00000028039.12	Efna3	3.47667	3.51618	1.86987e-12	0.0188384
ENSMUSG00000029372.8	Ppbp	3.81886	3.514	1.80907e-15	1.90399e-05
ENSMUSG00000042842.12	Serpinb6b	6.46731	3.50846	2.18694e-77	0.000589091
ENSMUSG00000041642.19	Kif21b	6.91227	3.50458	1.87622e-99	0.0173826
ENSMUSG00000027654.3	Fam83d	3.79318	3.50389	5.48382e-15	0.000443559
ENSMUSG00000040183.14	Ankrd6	4.54719	3.50137	5.55133e-24	5.67094e-05
ENSMUSG00000027962.15	Vcam1	8.80696	3.50037	4.69676e-183	3.1238e-06
ENSMUSG00000050335.18	Lgals3	6.59467	3.49818	1.93091e-82	0.00455662
ENSMUSG00000048612.17	Myof	7.65578	3.491	6.80692e-138	0.000236457
ENSMUSG00000038059.8	Smim3	4.53741	3.48956	1.15779e-23	3.27714e-06
ENSMUSG00000035873.9	Pawr	7.21159	3.48946	7.45801e-117	1.12188e-05
ENSMUSG00000002076.13	Hsf2bp	3.19387	3.48782	1.6392e-10	0.000449608
ENSMUSG00000038305.16	Spats2l	5.42529	3.47878	1.49977e-40	0.000104456
ENSMUSG00000021708.19	Rasgrf2	4.32035	3.47789	1.09067e-20	0.00168382
ENSMUSG00000020914.18	Top2a	6.57686	3.47697	4.79116e-81	0.0139192
ENSMUSG00000038943.17	Prc1	4.70232	3.475	8.57589e-26	0.0111679
ENSMUSG00000044258.11	Ctla2a	4.85609	3.47399	4.00048e-28	0.001817
ENSMUSG00000019850.12	Tnfaip3	6.82049	3.47389	9.4693e-93	3.48533e-05
ENSMUSG00000053461.10	Hhipl2	3.19129	3.47341	2.11256e-10	0.00329793
ENSMUSG00000015880.14	Ncapg	3.78836	3.47222	9.10803e-15	0.0141858
ENSMUSG00000029484.13	Anxa3	6.50437	3.4698	3.15822e-77	0.00311451
ENSMUSG00000022034.11	Esco2	3.59195	3.46106	7.0845e-13	0.00724022
ENSMUSG00000028613.16	Lrp8	2.95517	3.46038	3.63961e-09	6.71242e-05
ENSMUSG00000035112.18	Wnk4	5.68882	3.45328	4.00406e-47	4.50809e-06
ENSMUSG00000032715.10	Trib3	5.59889	3.45321	1.55363e-44	0.00107695
ENSMUSG00000027160.17	Ccdc34	5.30865	3.45225	3.75564e-37	0.000255672
ENSMUSG00000032294.18	Pkm	8.43936	3.45046	1.53403e-171	0.000462148
ENSMUSG00000031749.13	St3gal2	6.82559	3.44771	1.59291e-91	8.21182e-06
ENSMUSG00000022822.17	Abcc5	7.82774	3.44633	1.03597e-142	9.4233e-07
ENSMUSG00000031904.6	Slc7a6	3.91118	3.44459	1.24964e-15	0.00418117
ENSMUSG00000037784.15	Dzip1l	4.51113	3.44365	9.63115e-23	0.00887094
ENSMUSG00000054752.17	Fsd1l	4.06078	3.43939	3.41569e-17	7.37019e-05
ENSMUSG00000024795.12	Kif20b	4.0657	3.43863	2.52023e-17	0.0051032
ENSMUSG00000022885.17	St6gal1	10.4364	3.43656	4.53178e-178	4.87369e-05
ENSMUSG00000030789.10	Itgax	5.11607	3.43029	2.5237e-32	0.000236615
ENSMUSG00000035863.15	Palm	6.08513	3.4267	6.8406e-59	0.0376956
ENSMUSG00000031103.13	Elf4	6.2773	3.42627	1.42883e-65	0.00461715
ENSMUSG00000036718.18	Micall2	5.9157	3.42447	4.11659e-53	0.00121269
ENSMUSG00000028885.9	Smpdl3b	3.13852	3.41832	8.54526e-10	0.000830751
ENSMUSG00000059401.15	Mamld1	4.75258	3.41712	1.28149e-25	0.0107121
ENSMUSG00000032849.15	Abcc4	6.48978	3.4157	6.59637e-74	0.00336631
ENSMUSG00000020142.13	Slc1a4	6.81214	3.41378	7.01006e-89	0.00388812
ENSMUSG00000050114.8	Prdx6b	3.89435	3.40711	4.83468e-15	0.01847
ENSMUSG00000040584.9	Abcb1a	6.65059	3.40524	9.52437e-81	3.42318e-05
ENSMUSG00000022340.16	Sybu	3.75423	3.40476	7.77105e-14	1.82789e-05
ENSMUSG00000051359.16	Ncald	6.6407	3.39855	7.98529e-80	6.57968e-06
ENSMUSG00000044968.17	Napepld	5.15278	3.39807	2.77989e-32	0.000415552
ENSMUSG00000021253.8	Tgfb3	4.56138	3.39652	1.21517e-22	0.000215438
ENSMUSG00000032369.14	Plscr1	7.71956	3.38561	3.29193e-133	1.70904e-08
ENSMUSG00000038530.12	Rgs4	5.89831	3.38521	2.36384e-51	1.55271e-05
ENSMUSG00000015222.19	Map2	5.74241	3.3756	1.92086e-46	0.0427653
ENSMUSG00000028159.15	Dapp1	5.14548	3.37387	1.01545e-31	4.72492e-05
ENSMUSG00000041695.3	Kcnj2	5.60566	3.37278	1.51244e-42	0.000162509
ENSMUSG00000046056.16	Sbsn	3.57271	3.37242	4.34436e-12	0.000145897
ENSMUSG00000025473.17	Adam8	4.26686	3.36945	1.11096e-18	0.000292676
ENSMUSG00000026532.8	Spta1	3.88546	3.36755	1.09282e-14	0.0033093
ENSMUSG00000020897.13	Aurkb	3.73796	3.36532	2.00482e-13	0.0130016
ENSMUSG00000017499.16	Cdc6	2.868	3.35633	3.49544e-08	0.030579
ENSMUSG00000028678.14	Kif2c	3.33065	3.35358	1.53905e-10	0.0176802
ENSMUSG00000028059.17	Arhgef2	7.37465	3.35313	9.38188e-116	9.9246e-07
ENSMUSG00000024036.17	Slc37a1	5.76039	3.3504	5.14327e-46	0.00152557
ENSMUSG00000035439.14	Haus8	5.29891	3.34768	1.87463e-34	2.97599e-05
ENSMUSG00000042272.18	Sestd1	6.16659	3.34556	1.13104e-58	0.00184375
ENSMUSG00000046731.6	Kctd11	5.21935	3.3435	1.04912e-32	0.012797
ENSMUSG00000032352.17	Lrrc1	4.244	3.34323	4.51026e-18	0.0215001
ENSMUSG00000024736.16	Tmem132a	5.01157	3.34226	1.29863e-28	2.85647e-05
ENSMUSG00000041313.15	Slc7a1	5.5016	3.33963	6.05565e-39	4.60199e-05
ENSMUSG00000024883.9	Rin1	3.10419	3.33586	3.63366e-09	0.00439939
ENSMUSG00000006576.17	Slc4a3	4.53616	3.33132	1.87714e-21	0.000490697
ENSMUSG00000000732.10	Icosl	4.22911	3.33029	9.94379e-18	0.00324534
ENSMUSG00000019558.15	Slc6a8	7.28582	3.33013	3.72402e-110	0.00114887
ENSMUSG00000024776.19	Stambpl1	4.61952	3.32903	1.72982e-22	4.34981e-05
ENSMUSG00000023963.11	Cyp39a1	8.46006	3.32327	1.12665e-161	0.000503126
ENSMUSG00000006369.15	Fbln1	4.33139	3.32028	7.2909e-19	0.00022061
ENSMUSG00000025586.18	Cpeb1	5.28271	3.31768	1.96531e-33	0.00071497
ENSMUSG00000058290.5	Espl1	3.33225	3.31732	2.48852e-10	0.00222155
ENSMUSG00000027562.13	Car2	7.92796	3.31725	2.33591e-137	0.00307864
ENSMUSG00000022883.12	Robo1	7.14523	3.3161	6.15866e-101	0.00243131
ENSMUSG00000039533.9	Mmd2	6.73155	3.31057	8.22592e-80	3.65131e-07
ENSMUSG00000058173.13	Smco4	7.00019	3.30967	1.40221e-92	6.95728e-05
ENSMUSG00000026483.14	Niban1	7.9243	3.30844	1.82006e-136	0.00202568
ENSMUSG00000041153.10	Osgin2	6.43608	3.30829	6.36627e-67	6.15916e-05
ENSMUSG00000022385.12	Gtse1	3.99039	3.30787	3.4961e-15	0.00247961
ENSMUSG00000034330.11	Plcg2	5.9872	3.30714	2.16037e-51	0.000365496
ENSMUSG00000002055.10	Spag5	3.86669	3.30413	4.54327e-14	0.00437608
ENSMUSG00000030786.19	Itgam	3.9942	3.30298	4.23168e-15	0.000876464
ENSMUSG00000032332.18	Col12a1	6.29647	3.30291	1.95403e-61	0.000300671
ENSMUSG00000020846.7	Rflnb	5.11836	3.30188	7.92094e-30	3.95617e-05
ENSMUSG00000032925.17	Itgbl1	3.50372	3.30163	3.96716e-11	0.00447881
ENSMUSG00000022003.8	Slc25a30	8.93299	3.30161	2.22332e-168	9.00853e-05
ENSMUSG00000049119.15	Fam110b	3.10613	3.30024	4.8431e-09	0.000171993
ENSMUSG00000026414.14	Tnnt2	2.82893	3.2984	1.14935e-07	0.0167615
ENSMUSG00000068699.13	Flnc	2.85664	3.29736	7.30677e-08	6.22642e-05
ENSMUSG00000028541.15	B4galt2	3.99077	3.29612	5.00071e-15	2.90002e-05
ENSMUSG00000062515.4	Fabp4	7.16408	3.29594	8.58105e-101	0.00147716
ENSMUSG00000022440.10	C1qtnf6	5.05456	3.29245	1.75991e-28	0.000614484
ENSMUSG00000021567.16	Nkd2	3.09048	3.29182	6.44072e-09	3.93859e-05
ENSMUSG00000035413.9	Tmem98	6.50334	3.29068	6.34563e-69	6.56958e-05
ENSMUSG00000040852.7	Plekhh2	6.24891	3.28939	2.72626e-59	0.00016094
ENSMUSG00000016624.16	Phf21b	3.83935	3.28724	1.54024e-13	0.000443444
ENSMUSG00000031963.9	Bmper	4.91291	3.28626	6.97288e-26	0.00329248
ENSMUSG00000022952.18	Runx1	4.78017	3.28494	5.31622e-24	0.00166362
ENSMUSG00000038936.14	Sccpdh	5.79752	3.28452	3.61432e-45	3.83812e-07
ENSMUSG00000033453.9	Adamts15	4.22702	3.27935	2.63059e-17	0.00625088
ENSMUSG00000026956.16	Uap1l1	6.35561	3.27649	1.09868e-62	5.49309e-05
ENSMUSG00000006574.16	Slc4a1	3.82684	3.274	2.55428e-13	0.000266268
ENSMUSG00000054003.14	Tdrd9	2.81587	3.27193	1.49218e-07	0.0361814
ENSMUSG00000029603.16	Dtx1	3.83011	3.26858	2.70133e-13	0.0153314
ENSMUSG00000028832.12	Stmn1	4.32341	3.26802	2.90271e-18	0.00328481
ENSMUSG00000034910.6	Pygo1	4.312	3.26748	4.68092e-18	0.00306442
ENSMUSG00000034675.18	Dbn1	5.4185	3.26681	2.6688e-35	0.00822465
ENSMUSG00000027306.16	Nusap1	4.4239	3.26679	2.09946e-19	0.0130439
ENSMUSG00000037544.15	Dlgap5	3.69236	3.26498	3.13778e-12	0.00114527
ENSMUSG00000036459.16	Wtip	5.31605	3.26381	5.86643e-33	4.64317e-06
ENSMUSG00000008999.8	Bmp7	5.406	3.26297	6.56355e-35	0.00167447
ENSMUSG00000061666.7	Gdpd1	6.47777	3.26193	1.85197e-66	0.000223755
ENSMUSG00000024597.12	Slc12a2	9.24793	3.26043	1.1078e-168	0.00032257
ENSMUSG00000026796.17	Niban2	7.72066	3.25986	6.12496e-124	0.000625518
ENSMUSG00000034462.10	Pkd2	8.2143	3.25928	2.66645e-145	4.16531e-05
ENSMUSG00000021365.16	Nedd9	7.40621	3.25686	5.48858e-111	1.59196e-05
ENSMUSG00000002997.16	Prkar2b	4.69043	3.25478	2.09515e-22	0.00140977
ENSMUSG00000037820.16	Tgm2	11.0667	3.24874	2.05172e-154	0.000483197
ENSMUSG00000037887.12	Dusp8	5.1373	3.24751	4.87846e-29	0.000148402
ENSMUSG00000019966.19	Kitl	6.23049	3.24695	4.01285e-57	0.000896245
ENSMUSG00000050148.10	Ubqln2	9.45631	3.24547	3.13851e-169	0.00637972
ENSMUSG00000045730.5	Adrb2	5.62857	3.24051	1.32322e-39	9.33034e-05
ENSMUSG00000068740.14	Celsr2	4.87754	3.24009	1.45124e-24	0.0151419
ENSMUSG00000049556.6	Lingo1	2.79379	3.23929	2.87327e-07	0.00225232
ENSMUSG00000026566.16	Mpzl1	5.54909	3.23884	1.16248e-37	0.00203026
ENSMUSG00000031451.7	Gas6	9.44037	3.23709	1.50171e-168	0.00408054
ENSMUSG00000059921.16	Unc5c	2.79955	3.2358	2.58537e-07	0.025536
ENSMUSG00000056671.8	Prelid2	6.37272	3.23264	2.07182e-61	8.00638e-05
ENSMUSG00000039620.18	Trmt9b	3.67454	3.22933	8.75282e-12	3.26023e-06
ENSMUSG00000023992.15	Trem2	4.18837	3.22906	2.45061e-16	0.000440541
ENSMUSG00000025916.11	Ppp1r42	2.81348	3.22722	2.58753e-07	0.00780791
ENSMUSG00000060206.12	Zfp462	5.13108	3.22703	1.29594e-28	5.11576e-05
ENSMUSG00000024253.10	Dync2li1	3.93036	3.22585	9.00294e-14	0.00459182
ENSMUSG00000031558.16	Slit2	4.80126	3.22249	2.56515e-23	0.00247861
ENSMUSG00000022947.9	Cbr3	3.80325	3.21244	1.33721e-12	7.49604e-05
ENSMUSG00000024664.6	Fads3	8.22624	3.21154	8.81459e-142	1.35211e-05
ENSMUSG00000030353.16	Tead4	3.94906	3.21115	7.58099e-14	0.000123604
ENSMUSG00000026074.16	Map4k4	8.22387	3.20857	1.25879e-141	2.20686e-05
ENSMUSG00000045667.15	Smtnl2	4.39815	3.20692	2.86582e-18	0.00640052
ENSMUSG00000030677.9	Kif22	3.94967	3.20674	6.43995e-14	0.00841318
ENSMUSG00000031441.16	Atp11a	8.56744	3.20292	6.36366e-154	0.000894433
ENSMUSG00000048440.17	Cyp4f16	5.42058	3.20089	1.09062e-33	0.00014371
ENSMUSG00000015766.15	Eps8	6.33322	3.1927	2.08722e-58	0.00537256
ENSMUSG00000036782.14	Klhl13	7.52009	3.19203	2.47572e-111	1.19745e-05
ENSMUSG00000029135.11	Fosl2	7.12844	3.18763	4.87586e-92	9.85656e-05
ENSMUSG00000042116.4	Vwa1	3.77183	3.18403	4.69365e-12	0.000436755
ENSMUSG00000000078.8	Klf6	7.96983	3.18313	5.68287e-129	6.98015e-08
ENSMUSG00000019942.14	Cdk1	5.21894	3.17442	2.83708e-29	0.00786517
ENSMUSG00000043501.6	Lgals2	3.03999	3.17052	4.12591e-08	0.00944607
ENSMUSG00000041406.15	BC055324	2.78722	3.16748	5.13405e-07	0.000480829
ENSMUSG00000001517.15	Foxm1	4.26047	3.16675	2.2148e-16	0.0044988
ENSMUSG00000022114.6	Spry2	5.20832	3.16559	6.73444e-29	0.00492761
ENSMUSG00000032714.7	Syde1	6.32289	3.16086	4.35221e-57	2.40848e-05
ENSMUSG00000091345.10	Col6a5	5.30991	3.15875	1.13717e-30	0.00156608
ENSMUSG00000040717.7	Il17rd	4.55604	3.15798	1.73389e-19	0.00568136
ENSMUSG00000028028.12	Alpk1	6.25513	3.14915	2.81273e-54	2.0279e-05
ENSMUSG00000029298.16	Gbp9	7.70503	3.14681	1.42472e-115	0.000341621
ENSMUSG00000019960.9	Dusp6	9.59027	3.14011	4.1196e-161	9.14672e-05
ENSMUSG00000042622.15	Maff	6.80862	3.14007	1.8532e-74	4.18789e-05
ENSMUSG00000042712.11	Tceal9	8.05648	3.13967	4.22068e-129	0.000273353
ENSMUSG00000029228.16	Lnx1	2.7773	3.13868	7.46318e-07	0.0430927
ENSMUSG00000025225.16	Nfkb2	7.11805	3.13802	1.40152e-88	9.27058e-06
ENSMUSG00000042035.12	Igsf3	5.40536	3.13627	5.40184e-32	0.00103295
ENSMUSG00000024084.9	Qpct	7.16036	3.13364	1.65113e-90	0.000110197
ENSMUSG00000027326.14	Knl1	4.03666	3.13312	5.69479e-14	0.0253305
ENSMUSG00000049086.9	Bmyc	5.29813	3.13198	1.10979e-29	0.0338695
ENSMUSG00000020389.20	Cdkl3	3.45841	3.12719	6.47868e-10	0.000258622
ENSMUSG00000015966.18	Il17rb	7.18753	3.12499	2.77871e-91	0.00710524
ENSMUSG00000037594.12	Clba1	3.63478	3.12392	7.90985e-11	0.00181775
ENSMUSG00000019027.9	Dnah1	3.45163	3.12278	8.08911e-10	0.0132435
ENSMUSG00000035107.14	Dcbld2	7.24567	3.12253	4.27114e-94	0.00046245
ENSMUSG00000034271.17	Jdp2	5.53161	3.11452	3.02355e-34	0.00138531
ENSMUSG00000013698.13	Pea15a	8.90243	3.11305	5.67941e-152	0.000877757
ENSMUSG00000047749.3	Zc3hav1l	4.24876	3.11282	9.69086e-16	0.00243162
ENSMUSG00000031262.13	Cenpi	2.75604	3.11233	1.08842e-06	0.00172664
ENSMUSG00000000489.8	Pdgfb	5.44275	3.11103	2.46987e-32	5.4739e-06
ENSMUSG00000078922.10	Tgtp1	3.20579	3.11045	1.53009e-08	0.0187117
ENSMUSG00000028036.7	Ptgfr	3.60501	3.10551	1.37861e-10	0.0110234
ENSMUSG00000015340.11	Cybb	8.85821	3.10163	1.27575e-150	0.000756848
ENSMUSG00000034799.17	Unc13a	6.17697	3.10095	3.80932e-50	0.00998849
ENSMUSG00000021118.8	Plek2	3.98902	3.10024	3.81625e-13	0.00112135
ENSMUSG00000044338.10	Aplnr	2.99844	3.09695	1.30809e-07	0.0130302
ENSMUSG00000001120.16	Pcbp3	4.01504	3.09445	2.39559e-13	0.00182524
ENSMUSG00000043542.13	Zc2hc1a	4.94682	3.08999	2.87417e-23	9.94222e-07
ENSMUSG00000041112.18	Elmo1	5.45728	3.08809	5.59085e-32	5.05307e-05
ENSMUSG00000021701.9	Plk2	8.19765	3.08712	1.13545e-130	0.000580897
ENSMUSG00000020941.8	Map3k14	6.40045	3.08349	1.43847e-56	0.000102276
ENSMUSG00000025287.16	Acot9	6.00373	3.08242	8.97446e-45	8.76117e-05
ENSMUSG00000029994.18	Anxa4	10.1179	3.07326	1.74741e-152	4.48921e-05
ENSMUSG00000058672.8	Tubb2a	9.14875	3.07115	1.19831e-151	6.80829e-05
ENSMUSG00000026548.5	Slamf9	3.22701	3.06932	1.82992e-08	0.000279094
ENSMUSG00000039683.17	Sdk1	4.12807	3.06833	3.13598e-14	0.000522708
ENSMUSG00000031594.10	Fgl1	10.7818	3.0672	1.56022e-144	6.61182e-05
ENSMUSG00000040289.9	Hey1	2.98452	3.06306	2.32932e-07	0.000106276
ENSMUSG00000032477.15	Cdc25a	7.01452	3.06118	3.716e-79	4.39246e-05
ENSMUSG00000070419.12	Cyp3a57	3.19106	3.05709	3.19954e-08	0.00810981
ENSMUSG00000066191.13	Anks6	4.47863	3.05666	2.34474e-17	0.000312763
ENSMUSG00000039903.19	Eva1c	3.98496	3.05541	9.33349e-13	0.000160671
ENSMUSG00000034813.19	Grip1	3.21904	3.05067	2.25035e-08	0.00516296
ENSMUSG00000029838.12	Ptn	3.19254	3.0431	4.3692e-08	0.00322001
ENSMUSG00000004098.8	Col5a3	6.06589	3.04218	3.36128e-45	0.008157
ENSMUSG00000028645.12	Slc2a1	8.01977	3.03524	1.25118e-119	0.00125548
ENSMUSG00000029769.17	Ccdc136	3.37568	3.03309	7.1287e-09	0.00514852
ENSMUSG00000029377.6	Ereg	2.72462	3.02992	3.43949e-06	0.00708601
ENSMUSG00000051343.12	Rab11fip5	5.24866	3.02684	7.83425e-27	0.00262098
ENSMUSG00000004609.12	Cd33	5.38213	3.0258	3.15908e-29	0.00150722
ENSMUSG00000038034.16	Igsf8	7.81864	3.0257	1.43025e-111	0.000751561
ENSMUSG00000030584.15	Dpf1	2.96532	3.02147	4.84881e-07	0.0115657
ENSMUSG00000050965.15	Prkca	7.50391	3.01876	1.83803e-99	0.000237837
ENSMUSG00000017861.12	Mybl2	2.74188	3.0179	2.76033e-06	0.00088965
ENSMUSG00000031647.11	Mfap3l	2.9755	3.01477	4.30964e-07	0.00165961
ENSMUSG00000031146.7	Plp2	3.93239	3.01462	6.43176e-12	0.0125534
ENSMUSG00000033952.15	Aspm	4.5564	3.01365	9.15579e-18	0.00547351
ENSMUSG00000025185.15	Loxl4	3.85772	3.00717	2.08138e-11	0.00144915
ENSMUSG00000031722.11	Hp	15.0721	3.00351	2.28906e-89	0.000189051
ENSMUSG00000031845.17	Bco1	7.93727	3.00113	3.75351e-114	0.00525739
ENSMUSG00000045679.15	Pqlc3	5.62151	3.00042	2.18045e-33	4.57873e-07
ENSMUSG00000015653.14	Steap2	7.19809	2.99903	3.94639e-84	0.00483415
ENSMUSG00000035640.19	Cbarp	4.69217	2.99557	7.14658e-19	0.00417336
ENSMUSG00000056832.15	Ttc26	4.39565	2.99282	6.16961e-16	0.00268037
ENSMUSG00000045629.9	Sh3tc2	5.50786	2.99021	8.44981e-31	0.00583927
ENSMUSG00000029822.16	Osbpl3	9.11735	2.98913	2.13977e-144	0.000190713
ENSMUSG00000068196.6	Col8a1	5.53529	2.98702	2.34184e-31	0.000294323
ENSMUSG00000020407.14	Upp1	4.18306	2.98668	7.54661e-14	2.67262e-05
ENSMUSG00000052534.16	Pbx1	8.18601	2.98664	2.11976e-122	0.000125543
ENSMUSG00000036944.7	Tmem71	5.67987	2.97931	4.43714e-34	7.1227e-05
ENSMUSG00000040415.16	Dtx3	6.27106	2.97564	9.38505e-49	0.000254218
ENSMUSG00000002068.17	Ccne1	5.17309	2.97506	8.05663e-25	0.00551333
ENSMUSG00000044461.7	Shisa2	3.51037	2.97371	3.2926e-09	0.0210616
ENSMUSG00000022037.16	Clu	14.8319	2.97133	6.17163e-90	4.20935e-05
ENSMUSG00000034591.6	Slc41a2	8.86642	2.97061	4.38676e-140	0.00109884
ENSMUSG00000039328.12	Rnf122	4.60447	2.96919	1.07011e-17	0.00132682
ENSMUSG00000022505.10	Emp2	6.91086	2.96046	1.0034e-69	7.83821e-06
ENSMUSG00000024885.10	Aldh3b1	4.81739	2.95773	8.20264e-20	0.00103319
ENSMUSG00000021720.12	Rnf180	3.9381	2.95723	1.33118e-11	0.00433426
ENSMUSG00000022892.12	App	11.537	2.95504	3.19269e-126	3.50169e-06
ENSMUSG00000037313.17	Tacc3	4.74381	2.95153	5.47731e-19	0.0036666
ENSMUSG00000070803.7	Cited4	3.34797	2.94815	2.56372e-08	0.0127096
ENSMUSG00000034311.4	Kif4	3.9335	2.94661	1.62149e-11	0.00901342
ENSMUSG00000015094.17	Npdc1	6.70489	2.94636	3.50068e-61	0.000325704
ENSMUSG00000049630.7	C1ql3	4.05536	2.94501	2.04597e-12	0.0020856
ENSMUSG00000024511.16	Rab27b	5.05299	2.94411	2.08335e-22	0.00465533
ENSMUSG00000016024.10	Lbp	10.3322	2.94342	4.40753e-140	0.00178839
ENSMUSG00000043336.15	Filip1l	7.45693	2.93914	4.70932e-93	0.00219028
ENSMUSG00000034613.13	Ppm1h	6.53479	2.93879	3.4523e-55	0.000144326
ENSMUSG00000020473.14	Aebp1	5.91872	2.93525	3.06101e-38	6.85972e-05
ENSMUSG00000026458.14	Ppfia4	4.9266	2.93364	1.03518e-20	0.00154243
ENSMUSG00000036894.4	Rap2b	5.50713	2.93242	1.43006e-29	2.95618e-06
ENSMUSG00000034758.13	Tle6	4.51302	2.931	2.60076e-16	1.64788e-05
ENSMUSG00000023232.18	Serinc2	7.37226	2.93085	1.58578e-88	3.91989e-05
ENSMUSG00000030256.12	Bhlhe41	4.73001	2.92959	1.88714e-18	0.00021307
ENSMUSG00000031328.17	Flna	9.76428	2.92442	2.68293e-143	0.00757852
ENSMUSG00000000440.13	Pparg	5.50093	2.92383	2.58854e-29	0.000161413
ENSMUSG00000061048.9	Cdh3	3.53357	2.92356	3.9703e-09	5.41359e-05
ENSMUSG00000052271.8	Bhlha15	4.0296	2.92057	6.17708e-12	0.000546126
ENSMUSG00000025268.16	Maged2	6.6381	2.92033	6.83768e-58	2.21972e-06
ENSMUSG00000025001.12	Hells	5.46656	2.91725	1.2656e-28	0.00887721
ENSMUSG00000026012.3	Cd28	3.1152	2.91716	3.81273e-07	0.0267091
ENSMUSG00000050989.11	Selenon	6.22047	2.91521	2.32655e-45	7.49485e-05
ENSMUSG00000026321.9	Tnfrsf11a	4.33822	2.91331	1.70353e-14	7.59891e-05
ENSMUSG00000004951.11	Hspb1	4.14698	2.9079	8.0272e-13	0.00387582
ENSMUSG00000041498.14	Kif14	3.16222	2.90661	1.97168e-07	0.00120782
ENSMUSG00000032718.5	Mansc1	6.88563	2.90435	5.88261e-66	0.000586538
ENSMUSG00000039747.12	Orai2	4.50174	2.90337	6.89121e-16	6.71218e-06
ENSMUSG00000031502.12	Col4a1	10.5148	2.90027	8.3e-135	1.27133e-07
ENSMUSG00000061411.13	Nol4l	5.0268	2.89979	2.24942e-21	3.81231e-05
ENSMUSG00000020121.16	Srgap1	5.27737	2.89732	6.82684e-25	0.00633219
ENSMUSG00000026380.11	Tfcp2l1	7.99279	2.89726	8.20012e-109	0.000348022
ENSMUSG00000024851.15	Pitpnm1	6.74894	2.89716	1.19804e-60	4.57007e-07
ENSMUSG00000072620.4	Slfn2	5.61489	2.89419	7.25937e-31	0.00259076
ENSMUSG00000059895.14	Ptp4a3	7.54352	2.89417	3.28578e-93	1.43615e-05
ENSMUSG00000038860.16	Garnl3	3.63158	2.89094	2.65374e-09	0.000101078
ENSMUSG00000056025.13	Clca3a1	6.34491	2.88885	6.04316e-48	0.0189845
ENSMUSG00000118667.1	Ahnak2	4.48049	2.88749	2.09397e-15	0.00353954
ENSMUSG00000001521.13	Tulp3	5.70887	2.88295	2.18355e-32	0.00386167
ENSMUSG00000020882.18	Cacnb1	4.62435	2.88058	1.04063e-16	0.00054567
ENSMUSG00000037994.15	Slc9b2	2.91755	2.87949	2.59582e-06	0.000846167
ENSMUSG00000027006.14	Dnajc10	10.343	2.87367	1.49935e-134	0.000236377
ENSMUSG00000078995.11	Zfp456	2.87124	2.87317	4.33962e-06	0.000347245
ENSMUSG00000020458.17	Rtn4	9.74375	2.86935	5.62719e-139	7.67717e-05
ENSMUSG00000038168.6	P3h2	4.21592	2.85802	7.0251e-13	0.000666586
ENSMUSG00000072235.7	Tuba1a	5.11346	2.85573	7.56041e-22	5.62505e-05
ENSMUSG00000056394.21	Lig1	6.19649	2.85243	6.99444e-43	0.0164001
ENSMUSG00000040618.8	Pck2	6.13054	2.8524	5.75907e-41	1.51654e-05
ENSMUSG00000039031.17	Arhgap18	7.32988	2.85229	1.0433e-81	4.75443e-07
ENSMUSG00000003545.4	Fosb	3.07651	2.85189	1.1885e-06	0.0246785
ENSMUSG00000006930.16	Hap1	5.46244	2.85023	4.10665e-27	0.00424833
ENSMUSG00000073599.11	Ecscr	5.66213	2.84978	9.66363e-31	0.00486344
ENSMUSG00000072244.12	Trim6	4.48032	2.84891	3.90703e-15	3.18807e-05
ENSMUSG00000072941.6	Sod3	8.95878	2.84873	2.51575e-131	0.00157254
ENSMUSG00000030536.11	Iqgap1	8.84483	2.8482	5.66112e-130	0.00061732
ENSMUSG00000023909.5	Paqr4	5.29995	2.8457	2.35341e-24	0.000322482
ENSMUSG00000071984.12	Fndc1	3.46321	2.84397	2.94452e-08	0.000988299
ENSMUSG00000072568.5	Lratd2	7.87966	2.8389	9.98065e-101	6.30876e-06
ENSMUSG00000053192.10	Mllt11	4.67951	2.83643	8.47195e-17	0.000101441
ENSMUSG00000026556.16	Vangl2	5.35014	2.83598	5.02048e-25	0.000109518
ENSMUSG00000025212.18	Sfxn3	4.9486	2.83409	1.32925e-19	0.00493727
ENSMUSG00000038119.16	Cdon	5.53762	2.83338	5.59687e-28	0.00025454
ENSMUSG00000028456.19	Unc13b	7.20471	2.83125	4.93136e-75	6.6129e-05
ENSMUSG00000020108.5	Ddit4	8.27596	2.8301	6.10901e-114	2.2896e-06
ENSMUSG00000001270.10	Ckb	5.75536	2.82496	5.96962e-32	0.0355726
ENSMUSG00000089669.8	Tnfsf13	2.87527	2.82181	6.21736e-06	0.000739539
ENSMUSG00000032577.17	Mapkapk3	4.19704	2.82085	1.959e-12	7.3354e-06
ENSMUSG00000025128.8	Bhlhe22	3.60307	2.82021	8.56553e-09	0.0231707
ENSMUSG00000005233.17	Spc25	5.65061	2.81734	6.93491e-30	7.10681e-05
ENSMUSG00000058571.12	Gpc6	6.08849	2.81606	6.92381e-39	0.000100939
ENSMUSG00000040502.6	Marchf9	4.3602	2.81531	1.32911e-13	0.00244371
ENSMUSG00000022639.15	Dubr	3.72914	2.80917	3.10062e-09	0.0292977
ENSMUSG00000037902.19	Sirpa	9.64437	2.80859	1.73977e-133	3.51254e-05
ENSMUSG00000019920.19	Lims1	9.17905	2.80604	3.86269e-130	1.83934e-05
ENSMUSG00000042766.18	Trim46	3.08945	2.79959	1.34483e-06	0.000369024
ENSMUSG00000049721.15	Gal3st1	3.59496	2.79847	1.27137e-08	2.70619e-05
ENSMUSG00000040675.18	Mthfd1l	6.02715	2.79565	4.91853e-37	0.000186214
ENSMUSG00000070003.8	Ssbp4	6.74845	2.79167	3.78182e-56	1.74213e-09
ENSMUSG00000069910.3	Spdl1	3.73202	2.78942	3.13182e-09	0.00601179
ENSMUSG00000016494.10	Cd34	5.61935	2.78934	1.5761e-28	5.46453e-05
ENSMUSG00000058656.14	Samd12	3.43679	2.78901	6.99698e-08	0.0192011
ENSMUSG00000022043.20	Trim35	7.43734	2.78687	2.15913e-82	0.00132599
ENSMUSG00000047945.7	Marcksl1	7.6999	2.78319	1.72766e-91	0.000368941
ENSMUSG00000026586.17	Prrx1	3.58025	2.78274	1.84542e-08	0.00019847
ENSMUSG00000024063.14	Lbh	7.59908	2.78129	3.46721e-88	0.00157815
ENSMUSG00000059146.13	Ntrk3	3.45522	2.7799	6.22761e-08	0.00560066
ENSMUSG00000031765.9	Mt1	10.1382	2.77741	9.37675e-129	0.00106489
ENSMUSG00000019139.11	Isyna1	7.15056	2.77621	7.34162e-70	7.43862e-07
ENSMUSG00000059714.14	Flot1	7.4255	2.77527	2.37048e-81	7.62845e-05
ENSMUSG00000031799.11	Tpm4	8.22133	2.7725	1.66217e-107	0.00237178
ENSMUSG00000063146.12	Clip2	6.67395	2.77201	5.15271e-53	2.40716e-06
ENSMUSG00000015085.9	Entpd2	5.50106	2.7708	4.64637e-26	0.000728391
ENSMUSG00000047246.8	H2bc6	3.43379	2.76997	9.14036e-08	0.0005272
ENSMUSG00000029174.19	Tbc1d1	7.04102	2.76903	3.66309e-65	0.000616245
ENSMUSG00000001473.8	Tubb6	7.6823	2.76722	5.71263e-90	0.000757287
ENSMUSG00000028780.14	Sema3c	5.21542	2.76428	9.82854e-22	0.0333346
ENSMUSG00000058013.12	Septin11	9.1793	2.7616	1.45613e-126	8.26176e-05
ENSMUSG00000040265.17	Dnm3	4.06866	2.76108	6.69328e-11	0.0195325
ENSMUSG00000021226.8	Acot2	4.94423	2.7608	1.78398e-18	4.43382e-05
ENSMUSG00000027506.16	Tpd52	7.79226	2.76056	5.52074e-93	0.000325266
ENSMUSG00000060147.16	Serpinb6a	8.05854	2.75946	2.2691e-101	0.00167187
ENSMUSG00000057098.15	Ebf1	3.05689	2.75765	2.47806e-06	0.00834576
ENSMUSG00000055320.19	Tead1	8.81138	2.75601	2.05381e-122	1.60106e-05
ENSMUSG00000040312.15	Cchcr1	4.91473	2.75493	3.03014e-18	0.00186176
ENSMUSG00000049103.15	Ccr2	5.56449	2.75411	7.17233e-27	0.000475434
ENSMUSG00000079419.5	Ms4a6c	4.84334	2.75192	2.06013e-17	0.00057542
ENSMUSG00000039865.9	Slc44a3	7.73868	2.74907	1.2016e-90	0.000254073
ENSMUSG00000045328.12	Cenpe	4.8347	2.74706	2.61849e-17	0.00858745
ENSMUSG00000115783.2	Bc1	5.694	2.74414	7.29817e-29	0.000476156
ENSMUSG00000020492.12	Ska2	4.56071	2.74034	1.20605e-14	0.00535903
ENSMUSG00000021754.18	Map3k1	8.94468	2.73813	1.90662e-122	0.000460467
ENSMUSG00000070802.6	Pnmal2	3.25076	2.73796	6.94412e-07	0.00296798
ENSMUSG00000069601.15	Ank3	9.13781	2.73298	6.03312e-124	9.84562e-06
ENSMUSG00000048388.4	Fam171b	4.33527	2.73168	1.08114e-12	0.0152453
ENSMUSG00000022221.15	Ripk3	4.23	2.7304	8.61976e-12	0.00178698
ENSMUSG00000037280.13	Galnt6	4.23667	2.72996	7.04682e-12	0.00177396
ENSMUSG00000031750.16	Il34	6.01821	2.72908	6.87894e-35	0.000717094
ENSMUSG00000006678.7	Pola1	7.1641	2.72865	6.17556e-68	0.00411011
ENSMUSG00000039396.12	Neil3	2.83631	2.72728	1.66324e-05	0.0138428
ENSMUSG00000023175.16	Bsg	12.608	2.7262	1.32247e-98	0.000524864
ENSMUSG00000039202.13	Abhd2	12.6011	2.72618	1.13516e-98	0.000511392
ENSMUSG00000024074.9	Crim1	8.36159	2.72538	2.48498e-108	0.0262392
ENSMUSG00000028701.5	Lurap1	3.03368	2.72511	4.8119e-06	0.00158105
ENSMUSG00000007659.19	Bcl2l1	9.18363	2.72412	1.11436e-123	0.000273449
ENSMUSG00000020520.15	Galnt10	7.20659	2.72403	2.8572e-69	6.96177e-07
ENSMUSG00000056708.6	Ier5	7.0382	2.72365	8.62287e-63	0.000117037
ENSMUSG00000019066.14	Rab3d	7.2498	2.71957	8.87282e-71	4.23554e-06
ENSMUSG00000041361.14	Myzap	5.72537	2.71827	6.58299e-29	0.000674854
ENSMUSG00000030089.16	Slc41a3	4.87517	2.71648	3.08278e-17	0.000167331
ENSMUSG00000008136.15	Fhl2	3.69414	2.71537	1.41697e-08	1.11388e-05
ENSMUSG00000021262.16	Evl	5.48288	2.71506	8.00246e-25	0.0108704
ENSMUSG00000032740.18	Ccdc88a	6.75831	2.71338	3.15721e-53	4.17606e-05
ENSMUSG00000047996.17	Prrg1	5.27615	2.71021	1.04954e-21	0.000100311
ENSMUSG00000036745.16	Ttll7	5.27842	2.70701	1.05374e-21	0.000130237
ENSMUSG00000031239.6	Itm2a	3.80906	2.70677	5.2122e-09	0.0246579
ENSMUSG00000042215.9	Bag2	5.43255	2.70503	8.97055e-24	0.000346351
ENSMUSG00000050953.11	Gja1	6.53858	2.70308	1.3789e-46	0.0489697
ENSMUSG00000039286.13	Fndc3b	9.95066	2.70074	2.49725e-124	0.000157961
ENSMUSG00000031342.18	Gpm6b	4.97344	2.70048	4.89945e-18	0.0149034
ENSMUSG00000023043.8	Krt18	11.3279	2.6973	1.06927e-110	0.00021631
ENSMUSG00000029330.9	Cds1	2.79573	2.69592	3.51105e-05	0.00023282
ENSMUSG00000070883.4	Ccdc173	3.38592	2.69553	3.38243e-07	0.0026592
ENSMUSG00000021838.18	Samd4	6.45096	2.69235	7.67041e-44	1.00265e-05
ENSMUSG00000052151.13	Plpp2	7.94111	2.68927	7.08086e-93	0.000207491
ENSMUSG00000038079.15	Tmem237	5.43034	2.68795	1.71299e-23	0.00399293
ENSMUSG00000027463.15	Slc52a3	3.53096	2.68779	1.09135e-07	0.0122036
ENSMUSG00000045932.13	Ifit2	6.06969	2.68563	8.52568e-35	0.00139657
ENSMUSG00000039985.15	Sinhcaf	2.79873	2.68544	3.59885e-05	0.00101476
ENSMUSG00000037148.9	Arhgap10	5.21915	2.68309	1.9546e-20	0.0042698
ENSMUSG00000050107.3	Haspin	2.78499	2.68053	4.0012e-05	0.00603558
ENSMUSG00000013089.16	Etv5	6.39193	2.68043	4.26189e-42	5.15264e-07
ENSMUSG00000052397.9	Ezr	7.64176	2.68014	1.95287e-83	0.0127266
ENSMUSG00000063659.12	Zbtb18	9.41768	2.68006	9.22316e-122	0.00158279
ENSMUSG00000020937.15	Plcd3	3.2079	2.67944	1.76447e-06	0.000341785
ENSMUSG00000003617.17	Cp	15.1682	2.67925	7.81878e-73	0.00111908
ENSMUSG00000032076.21	Cadm1	8.89754	2.67776	2.26405e-117	0.000116578
ENSMUSG00000050050.18	Ccdc158	3.80493	2.67581	7.72583e-09	0.00123679
ENSMUSG00000028019.10	Pdgfc	6.67963	2.67407	1.9936e-49	0.0022798
ENSMUSG00000002944.16	Cd36	8.62808	2.67277	9.48362e-113	0.00114425
ENSMUSG00000019979.13	Apaf1	6.49969	2.66915	2.35228e-44	3.22415e-06
ENSMUSG00000047534.18	Mis18bp1	3.81307	2.66599	7.36912e-09	0.00264364
ENSMUSG00000039405.8	Prss23	5.06434	2.66343	2.03239e-18	0.000154664
ENSMUSG00000049225.15	Pdp1	5.10939	2.66329	7.96722e-19	0.000330261
ENSMUSG00000063873.11	Slc24a3	3.78487	2.66201	1.1342e-08	0.0219923
ENSMUSG00000039953.14	Clstn1	7.39055	2.6615	6.61236e-73	0.00182882
ENSMUSG00000034614.15	Pik3ip1	3.89731	2.6596	4.09584e-09	0.0456365
ENSMUSG00000047330.9	Kcne4	2.79872	2.65837	4.03429e-05	0.00312692
ENSMUSG00000021070.7	Bdkrb2	2.75394	2.65564	7.11482e-05	0.004008
ENSMUSG00000048922.19	Cdca2	3.80219	2.65546	9.09336e-09	0.0225629
ENSMUSG00000052911.10	Lamb2	7.74501	2.6552	5.2725e-85	0.00158284
ENSMUSG00000012443.5	Kif11	5.01109	2.6545	7.79443e-18	0.0120599
ENSMUSG00000019975.13	Ikbip	6.6768	2.6529	2.06104e-48	2.75497e-06
ENSMUSG00000034275.19	Igsf9b	2.76972	2.64998	6.16117e-05	0.024859
ENSMUSG00000030849.19	Fgfr2	9.49108	2.648	9.88298e-120	5.1733e-05
ENSMUSG00000053080.11	Zfta	6.59153	2.6471	6.13807e-46	0.00013928
ENSMUSG00000049866.13	Arl4c	6.28871	2.64705	1.38046e-38	0.00406147
ENSMUSG00000026103.15	Gls	7.29371	2.64564	1.87545e-68	0.000505558
ENSMUSG00000045838.9	Ccdc9b	5.69166	2.64357	1.05625e-26	0.000501267
ENSMUSG00000022489.7	Pde1b	3.00688	2.64332	1.06638e-05	0.00191527
ENSMUSG00000027134.5	Lpcat4	3.52841	2.64296	1.61029e-07	0.00662203
ENSMUSG00000028037.14	Ifi44	4.35769	2.64284	4.94662e-12	0.000479762
ENSMUSG00000019796.13	Lrp11	5.84263	2.63852	3.15405e-29	9.14934e-05
ENSMUSG00000037239.9	Spred3	4.27156	2.63691	2.70271e-11	0.000155306
ENSMUSG00000027293.14	Ehd4	7.10021	2.63666	7.1631e-61	2.9731e-05
ENSMUSG00000030878.12	Cdr2	5.05893	2.63612	5.00039e-18	6.94021e-05
ENSMUSG00000015568.17	Lpl	8.72431	2.63489	3.69277e-112	7.36636e-05
ENSMUSG00000018920.12	Cxcl16	7.21264	2.63156	1.3519e-64	9.66727e-06
ENSMUSG00000029373.8	Pf4	3.49954	2.62949	2.82128e-07	0.00126544
ENSMUSG00000036053.18	Fmnl2	7.77172	2.62575	4.86334e-84	9.00162e-06
ENSMUSG00000040829.15	Zmynd15	5.4412	2.62333	1.7023e-22	0.000115167
ENSMUSG00000022893.15	Adamts1	8.21578	2.62333	1.21991e-96	0.00491557
ENSMUSG00000028712.13	Cyp4a31	3.37144	2.62106	7.68673e-07	0.000962893
ENSMUSG00000026196.8	Bard1	3.6422	2.62045	7.93705e-08	0.0056006
ENSMUSG00000014786.9	Slc9a5	3.18147	2.61967	3.82687e-06	0.00823764
ENSMUSG00000040158.13	Tax1bp3	5.5779	2.6175	2.26742e-24	9.60054e-06
ENSMUSG00000055805.16	Fmnl1	4.88443	2.61606	4.06304e-16	3.2317e-05
ENSMUSG00000038141.12	Tmem181a	4.88456	2.61589	4.34066e-16	5.72988e-05
ENSMUSG00000057329.8	Bcl2	5.8362	2.61547	1.10991e-28	1.54374e-06
ENSMUSG00000085156.9	Snhg15	4.76724	2.613	4.66002e-15	0.000263817
ENSMUSG00000030695.17	Aldoa	10.2469	2.6124	2.37238e-115	0.000910102
ENSMUSG00000021822.4	Plau	4.5676	2.60997	2.77844e-13	0.00044828
ENSMUSG00000057335.12	Cep170	8.0413	2.60893	1.31604e-90	0.00023235
ENSMUSG00000027087.12	Itgav	9.91827	2.60694	2.79323e-117	0.000738737
ENSMUSG00000071722.5	Spin4	4.08803	2.60638	7.45344e-10	0.000419671
ENSMUSG00000006800.15	Sulf2	8.1717	2.60599	4.57407e-94	0.000673691
ENSMUSG00000028716.16	Pdzk1ip1	4.88374	2.6056	5.34586e-16	0.0107268
ENSMUSG00000000058.7	Cav2	7.04967	2.60497	9.92754e-58	0.0109442
ENSMUSG00000062995.13	Ica1	5.33407	2.60282	1.41179e-20	2.41769e-05
ENSMUSG00000056758.15	Hmga2	3.36782	2.60095	1.00237e-06	0.00214327
ENSMUSG00000028389.13	Zfp37	3.36564	2.60073	1.07701e-06	0.0115994
ENSMUSG00000037907.17	Ankrd13b	6.08589	2.59918	6.0227e-33	6.24478e-05
ENSMUSG00000035239.7	Neu3	5.54337	2.59897	1.52942e-23	0.0089469
ENSMUSG00000023169.16	Slc38a1	5.81757	2.59743	1.00558e-27	0.0206516
ENSMUSG00000016526.9	Dyrk3	4.34111	2.5967	1.77655e-11	1.30988e-05
ENSMUSG00000049588.14	Ccdc69	2.74826	2.5966	0.000107262	0.0127644
ENSMUSG00000032254.11	Kif23	4.63064	2.59655	9.40005e-14	0.0151184
ENSMUSG00000038260.11	Trpm4	5.30975	2.59452	3.26474e-20	8.45113e-05
ENSMUSG00000043719.15	Col6a6	3.85574	2.59336	1.66026e-08	0.0414113
ENSMUSG00000041482.18	Piezo2	4.74617	2.59229	1.39745e-14	0.000256608
ENSMUSG00000036617.18	Etl4	8.40441	2.59136	8.60454e-100	0.0002212
ENSMUSG00000046727.14	Cystm1	6.75318	2.59085	4.40301e-48	0.00061765
ENSMUSG00000033685.14	Ucp2	9.05997	2.59006	3.86137e-112	4.99674e-05
ENSMUSG00000039236.19	Isg20	4.82747	2.58875	2.66716e-15	0.00396308
ENSMUSG00000079429.10	Mroh2a	4.55883	2.58847	5.15049e-13	0.000742381
ENSMUSG00000027961.8	Lrrc39	3.3461	2.5877	1.44992e-06	0.000820274
ENSMUSG00000078945.11	Naip2	6.63515	2.58441	7.45973e-45	0.00101803
ENSMUSG00000022186.15	Oxct1	6.80994	2.58237	2.56274e-49	0.0240834
ENSMUSG00000029414.12	Kntc1	4.5168	2.5815	8.61884e-13	0.0173711
ENSMUSG00000031264.14	Btk	3.32477	2.58019	1.90907e-06	0.000247492
ENSMUSG00000022747.18	St3gal6	5.52322	2.57401	1.11277e-22	0.00245606
ENSMUSG00000064210.8	Ano6	7.58979	2.5717	1.01051e-75	0.00181416
ENSMUSG00000017167.7	Cntnap1	5.91208	2.5708	6.95005e-29	0.000599267
ENSMUSG00000027831.10	Veph1	5.20213	2.57042	1.58704e-18	0.00319712
ENSMUSG00000032184.6	Lysmd2	3.85353	2.56989	2.16355e-08	0.00305144
ENSMUSG00000039942.16	Ptger4	3.7496	2.5683	6.04032e-08	0.000271734
ENSMUSG00000022322.9	Shcbp1	3.86327	2.56573	1.9361e-08	0.0126228
ENSMUSG00000022773.20	Ypel1	3.17519	2.5652	6.07195e-06	0.00124639
ENSMUSG00000007594.11	Hapln4	6.35047	2.56077	2.56374e-37	0.00914173
ENSMUSG00000052776.11	Oas1a	4.07097	2.56033	1.79474e-09	0.0017632
ENSMUSG00000037679.10	Inf2	9.33615	2.56029	7.9743e-112	0.00109975
ENSMUSG00000043487.5	Acot6	3.9575	2.55739	1.06721e-08	0.00623066
ENSMUSG00000028128.14	F3	6.28004	2.5572	1.26602e-35	0.0198538
ENSMUSG00000026979.17	Psd4	6.42594	2.55657	6.79894e-39	6.53008e-05
ENSMUSG00000030247.10	Kcnj8	6.40241	2.55536	3.14979e-38	0.010648
ENSMUSG00000001525.11	Tubb5	9.91585	2.55373	2.81065e-113	1.61681e-05
ENSMUSG00000044734.17	Serpinb1a	3.86685	2.55267	2.24841e-08	0.026979
ENSMUSG00000005470.9	Asf1b	3.60803	2.55211	2.37799e-07	0.0205104
ENSMUSG00000028041.18	Adam15	5.67864	2.552	1.26366e-24	8.72285e-05
ENSMUSG00000029622.17	Arpc1b	9.42033	2.55021	1.12105e-111	4.16045e-05
ENSMUSG00000026821.17	Ralgds	5.67933	2.5496	1.43183e-24	0.00191808
ENSMUSG00000028843.9	Sh3bgrl3	5.50713	2.54945	4.62315e-22	0.00869622
ENSMUSG00000039232.13	Stx11	4.14224	2.54921	1.08639e-09	0.0205452
ENSMUSG00000022178.12	Ajuba	6.8607	2.54468	2.50167e-49	0.000227748
ENSMUSG00000022048.9	Dpysl2	6.06337	2.5439	4.36546e-31	0.000538168
ENSMUSG00000068758.9	Il3ra	4.47235	2.54374	5.47064e-12	0.000207488
ENSMUSG00000041219.15	Arhgap11a	5.52773	2.54096	3.74027e-22	0.00145082
ENSMUSG00000042523.13	Dnal1	4.8937	2.54008	3.10738e-15	0.00284546
ENSMUSG00000030302.17	Atp2b2	4.07096	2.53991	2.43947e-09	0.000132433
ENSMUSG00000051790.16	Nlgn2	6.46122	2.53782	5.55651e-39	6.18096e-06
ENSMUSG00000053965.11	Pde5a	6.00246	2.53747	1.0225e-29	3.46274e-05
ENSMUSG00000053862.7	Slc51b	3.3279	2.53606	2.69477e-06	0.00479605
ENSMUSG00000023039.18	Krt7	3.49591	2.53574	6.3544e-07	0.0306528
ENSMUSG00000058152.9	Chsy3	7.58622	2.53485	2.28958e-73	0.00100008
ENSMUSG00000022797.17	Tfrc	9.34319	2.5337	1.03347e-109	2.85993e-05
ENSMUSG00000029161.8	Cgref1	3.84036	2.53025	4.38275e-08	0.000216074
ENSMUSG00000020773.12	Trim47	6.84042	2.52796	4.0575e-48	0.000325724
ENSMUSG00000037126.17	Psd	4.23686	2.52768	3.17023e-10	8.0798e-05
ENSMUSG00000036768.7	Kif15	3.94794	2.5273	1.45256e-08	0.0235667
ENSMUSG00000037455.17	Slc18b1	5.60132	2.52653	5.7589e-23	5.98244e-06
ENSMUSG00000097448.2	Platr22	3.13409	2.52491	1.35812e-05	0.00044584
ENSMUSG00000060550.17	H2-Q7	4.52901	2.52412	3.28552e-12	0.000610607
ENSMUSG00000035891.17	Cerk	6.19064	2.52359	4.92239e-33	4.22647e-05
ENSMUSG00000018648.16	Dusp14	4.22677	2.52278	4.68063e-10	0.0209487
ENSMUSG00000037060.4	Cavin3	3.73504	2.52258	1.13137e-07	0.000444646
ENSMUSG00000029446.15	Psph	6.12511	2.52224	1.00123e-31	0.000402
ENSMUSG00000078190.8	Dnm3os	3.30434	2.52121	3.72787e-06	0.00933743
ENSMUSG00000047409.14	Ctdspl	7.31528	2.5207	9.50264e-63	0.000393293
ENSMUSG00000060227.16	Golm2	5.35286	2.52045	1.43045e-19	9.63469e-05
ENSMUSG00000038151.14	Prdm1	3.93992	2.51912	2.10335e-08	0.00337485
ENSMUSG00000039542.17	Ncam1	3.12577	2.51847	1.48394e-05	0.0054188
ENSMUSG00000003573.16	Homer3	5.52326	2.51778	1.05036e-21	4.82778e-06
ENSMUSG00000020798.15	Spns3	2.73162	2.51507	0.000185216	0.00809428
ENSMUSG00000040703.12	Cyp2s1	3.58412	2.515	5.33365e-07	0.011776
ENSMUSG00000050315.15	Synpo2	3.30887	2.51493	4.1592e-06	0.00842033
ENSMUSG00000032334.11	Loxl1	4.65306	2.51063	5.22484e-13	0.000828727
ENSMUSG00000042439.14	Zfp532	5.62375	2.50739	6.0157e-23	2.31412e-05
ENSMUSG00000028633.8	Ctps	7.72323	2.50718	1.49846e-75	0.000233214
ENSMUSG00000048058.18	Ldlrad3	6.56743	2.50515	2.72942e-40	0.000674375
ENSMUSG00000026358.14	Rgs1	4.51457	2.50085	6.93727e-12	0.00106869
ENSMUSG00000026278.15	Bok	6.97355	2.4955	1.10295e-50	0.000255493
ENSMUSG00000048285.10	Frmd6	6.87134	2.4954	1.28182e-47	0.000310698
ENSMUSG00000043639.16	Rbm20	4.3085	2.49423	1.84516e-10	0.000412386
ENSMUSG00000024143.16	Rhoq	7.57137	2.49255	2.59617e-70	0.000138891
ENSMUSG00000070605.5	Zfp992	2.8995	2.49129	9.83921e-05	0.000847004
ENSMUSG00000040552.9	C3ar1	5.92214	2.49117	3.59633e-27	0.000256373
ENSMUSG00000047557.3	Lxn	3.82241	2.49102	8.85028e-08	8.50249e-05
ENSMUSG00000021668.16	Polk	6.61397	2.49098	5.38138e-41	1.40634e-05
ENSMUSG00000020263.15	Appl2	8.89715	2.48899	4.56813e-103	0.00187729
ENSMUSG00000031429.15	Psmd10	7.19843	2.48812	4.30386e-57	0.000443777
ENSMUSG00000013419.8	Zfp651	4.97234	2.48738	2.77536e-15	0.000926242
ENSMUSG00000020737.13	Jpt1	6.98648	2.48603	1.06882e-50	5.05106e-05
ENSMUSG00000029661.17	Col1a2	9.07924	2.48553	1.8656e-104	0.00157877
ENSMUSG00000031843.3	Mphosph6	5.78971	2.48422	6.2277e-25	1.04968e-05
ENSMUSG00000026107.12	Nabp1	8.07218	2.48268	3.40219e-83	0.000813257
ENSMUSG00000056413.17	Adap1	4.01876	2.48237	1.45702e-08	0.00659279
ENSMUSG00000026748.14	Plxdc2	5.25003	2.4823	8.77179e-18	2.47847e-06
ENSMUSG00000033170.15	Card10	7.6748	2.48088	6.50216e-73	1.26702e-06
ENSMUSG00000022091.7	Sorbs3	9.07327	2.47329	2.12374e-103	0.000260698
ENSMUSG00000051341.7	Zfp52	3.91964	2.47314	4.65595e-08	8.38298e-05
ENSMUSG00000024679.11	Ms4a6d	4.97671	2.47168	3.70325e-15	0.00128858
ENSMUSG00000027323.11	Rad51	3.56384	2.46958	9.10399e-07	0.0433092
ENSMUSG00000041936.19	Agrn	10.1008	2.4688	1.12273e-105	0.00260126
ENSMUSG00000004032.11	Gstm5	7.04264	2.46775	2.13473e-51	0.000185541
ENSMUSG00000031805.18	Jak3	7.31519	2.4668	8.2674e-60	7.31113e-07
ENSMUSG00000026542.7	Apcs	10.8818	2.46669	3.69438e-99	0.000200181
ENSMUSG00000027699.20	Ect2	5.49213	2.46565	2.29339e-20	0.00831369
ENSMUSG00000037788.15	Vopp1	6.92022	2.46467	7.62137e-48	2.7353e-06
ENSMUSG00000028755.4	Cda	4.20178	2.46227	1.59974e-09	0.000623618
ENSMUSG00000015501.11	Hivep2	7.58136	2.46212	5.99167e-69	8.36434e-05
ENSMUSG00000029999.15	Tgfa	8.76289	2.45649	2.27091e-99	1.74602e-05
ENSMUSG00000022369.14	Mtbp	4.63124	2.45553	2.72846e-12	5.89873e-05
ENSMUSG00000007041.10	Clic1	7.97609	2.45551	5.70446e-79	0.00336181
ENSMUSG00000020282.19	Rhbdf1	6.74512	2.45534	6.44339e-43	2.25694e-05
ENSMUSG00000022415.13	Syngr1	4.08397	2.45315	1.19862e-08	0.00259157
ENSMUSG00000022816.12	Fstl1	7.26485	2.45314	1.13219e-57	0.000527177
ENSMUSG00000030403.10	Vasp	8.45518	2.44997	5.83606e-91	3.97129e-07
ENSMUSG00000031788.15	Kifc3	8.19956	2.44814	2.26467e-84	0.00048099
ENSMUSG00000005054.8	Cstb	8.60771	2.44453	1.79777e-94	8.56947e-05
ENSMUSG00000028525.17	Pde4b	8.14228	2.44396	1.17208e-82	0.00494129
ENSMUSG00000026274.12	Pask	3.78188	2.44079	2.36544e-07	0.0168176
ENSMUSG00000073102.8	Drc1	4.48567	2.4377	4.34732e-11	0.000779686
ENSMUSG00000027663.13	Zmat3	7.74169	2.43722	3.93873e-72	6.60311e-05
ENSMUSG00000044244.19	Il20rb	3.25075	2.437	1.45592e-05	0.0132808
ENSMUSG00000047798.16	Cd300lf	4.89569	2.43613	4.54084e-14	0.00053357
ENSMUSG00000040907.16	Atp1a3	3.4174	2.43504	3.99914e-06	0.00139571
ENSMUSG00000029810.16	Tmem176b	11.3608	2.43377	2.31245e-92	1.10994e-05
ENSMUSG00000028214.14	Gem	4.78939	2.43296	3.66298e-13	0.000268058
ENSMUSG00000011256.17	Adam19	5.26381	2.4324	3.47939e-17	4.35801e-05
ENSMUSG00000032436.18	Cmtm7	4.25658	2.42964	1.63449e-09	2.83165e-05
ENSMUSG00000022894.7	Adamts5	7.48664	2.42858	8.24587e-64	1.72401e-07
ENSMUSG00000049536.6	Tceal1	3.80092	2.42715	2.28354e-07	0.00113249
ENSMUSG00000032489.18	Kif9	3.68145	2.42584	5.88202e-07	0.0028062
ENSMUSG00000020009.14	Ifngr1	8.72753	2.42568	3.62685e-96	3.88976e-05
ENSMUSG00000038065.14	Mturn	5.57336	2.41871	1.39489e-20	1.37205e-06
ENSMUSG00000028873.17	Cdca8	4.09298	2.41779	1.38791e-08	0.0119134
ENSMUSG00000020399.15	Havcr2	4.06844	2.41183	2.64094e-08	0.00024408
ENSMUSG00000031506.12	Ptpn7	3.24118	2.4111	1.99338e-05	0.00383467
ENSMUSG00000007097.15	Atp1a2	5.49906	2.40991	1.9166e-19	0.00414705
ENSMUSG00000003500.14	Impdh1	6.19061	2.40877	6.51722e-30	0.000113071
ENSMUSG00000079442.13	St6galnac4	4.88105	2.40849	1.46011e-13	0.0015439
ENSMUSG00000026880.12	Stom	9.64214	2.40824	1.14655e-101	0.0300837
ENSMUSG00000002058.14	Unc119	6.01326	2.4073	7.26211e-27	4.12014e-05
ENSMUSG00000041272.12	Tox	5.16255	2.40603	6.34509e-16	0.00208596
ENSMUSG00000018398.19	Septin8	7.2627	2.40393	5.08182e-55	0.00136706
ENSMUSG00000022372.15	Sla	5.53334	2.40336	8.23847e-20	0.000224287
ENSMUSG00000030852.19	Tacc2	8.43394	2.40305	3.56039e-87	0.00289882
ENSMUSG00000020806.16	Rhbdf2	7.65842	2.40089	4.00277e-68	1.97106e-06
ENSMUSG00000053746.9	Ptrh1	3.6561	2.40085	1.09835e-06	0.00129275
ENSMUSG00000028459.12	Cd72	3.26066	2.3997	1.74524e-05	0.000101545
ENSMUSG00000033031.14	Cip2a	5.07383	2.39888	4.16148e-15	0.00299272
ENSMUSG00000021182.17	Ccdc88c	6.20075	2.39847	6.85785e-30	0.00153841
ENSMUSG00000020083.14	Fam241b	3.87634	2.39643	2.04597e-07	0.0031216
ENSMUSG00000036672.6	Cenpt	4.71496	2.39363	3.0237e-12	0.000231707
ENSMUSG00000037474.14	Dtl	4.45948	2.39192	1.86607e-10	0.01688
ENSMUSG00000038976.13	Ppp1r9b	8.20539	2.39162	1.20868e-80	3.37232e-05
ENSMUSG00000031971.16	Ccsap	2.87235	2.39105	0.000223788	0.00116312
ENSMUSG00000020173.18	Cobl	8.5308	2.3901	1.16841e-88	4.70877e-05
ENSMUSG00000000957.12	Mmp14	9.44682	2.38932	2.31517e-99	1.0236e-06
ENSMUSG00000024666.7	Tmem138	3.67241	2.38824	9.91188e-07	0.00108412
ENSMUSG00000029096.16	Htra3	4.77266	2.38476	1.35108e-12	6.17368e-05
ENSMUSG00000040428.20	Plekha4	2.87712	2.38378	0.000209986	0.00393889
ENSMUSG00000012519.15	Mlkl	6.29743	2.3806	3.77889e-31	1.24157e-06
ENSMUSG00000047821.17	Trim16	3.05509	2.37688	8.39938e-05	0.0113815
ENSMUSG00000028339.18	Col15a1	7.72988	2.37309	2.57602e-68	0.000153942
ENSMUSG00000003779.17	Kif20a	4.51932	2.37107	1.00281e-10	0.00768702
ENSMUSG00000030309.17	Caprin2	5.10227	2.37045	6.06901e-15	0.000162035
ENSMUSG00000030245.11	Golt1b	6.64394	2.36949	1.23961e-37	1.97214e-06
ENSMUSG00000027864.10	Ptgfrn	7.30514	2.36818	1.21473e-54	0.000130223
ENSMUSG00000020424.4	Castor1	3.95699	2.36553	1.59016e-07	0.00151505
ENSMUSG00000037681.14	Esyt3	3.22877	2.36395	3.08383e-05	0.00297839
ENSMUSG00000050132.14	Sarm1	3.37762	2.36362	1.23739e-05	0.000383933
ENSMUSG00000041390.19	Mdfic	8.47301	2.36261	1.96591e-85	0.000705115
ENSMUSG00000053113.4	Socs3	6.89496	2.362	4.00059e-43	0.00198193
ENSMUSG00000049382.11	Krt8	11.0291	2.36015	1.78353e-90	0.000717919
ENSMUSG00000032839.14	Trpc1	3.52368	2.35803	4.39464e-06	0.000825264
ENSMUSG00000041351.17	Rap1gap	7.78552	2.35677	1.23578e-68	3.84233e-05
ENSMUSG00000026442.15	Nfasc	4.21891	2.35516	9.9942e-09	0.000281021
ENSMUSG00000001034.18	Mapk7	5.05313	2.35212	2.4486e-14	3.49226e-06
ENSMUSG00000026223.16	Itm2c	9.40021	2.35121	2.01267e-96	3.65114e-08
ENSMUSG00000024660.10	Incenp	5.6407	2.34965	2.34272e-20	0.0105136
ENSMUSG00000033083.17	Tbc1d4	6.53056	2.34899	1.04546e-34	3.1839e-05
ENSMUSG00000040209.13	Zfp704	7.90672	2.3454	8.55711e-71	0.000100579
ENSMUSG00000056476.14	Med12l	6.7701	2.34352	1.36735e-39	0.000134491
ENSMUSG00000035356.18	Nfkbiz	7.18291	2.34197	7.03129e-50	9.22195e-07
ENSMUSG00000031298.16	Adgrg2	3.38627	2.33953	1.39836e-05	0.00474819
ENSMUSG00000060548.14	Tnfrsf19	6.0868	2.33753	1.66737e-26	0.0395365
ENSMUSG00000027351.15	Spred1	8.73429	2.33446	1.74786e-89	1.52021e-07
ENSMUSG00000060923.6	Acyp2	3.49445	2.33408	7.04395e-06	0.000426857
ENSMUSG00000040751.13	Lat2	3.0413	2.33368	0.000124071	0.00295317
ENSMUSG00000074151.14	Nlrc5	8.01764	2.3333	8.92671e-73	0.000123376
ENSMUSG00000040339.11	Fam102b	6.25018	2.33186	5.84328e-29	0.000306669
ENSMUSG00000031808.8	Slc27a1	7.14071	2.33163	2.44215e-48	3.71096e-06
ENSMUSG00000035725.14	Prkx	6.89292	2.3314	7.2665e-42	0.00024935
ENSMUSG00000026972.16	Arrdc1	4.89863	2.32827	6.71746e-13	0.0151154
ENSMUSG00000029521.8	Chek2	4.38009	2.32633	1.56286e-09	0.00046767
ENSMUSG00000018378.14	Cuedc1	6.06562	2.32602	7.57344e-26	0.000169031
ENSMUSG00000024197.11	Plin3	9.23591	2.32587	1.13782e-93	0.00127647
ENSMUSG00000016028.12	Celsr1	8.32933	2.32577	1.1431e-79	1.65531e-05
ENSMUSG00000032177.18	Pde4a	5.71256	2.32225	1.30357e-20	0.0195119
ENSMUSG00000057969.16	Sema3b	3.03963	2.32109	0.000140342	0.00915597
ENSMUSG00000023972.11	Ptk7	5.42628	2.32081	2.79841e-17	0.0322002
ENSMUSG00000027843.14	Ptpn22	3.34285	2.31977	2.35378e-05	0.000997145
ENSMUSG00000050075.9	Gpr171	3.05816	2.31902	0.000119836	0.0124782
ENSMUSG00000027204.14	Fbn1	6.85913	2.3189	8.52153e-41	0.00015737
ENSMUSG00000034320.15	Slc26a2	7.37334	2.31885	1.98263e-54	0.000378351
ENSMUSG00000069769.14	Msi2	8.71018	2.31581	1.31073e-87	1.30829e-05
ENSMUSG00000018537.17	Pcgf2	6.33465	2.31495	5.16165e-30	1.59177e-05
ENSMUSG00000020400.18	Tnip1	8.06239	2.31163	2.38271e-72	0.000132968
ENSMUSG00000048376.7	F2r	9.04372	2.31143	1.96047e-91	7.32313e-05
ENSMUSG00000027624.21	Epb41l1	5.71196	2.31048	1.74085e-20	0.00854002
ENSMUSG00000074364.7	Ehd2	5.8936	2.30966	6.41681e-23	3.42758e-05
ENSMUSG00000002870.9	Mcm2	6.13815	2.30547	1.55749e-26	0.0117069
ENSMUSG00000053477.19	Tcf4	8.83106	2.30445	3.15338e-89	3.21278e-06
ENSMUSG00000051934.6	Spats2	7.28752	2.3042	3.04529e-51	5.05368e-06
ENSMUSG00000035199.7	Arl6ip5	9.35242	2.30391	1.08778e-92	3.581e-06
ENSMUSG00000024968.15	Rcor2	3.36234	2.30328	2.24403e-05	0.000217914
ENSMUSG00000113737.2	BB123696	3.03577	2.30325	0.000165202	0.00938207
ENSMUSG00000069662.6	Marcks	9.09493	2.30307	3.31045e-91	0.00303962
ENSMUSG00000028195.5	Ccn1	7.27374	2.30082	1.59707e-50	0.000327157
ENSMUSG00000030745.10	Il21r	3.00823	2.30059	0.000220443	0.0125521
ENSMUSG00000022297.16	Fzd6	5.95603	2.29822	1.46877e-23	8.68707e-06
ENSMUSG00000035455.13	Fignl1	3.81438	2.29727	1.09803e-06	0.0204514
ENSMUSG00000030681.19	Mvp	9.3105	2.29515	8.13568e-92	4.03038e-05
ENSMUSG00000022876.19	Samsn1	2.82927	2.29053	0.000607983	0.0115451
ENSMUSG00000029381.17	Shroom3	8.1374	2.29042	9.15915e-73	2.02004e-05
ENSMUSG00000030683.12	Sez6l2	3.34136	2.28936	3.27512e-05	0.00914132
ENSMUSG00000020689.5	Itgb3	5.38192	2.28863	2.53372e-16	9.77503e-05
ENSMUSG00000040434.17	Large2	4.19504	2.28797	3.34188e-08	0.0133028
ENSMUSG00000032080.7	Apoa4	11.2782	2.2879	1.45288e-83	0.00988222
ENSMUSG00000049775.17	Tmsb4x	10.2242	2.28769	1.03002e-91	7.87258e-05
ENSMUSG00000019779.16	Frk	7.41327	2.28761	4.31336e-54	0.000105221
ENSMUSG00000021831.10	Ero1a	8.56675	2.28761	2.91062e-82	0.011299
ENSMUSG00000032691.15	Nlrp3	3.32948	2.28482	3.6299e-05	5.53959e-05
ENSMUSG00000026970.17	Rbms1	9.19602	2.28456	1.64562e-90	1.22722e-05
ENSMUSG00000002297.17	Dbf4	5.48202	2.28385	2.38146e-17	8.82882e-05
ENSMUSG00000024048.16	Myl12a	8.46513	2.28371	7.90282e-80	1.65603e-06
ENSMUSG00000062825.16	Actg1	7.84759	2.28343	5.43109e-66	0.00485243
ENSMUSG00000031355.17	Arhgap6	6.93282	2.28315	3.17514e-41	2.18975e-06
ENSMUSG00000056737.15	Capg	5.06424	2.28289	1.17342e-13	0.00271553
ENSMUSG00000047181.13	Samd14	4.76665	2.28219	1.73777e-11	0.0323235
ENSMUSG00000068747.15	Sort1	9.45432	2.28127	1.75441e-91	0.00617522
ENSMUSG00000019806.14	Aig1	7.68583	2.27723	4.06372e-62	0.000443199
ENSMUSG00000068015.9	Lrch1	7.64629	2.27621	7.78058e-61	8.68248e-06
ENSMUSG00000020357.4	Flt4	9.6822	2.27226	1.03002e-91	0.0128133
ENSMUSG00000071714.8	Csf2rb2	5.56135	2.27147	5.55933e-18	0.0205417
ENSMUSG00000041707.9	Tmem273	2.83008	2.27032	0.000607813	0.00144002
ENSMUSG00000031400.11	G6pdx	7.15032	2.2699	6.29641e-46	0.000615008
ENSMUSG00000038372.15	Gmds	4.39702	2.26963	4.45224e-09	0.0137814
ENSMUSG00000027015.5	Cybrd1	3.59083	2.26872	8.38614e-06	0.0228079
ENSMUSG00000018395.20	Kif3a	6.17933	2.26832	3.00985e-26	0.00011786
ENSMUSG00000020439.18	Smtn	6.47017	2.26807	3.65571e-31	0.000762819
ENSMUSG00000037568.13	Vash2	2.81333	2.26756	0.000711155	0.0174435
ENSMUSG00000020901.14	Pik3r5	3.80691	2.26599	1.79944e-06	0.00274841
ENSMUSG00000070348.6	Ccnd1	9.65083	2.26272	9.31467e-91	0.00619467
ENSMUSG00000041538.17	H2-Ob	2.99561	2.2627	0.000292228	0.000810134
ENSMUSG00000022587.15	Ly6e	11.6483	2.26253	9.73357e-79	1.30311e-07
ENSMUSG00000057123.15	Gja5	3.3206	2.26135	4.83607e-05	0.00212152
ENSMUSG00000034023.17	Fancd2	3.00938	2.26059	0.000273238	0.0359331
ENSMUSG00000009013.6	Dynll1	7.56446	2.25938	2.15294e-57	1.44335e-05
ENSMUSG00000041238.17	Rbbp8	6.84717	2.25903	2.51409e-38	0.00012534
ENSMUSG00000037419.10	Endod1	6.12087	2.25776	3.69398e-25	0.0408189
ENSMUSG00000001300.17	Efnb2	6.1377	2.25765	2.15991e-25	6.89876e-06
ENSMUSG00000031734.14	Irx3	3.59925	2.25689	7.68415e-06	0.00394113
ENSMUSG00000023367.15	Tmem176a	11.2268	2.25659	5.95606e-82	9.09249e-07
ENSMUSG00000015396.5	Cd83	4.39313	2.25659	6.15265e-09	0.00270441
ENSMUSG00000037211.13	Spry1	6.21017	2.25535	1.63624e-26	0.00321145
ENSMUSG00000071715.13	Ncf4	4.85769	2.25462	8.75489e-12	0.000141806
ENSMUSG00000052684.5	Jun	8.22822	2.25261	1.08514e-72	0.000525273
ENSMUSG00000039787.14	Cercam	2.81287	2.25258	0.000802287	0.00185148
ENSMUSG00000041323.7	Ak7	5.3561	2.25166	1.53864e-15	0.00168395
ENSMUSG00000040621.15	Gemin8	3.43615	2.24668	2.76995e-05	0.00159544
ENSMUSG00000020176.18	Grb10	7.52615	2.24665	2.08081e-55	0.00211131
ENSMUSG00000051627.4	H1f4	3.31225	2.24656	5.7993e-05	0.000983308
ENSMUSG00000022534.15	Mefv	2.80543	2.24557	0.000912281	0.000491292
ENSMUSG00000052713.10	Zfp608	7.03114	2.24482	5.37682e-42	8.31749e-05
ENSMUSG00000041308.7	Sntb2	8.22747	2.24338	5.9756e-72	0.000120409
ENSMUSG00000013155.11	Enkd1	3.16564	2.24248	0.000135859	0.00164388
ENSMUSG00000033192.6	Lpcat2	5.32388	2.24134	4.11956e-15	0.000133888
ENSMUSG00000054889.11	Dsp	10.5898	2.24046	6.8688e-86	0.000317052
ENSMUSG00000036533.10	Cdc42ep3	4.98937	2.2394	1.74732e-12	0.00661406
ENSMUSG00000021280.10	Exoc3l4	2.99907	2.23783	0.000316786	0.00894409
ENSMUSG00000001166.18	Oas1c	2.76778	2.23694	0.00119205	0.044331
ENSMUSG00000033792.13	Atp7a	7.3565	2.23436	8.45219e-50	0.0056368
ENSMUSG00000033721.17	Vav3	5.54811	2.23372	3.32094e-17	0.000829402
ENSMUSG00000050410.16	Tcf19	4.58383	2.23334	6.67451e-10	0.017898
ENSMUSG00000036322.12	H2-Ea	3.79724	2.2324	2.47427e-06	0.00683812
ENSMUSG00000038178.17	Slc43a2	8.51194	2.23052	2.61212e-77	0.0146599
ENSMUSG00000020120.16	Plek	6.00835	2.2298	8.55867e-23	0.00236194
ENSMUSG00000075254.13	Heg1	8.93567	2.22869	8.17627e-85	0.0108579
ENSMUSG00000019810.16	Fuca2	6.90362	2.2283	1.57655e-38	4.10271e-05
ENSMUSG00000054690.18	Emcn	5.63771	2.22634	4.01122e-18	0.000243186
ENSMUSG00000034595.18	Ppp1r18	6.57983	2.22562	6.09524e-32	0.000883536
ENSMUSG00000021493.16	Pdlim7	6.64707	2.22507	2.48927e-33	5.04907e-05
ENSMUSG00000047822.9	Angptl8	8.63575	2.22494	1.5756e-79	0.00359814
ENSMUSG00000035314.11	Gdpd5	5.09421	2.22249	3.21556e-13	0.00983022
ENSMUSG00000009687.15	Fxyd5	5.98456	2.22025	2.35789e-22	4.88539e-05
ENSMUSG00000074500.12	Zfp558	2.79311	2.21847	0.00112985	0.00486894
ENSMUSG00000020573.18	Pik3cg	4.50954	2.21813	2.54922e-09	0.000270639
ENSMUSG00000038534.20	Osbpl7	5.96216	2.21577	6.44616e-22	0.00011551
ENSMUSG00000051517.15	Arhgef39	2.77876	2.21553	0.00121991	0.00157197
ENSMUSG00000044811.14	Cd300c2	4.29594	2.21533	3.88079e-08	0.00166187
ENSMUSG00000026271.16	Gpr35	4.09369	2.21437	3.00338e-07	0.000816524
ENSMUSG00000037157.9	Il22ra1	6.21305	2.21265	1.96266e-25	0.00890262
ENSMUSG00000037466.14	Tedc1	3.45947	2.20913	2.89191e-05	0.00866996
ENSMUSG00000015944.10	Castor2	5.86615	2.20853	1.51434e-20	9.06136e-06
ENSMUSG00000039089.16	L3mbtl3	7.02528	2.20715	1.97011e-40	1.03023e-05
ENSMUSG00000026928.15	Card9	3.13408	2.20711	0.000226611	0.0043722
ENSMUSG00000030707.16	Coro1a	6.01694	2.20381	1.82678e-22	0.0014689
ENSMUSG00000075702.11	Selenom	4.2937	2.20319	5.11727e-08	0.00195374
ENSMUSG00000044337.6	Ackr3	3.77469	2.19967	4.56689e-06	0.00129912
ENSMUSG00000032280.17	Tle3	8.55714	2.19665	5.09042e-76	4.58564e-05
ENSMUSG00000023349.15	Clec4n	5.17955	2.19343	2.50342e-13	0.00185434
ENSMUSG00000033161.11	Atp1a1	13.3566	2.19328	4.96194e-62	2.55711e-05
ENSMUSG00000041734.16	Kirrel	5.927	2.19302	5.52254e-21	0.000475768
ENSMUSG00000049047.12	Armcx3	5.61135	2.19223	3.18847e-17	6.50982e-06
ENSMUSG00000003882.6	Il7r	3.1483	2.19189	0.000211242	0.000521582
ENSMUSG00000030148.16	Clec4a2	4.06871	2.1917	5.61716e-07	0.00475186
ENSMUSG00000041920.15	Slc16a6	7.75081	2.19019	8.54033e-59	0.00783856
ENSMUSG00000026576.13	Atp1b1	10.1084	2.19009	1.63642e-85	0.00591659
ENSMUSG00000059022.16	Kcp	6.25536	2.18841	1.64238e-25	0.00386343
ENSMUSG00000036667.15	Tcaf1	7.09768	2.18708	2.30667e-41	0.000189313
ENSMUSG00000045362.9	Tnfrsf26	2.77466	2.18673	0.00155953	0.0060468
ENSMUSG00000090386.11	Mir99ahg	5.60796	2.1851	4.23099e-17	6.88158e-05
ENSMUSG00000020641.17	Rsad2	5.61402	2.1834	4.40641e-17	0.00346786
ENSMUSG00000029322.13	Plac8	5.69751	2.18314	3.99348e-18	0.00568598
ENSMUSG00000039178.10	Tbc1d19	5.42638	2.18262	3.11279e-15	0.00107374
ENSMUSG00000025017.11	Pik3ap1	10.037	2.17948	3.78812e-85	2.50689e-05
ENSMUSG00000021773.12	Comtd1	3.87479	2.1775	2.90651e-06	3.5284e-05
ENSMUSG00000020553.9	Pctp	4.42436	2.17613	1.48934e-08	0.00150718
ENSMUSG00000009585.19	Apobec3	6.06594	2.1759	1.6104e-22	0.00228761
ENSMUSG00000057176.5	Ccdc189	3.12226	2.17516	0.000311105	5.32829e-05
ENSMUSG00000038007.15	Acer2	8.42647	2.1743	6.91626e-72	0.00341887
ENSMUSG00000024812.12	Tjp2	8.57009	2.17229	1.14664e-74	1.14953e-05
ENSMUSG00000017737.3	Mmp9	2.7708	2.16844	0.00167677	0.046927
ENSMUSG00000028063.16	Lmna	9.33516	2.16763	6.44841e-83	3.67996e-06
ENSMUSG00000032400.19	Zwilch	3.75036	2.16596	7.80679e-06	0.0109773
ENSMUSG00000031853.6	Map3k21	7.03327	2.1651	4.7988e-39	0.0124711
ENSMUSG00000035168.17	Tanc1	8.18214	2.16499	2.86941e-66	1.0324e-05
ENSMUSG00000034875.6	Nudt19	8.48631	2.16328	2.01445e-72	0.00016661
ENSMUSG00000028300.15	C9orf72	7.64456	2.16202	1.18972e-54	0.00456774
ENSMUSG00000048027.10	Rgmb	5.63624	2.16006	4.90479e-17	0.00908561
ENSMUSG00000016763.16	Scube1	3.6639	2.15932	1.33938e-05	0.00806421
ENSMUSG00000031626.19	Sorbs2	10.822	2.1581	1.08702e-78	5.22579e-08
ENSMUSG00000056812.15	St8sia3	3.63355	2.15609	2.13352e-05	0.00461242
ENSMUSG00000059326.8	Csf2ra	5.73387	2.15497	5.18441e-18	0.00012619
ENSMUSG00000038481.14	Cdk19	7.45015	2.15493	5.72198e-49	0.00215854
ENSMUSG00000022965.9	Ifngr2	8.0992	2.15482	5.15429e-64	3.26674e-05
ENSMUSG00000117975.2	Itprip	4.54374	2.15459	5.16357e-09	0.00333781
ENSMUSG00000017716.16	Birc5	4.86759	2.15444	6.08601e-11	0.00396683
ENSMUSG00000024242.16	Map4k3	9.36316	2.15234	6.10911e-82	1.75156e-05
ENSMUSG00000024270.12	Slc39a6	5.92419	2.15104	4.18491e-20	0.00167781
ENSMUSG00000047407.18	Tgif1	8.00964	2.15082	5.60973e-62	2.76822e-07
ENSMUSG00000090626.10	Tex9	3.25803	2.14821	0.000188479	0.0129841
ENSMUSG00000069833.14	Ahnak	9.51499	2.1469	4.31641e-82	0.0020102
ENSMUSG00000060336.7	Zfp937	3.40082	2.14509	8.93024e-05	0.00147681
ENSMUSG00000055782.10	Abcd2	7.40906	2.14481	1.59817e-47	0.00487164
ENSMUSG00000036327.19	Qsox2	7.02515	2.14453	4.58515e-38	0.000465599
ENSMUSG00000029833.18	Trim24	8.49621	2.14407	2.44837e-71	7.89471e-05
ENSMUSG00000034868.10	Myl12b	5.87908	2.14264	1.77909e-19	0.000483573
ENSMUSG00000069793.13	Slfn9	6.43409	2.14258	2.41083e-27	0.0069033
ENSMUSG00000095115.3	Itpripl2	7.9015	2.14242	2.08772e-59	0.000165388
ENSMUSG00000021036.11	Sptlc2	8.50857	2.1423	1.95295e-71	7.76579e-05
ENSMUSG00000022519.15	Srl	4.27654	2.13939	1.45707e-07	0.0120123
ENSMUSG00000027797.16	Dclk1	2.74058	2.13918	0.00230012	0.0159411
ENSMUSG00000022443.18	Myh9	12.2823	2.13243	6.10806e-66	2.66807e-06
ENSMUSG00000073940.4	Hbb-bt	7.2844	2.13139	2.02484e-43	0.00309301
ENSMUSG00000031595.10	Pdgfrl	2.77053	2.13096	0.0019901	0.0075661
ENSMUSG00000093565.2	Rab26os	2.76755	2.13084	0.00213272	0.0191698
ENSMUSG00000089762.4	Ier5l	3.76053	2.12926	9.985e-06	0.000128209
ENSMUSG00000032997.17	Chpf	4.98727	2.12867	2.43792e-11	0.00157611
ENSMUSG00000024397.15	Aif1	5.03384	2.12845	9.88082e-12	0.00295945
ENSMUSG00000022673.6	Mcm4	6.39684	2.12673	3.25498e-26	0.00891097
ENSMUSG00000050555.10	Hyls1	4.04336	2.12591	1.50894e-06	0.000759052
ENSMUSG00000051220.3	Ercc6l	3.7433	2.12452	1.22221e-05	0.0267013
ENSMUSG00000061665.8	Cd2ap	9.67015	2.12419	4.96048e-81	2.07846e-05
ENSMUSG00000098188.2	Sowahc	7.14262	2.12217	6.49003e-40	0.000274466
ENSMUSG00000020419.12	Hormad2	2.75391	2.12043	0.00219462	0.0276419
ENSMUSG00000039835.17	Nhsl1	7.72586	2.11976	7.37835e-55	7.20664e-05
ENSMUSG00000048534.8	Jaml	3.93486	2.11792	4.19162e-06	0.00634355
ENSMUSG00000054428.13	Atpif1	6.99717	2.1171	1.54585e-36	0.000191647
ENSMUSG00000031776.18	Arl2bp	6.10823	2.11463	7.82225e-22	6.35756e-05
ENSMUSG00000039195.5	Bbln	7.50214	2.11411	2.55037e-48	2.16427e-05
ENSMUSG00000091721.5	Gimd1	6.09925	2.11367	1.20686e-21	9.55302e-06
ENSMUSG00000037816.11	Fbxw17	3.84161	2.11355	7.4932e-06	0.00201396
ENSMUSG00000022969.14	Il10rb	6.58134	2.11225	8.47705e-29	2.02372e-05
ENSMUSG00000063065.14	Mapk3	8.88243	2.11172	1.61289e-76	6.32162e-06
ENSMUSG00000021760.6	Gpx8	3.26682	2.11055	0.000201587	0.00954826
ENSMUSG00000031503.14	Col4a2	10.1427	2.1088	9.61626e-80	1.96013e-06
ENSMUSG00000062210.14	Tnfaip8	5.42136	2.10706	3.81765e-14	0.001878
ENSMUSG00000029919.6	Hpgds	4.87482	2.10656	2.22656e-10	0.00126894
ENSMUSG00000020847.16	Rph3al	5.21142	2.10644	1.50387e-12	4.42183e-05
ENSMUSG00000029171.13	Pgm2	6.26992	2.1047	8.96642e-24	0.00032135
ENSMUSG00000008318.11	Relt	3.24159	2.10279	0.00028268	0.0139594
ENSMUSG00000060961.17	Slc4a4	10.0091	2.10215	6.44182e-80	0.00186615
ENSMUSG00000025701.13	Alox5	2.9479	2.1006	0.00105735	0.00626593
ENSMUSG00000028044.7	Cks1b	6.18756	2.09919	1.52607e-22	0.00019955
ENSMUSG00000039911.14	Spsb1	5.81492	2.0987	5.7591e-18	0.000145194
ENSMUSG00000016487.16	Ppfibp1	9.34274	2.09673	4.55291e-78	7.24011e-05
ENSMUSG00000026315.14	Serpinb8	4.63255	2.09665	5.83792e-09	0.00634071
ENSMUSG00000027201.17	Myef2	6.79925	2.09523	4.8094e-32	3.25308e-06
ENSMUSG00000030232.19	Aebp2	8.76627	2.09459	2.68794e-73	0.00125769
ENSMUSG00000053693.17	Mast1	4.94075	2.08973	9.46945e-11	0.0124107
ENSMUSG00000071337.12	Tia1	8.03486	2.08847	3.89243e-59	0.00023454
ENSMUSG00000020231.16	Dip2a	6.69993	2.08824	5.34615e-30	4.49414e-05
ENSMUSG00000048807.3	Slc35e4	3.23092	2.08771	0.000376689	0.00699472
ENSMUSG00000046841.6	Ckap4	5.93745	2.08725	4.05961e-19	0.00167365
ENSMUSG00000023827.9	Agpat4	3.25116	2.08658	0.0003037	0.00194992
ENSMUSG00000028211.12	Trp53inp1	10.7913	2.08636	2.94802e-74	2.98797e-05
ENSMUSG00000024462.18	Gabbr1	5.64799	2.08625	4.80749e-16	0.00987821
ENSMUSG00000027641.14	Rbl1	5.95105	2.08593	2.50303e-19	0.00554826
ENSMUSG00000021175.16	Cdca7l	3.82375	2.08576	1.21449e-05	0.0354919
ENSMUSG00000047881.15	Rell1	7.66301	2.08468	2.52367e-51	6.53271e-05
ENSMUSG00000041449.17	Serpina3h	6.85652	2.0843	1.38988e-32	0.00260548
ENSMUSG00000025997.14	Ikzf2	3.73134	2.08323	2.04711e-05	0.00778805
ENSMUSG00000022309.10	Angpt1	4.44862	2.08178	5.20057e-08	0.0210384
ENSMUSG00000027692.17	Tnik	5.86899	2.08154	3.24655e-18	1.35118e-06
ENSMUSG00000030095.11	Tmem43	7.70566	2.0808	2.84564e-52	5.18938e-06
ENSMUSG00000027954.10	Efna1	9.26444	2.08076	1.40353e-76	0.000777904
ENSMUSG00000048707.10	Tprn	5.50559	2.08027	1.68926e-14	0.00246506
ENSMUSG00000026832.13	Cytip	3.82283	2.07471	1.31628e-05	0.00498973
ENSMUSG00000007655.17	Cav1	6.70726	2.07464	9.75269e-30	0.000216428
ENSMUSG00000028970.10	Abcb1b	4.29461	2.07315	3.81585e-07	0.00134145
ENSMUSG00000032324.12	Tspan3	6.19669	2.07143	4.56509e-22	0.0322314
ENSMUSG00000074802.12	Gas2l3	6.54268	2.0713	5.67614e-27	0.00470715
ENSMUSG00000036181.3	H1f2	8.1723	2.0709	1.10115e-60	0.00371482
ENSMUSG00000026616.17	Cr2	3.38363	2.06953	0.00015919	0.00172678
ENSMUSG00000027496.16	Aurka	4.90995	2.06923	2.5508e-10	0.00401356
ENSMUSG00000027544.17	Nfatc2	4.55168	2.06881	2.44765e-08	0.00013044
ENSMUSG00000054942.14	Miga1	6.09931	2.06842	1.08489e-20	0.00545605
ENSMUSG00000028556.16	Dock7	8.4221	2.06801	3.91637e-65	0.000338226
ENSMUSG00000022895.17	Ets2	9.15133	2.06498	5.87026e-75	2.42883e-05
ENSMUSG00000066861.15	Oas1g	2.73413	2.06427	0.00311544	0.0371275
ENSMUSG00000024300.18	Myo1f	5.2669	2.06398	1.73281e-12	0.000208917
ENSMUSG00000029088.17	Kcnip4	3.36387	2.06379	0.000193787	0.0058837
ENSMUSG00000026355.12	Mcm6	6.42069	2.06049	4.8423e-25	0.0367639
ENSMUSG00000036246.15	Gmip	6.46999	2.05984	1.02672e-25	0.000301168
ENSMUSG00000029814.11	Igf2bp3	3.3641	2.05923	0.000218359	0.000400911
ENSMUSG00000053886.5	Sh2d4a	4.86949	2.05871	5.62592e-10	0.0387293
ENSMUSG00000056481.8	Cd248	3.81723	2.05824	1.52836e-05	0.00147991
ENSMUSG00000060586.12	H2-Eb1	3.50818	2.05821	8.7592e-05	0.0180862
ENSMUSG00000056919.10	Cep162	6.62071	2.05693	6.99078e-28	7.34872e-05
ENSMUSG00000074384.5	AI429214	4.13149	2.05552	2.60792e-06	0.00139572
ENSMUSG00000000958.11	Slc7a7	6.71388	2.05285	2.90188e-29	0.000286776
ENSMUSG00000017677.12	Wsb1	8.76948	2.0524	1.01416e-70	6.80429e-05
ENSMUSG00000035212.15	Leprot	7.55411	2.05238	6.94732e-47	0.000265398
ENSMUSG00000015947.11	Fcgr1	4.71078	2.05147	5.03447e-09	0.000116473
ENSMUSG00000029910.15	Mad2l1	5.4714	2.05082	6.38725e-14	0.00954175
ENSMUSG00000068566.14	Myadm	8.5852	2.05067	4.09418e-67	8.69422e-05
ENSMUSG00000059970.8	Hspa2	6.88372	2.05032	3.18525e-32	0.0152332
ENSMUSG00000056515.10	Rab31	7.0626	2.04841	1.7097e-35	0.000334268
ENSMUSG00000029376.9	Mthfd2l	5.11243	2.04734	2.58283e-11	0.000181558
ENSMUSG00000026421.15	Csrp1	7.4523	2.04724	4.68791e-44	0.0275492
ENSMUSG00000023959.11	Clic5	3.06576	2.04674	0.00103947	0.00157508
ENSMUSG00000068245.15	Phf11d	5.18284	2.04538	1.0288e-11	7.14859e-05
ENSMUSG00000025283.16	Sat1	9.29856	2.04471	2.75072e-74	0.000115838
ENSMUSG00000030107.11	Usp18	5.35866	2.04441	7.80791e-13	3.18804e-05
ENSMUSG00000027074.15	Slc43a3	9.09316	2.04439	2.76298e-73	0.000297145
ENSMUSG00000032766.10	Gng11	6.00469	2.04339	4.25304e-19	0.000235319
ENSMUSG00000042029.8	Ncapg2	5.72912	2.04329	4.20979e-16	0.00456114
ENSMUSG00000097415.3	AU020206	6.52689	2.04277	4.27733e-26	0.000471171
ENSMUSG00000079014.5	Serpina3i	5.45701	2.0427	1.48491e-13	0.00497368
ENSMUSG00000027115.15	Kif18a	3.35931	2.04228	0.000242596	0.000454595
ENSMUSG00000031380.11	Vegfd	3.08933	2.04209	0.000840791	0.00519994
ENSMUSG00000037541.23	Shank2	8.16765	2.04152	6.23503e-59	4.05414e-05
ENSMUSG00000023277.14	Twf2	5.63126	2.03964	3.90947e-15	9.25356e-06
ENSMUSG00000004347.18	Pde1c	3.20801	2.03826	0.000554913	0.00676141
ENSMUSG00000020212.15	Mdm1	3.46412	2.0375	0.000161225	0.0390128
ENSMUSG00000031565.19	Fgfr1	7.33806	2.03717	8.37856e-41	0.00153059
ENSMUSG00000023004.9	Tuba1b	6.12713	2.03499	1.89503e-20	2.93245e-05
ENSMUSG00000050022.17	Amz1	3.98285	2.03495	7.47899e-06	0.000111392
ENSMUSG00000035305.6	Ror1	6.17628	2.03403	6.37497e-21	0.00176083
ENSMUSG00000028312.20	Smc2	6.46723	2.03369	5.15116e-25	0.00494059
ENSMUSG00000027803.15	Wwtr1	8.27427	2.03324	1.91596e-60	1.36137e-06
ENSMUSG00000022636.14	Alcam	10.6662	2.03161	1.52635e-71	9.84213e-07
ENSMUSG00000069516.9	Lyz2	9.36966	2.03125	1.05599e-73	2.67008e-06
ENSMUSG00000013275.10	Slc41a1	6.62546	2.03089	3.06542e-27	9.18435e-05
ENSMUSG00000037095.9	Lrg1	12.2554	2.02859	2.42009e-60	0.00235817
ENSMUSG00000031907.10	Zfp90	4.80397	2.02749	2.51771e-09	0.00106864
ENSMUSG00000028671.17	Gale	7.49374	2.02727	2.92145e-44	7.68849e-05
ENSMUSG00000032366.16	Tpm1	9.45068	2.02704	1.05521e-73	1.50676e-06
ENSMUSG00000038642.11	Ctss	8.72415	2.02634	4.00425e-68	3.19208e-05
ENSMUSG00000040990.18	Sh3kbp1	5.97065	2.02633	2.4755e-18	3.09202e-06
ENSMUSG00000104713.5	Gbp6	2.71622	2.02603	0.00439216	0.0092288
ENSMUSG00000019971.11	Cep290	6.27882	2.02521	4.21712e-22	0.0002748
ENSMUSG00000036427.6	Gpi1	11.0561	2.02237	2.02586e-68	0.000118287
ENSMUSG00000051236.14	Msrb3	8.0456	2.02161	1.01663e-55	0.000145214
ENSMUSG00000027330.17	Cdc25b	3.87394	2.02056	1.78485e-05	0.00711892
ENSMUSG00000026785.15	Pkn3	4.05628	2.02002	5.7618e-06	0.00754017
ENSMUSG00000027313.4	Chac1	5.03491	2.0192	1.39078e-10	0.0216634
ENSMUSG00000028629.10	Exo5	4.97436	2.01746	3.56842e-10	0.00161433
ENSMUSG00000090698.3	Apold1	5.25121	2.01611	8.84676e-12	0.0308928
ENSMUSG00000029204.8	Rhoh	3.3263	2.01599	0.000404279	0.00199232
ENSMUSG00000042677.8	Zc3h12a	5.72704	2.01565	1.09316e-15	4.44446e-05
ENSMUSG00000006464.10	Bbs1	4.57427	2.01246	5.81639e-08	0.00477442
ENSMUSG00000090100.8	Ttbk2	6.87096	2.01147	1.22675e-30	2.21824e-05
ENSMUSG00000030772.7	Dkk3	5.30081	2.01128	4.6032e-12	0.00232987
ENSMUSG00000091243.3	Vgll3	2.87724	2.0112	0.00283249	0.0042748
ENSMUSG00000044768.17	Macir	7.61817	2.01078	1.38095e-46	0.000143809
ENSMUSG00000072980.4	Oip5	2.88181	2.01017	0.00278411	0.0221822
ENSMUSG00000052305.7	Hbb-bs	10.6942	2.00974	6.09289e-70	0.00281701
ENSMUSG00000026490.19	Cdc42bpa	9.13893	2.00901	3.25789e-71	0.000202097
ENSMUSG00000046722.15	Cdc42se1	8.31017	2.00858	1.06375e-59	6.01332e-06
ENSMUSG00000021665.10	Hexb	6.78393	2.00661	5.15524e-29	4.19667e-06
ENSMUSG00000042489.16	Clspn	4.04876	2.00643	6.74655e-06	0.00841867
ENSMUSG00000044155.12	Lsm8	6.00259	2.00615	2.49887e-18	1.80708e-05
ENSMUSG00000038893.13	Fam117a	5.369	2.00535	1.91583e-12	0.000982154
ENSMUSG00000037012.19	Hk1	6.17969	2.00392	2.29819e-20	0.00753784
ENSMUSG00000017631.20	Abr	6.9451	2.00246	1.07168e-31	6.23001e-06
ENSMUSG00000029283.18	Cdc7	3.05989	2.00004	0.00134922	0.00730269
ENSMUSG00000004451.15	Ralb	7.75326	1.99948	1.90726e-49	0.000457558
ENSMUSG00000019998.7	Stx7	8.25833	1.99793	3.99233e-58	7.24315e-07
ENSMUSG00000024843.16	Chka	9.89977	1.9977	8.30853e-73	0.000180922
ENSMUSG00000051444.10	Bbs12	3.08612	1.99721	0.00113611	0.0206555
ENSMUSG00000027230.10	Creb3l1	4.83021	1.99701	3.69935e-09	0.000576525
ENSMUSG00000027995.11	Tlr2	5.66592	1.99692	8.26754e-15	0.000153152
ENSMUSG00000040606.15	Kazn	5.116	1.99651	9.80948e-11	0.000375049
ENSMUSG00000027534.17	Snx16	5.16161	1.996	4.73853e-11	3.51748e-05
ENSMUSG00000029763.18	Exoc4	8.17504	1.99592	1.61206e-56	0.000135715
ENSMUSG00000055013.17	Agap1	7.94855	1.99589	1.40857e-52	7.09596e-05
ENSMUSG00000006782.17	Cnp	8.61401	1.99251	6.61124e-64	0.0267849
ENSMUSG00000057738.15	Sptan1	11.2907	1.99042	6.86273e-65	1.33392e-06
ENSMUSG00000045790.11	Ccdc149	5.84269	1.98905	2.50043e-16	0.000568361
ENSMUSG00000045287.7	Rtn4rl1	6.79422	1.98778	1.02662e-28	4.72892e-06
ENSMUSG00000001039.13	B9d1	3.86554	1.98769	2.62794e-05	0.00575339
ENSMUSG00000032802.9	Srxn1	8.72745	1.9853	1.88413e-65	0.00275447
ENSMUSG00000112148.2	Lilrb4a	5.48571	1.98471	4.91509e-13	0.00284385
ENSMUSG00000086316.9	Nbdy	3.7762	1.98285	4.703e-05	4.97104e-06
ENSMUSG00000049130.7	C5ar1	5.26391	1.98265	1.63742e-11	1.93235e-05
ENSMUSG00000050910.6	Cdr2l	5.95045	1.98214	2.57618e-17	0.0251609
ENSMUSG00000021190.15	Lgmn	10.1316	1.98075	2.95178e-71	0.00014328
ENSMUSG00000023830.15	Igf2r	10.2558	1.98056	1.33394e-70	0.0012842
ENSMUSG00000034738.9	Nostrin	8.06999	1.97952	7.39383e-54	4.9844e-05
ENSMUSG00000042104.19	Uggt2	5.55673	1.9788	1.83591e-13	0.00197888
ENSMUSG00000026939.13	Tmem141	7.05443	1.978	9.08844e-33	0.0301613
ENSMUSG00000031821.12	Gins2	3.67253	1.97718	8.75411e-05	0.00584189
ENSMUSG00000019467.16	Arhgef25	4.67461	1.97613	3.19867e-08	0.00027893
ENSMUSG00000044783.17	Hjurp	6.77828	1.97213	6.1348e-28	4.85154e-05
ENSMUSG00000060317.10	Acnat2	9.72277	1.97212	9.23367e-71	0.000108168
ENSMUSG00000046324.13	Ermp1	9.45373	1.972	4.39847e-70	0.000413465
ENSMUSG00000084799.8	Ino80dos	4.24051	1.97183	3.14695e-06	0.00173808
ENSMUSG00000037447.17	Arid5a	5.34679	1.97038	7.8919e-12	3.86976e-05
ENSMUSG00000098557.2	Kctd12	8.49832	1.97028	1.00737e-60	0.00194851
ENSMUSG00000024579.8	Pcyox1l	4.38903	1.96924	6.94351e-07	0.000104532
ENSMUSG00000031107.7	Rbmx2	3.78044	1.96537	5.06804e-05	0.00264239
ENSMUSG00000031078.16	Cttn	9.61626	1.9623	7.2134e-70	3.16258e-05
ENSMUSG00000039680.11	Mrps6	6.46789	1.96069	3.9029e-23	0.000119028
ENSMUSG00000005836.11	Gata6	7.41053	1.9584	2.26708e-39	0.000453822
ENSMUSG00000046688.15	Tifa	7.21832	1.95806	2.3125e-35	0.000168865
ENSMUSG00000105814.3	Mir703	6.14813	1.95736	3.81118e-19	1.01443e-05
ENSMUSG00000033669.9	Zfp7	5.29267	1.95724	1.82692e-11	0.000279396
ENSMUSG00000027533.11	Fabp5	8.70068	1.95684	1.70602e-63	0.00207552
ENSMUSG00000038725.14	Pkhd1l1	3.30016	1.95625	0.000739573	0.000569218
ENSMUSG00000026343.7	Gpr39	4.9794	1.95401	1.49089e-09	0.000173663
ENSMUSG00000042613.10	Pbxip1	8.11216	1.95107	4.54013e-53	2.82741e-07
ENSMUSG00000024816.13	Frmd8	8.51381	1.95064	1.00932e-59	0.0112315
ENSMUSG00000032860.6	P2ry2	6.44816	1.95015	1.42563e-22	0.0111261
ENSMUSG00000039982.9	Dtx4	7.67031	1.94664	8.83671e-45	1.38333e-05
ENSMUSG00000040189.19	Odad1	2.85462	1.94656	0.00480567	0.0026135
ENSMUSG00000036555.15	Iqce	6.80871	1.94584	1.28374e-27	7.68194e-06
ENSMUSG00000057706.8	Mex3b	3.43142	1.94546	0.000385593	0.0413709
ENSMUSG00000004508.7	Gab2	5.70572	1.94408	2.4186e-14	0.000580246
ENSMUSG00000021109.14	Hif1a	9.60819	1.94399	1.11227e-68	0.000322121
ENSMUSG00000021886.8	Gpr65	3.91725	1.94398	3.50307e-05	0.00456347
ENSMUSG00000036611.6	Eepd1	7.40028	1.94368	1.23328e-38	0.000123154
ENSMUSG00000018906.15	P4ha2	6.44444	1.94283	1.53764e-22	0.000280357
ENSMUSG00000023079.15	Gtf2ird1	7.48375	1.94101	2.56066e-40	8.32589e-05
ENSMUSG00000070047.15	Fat1	10.3453	1.93957	1.59414e-67	6.62723e-05
ENSMUSG00000020828.14	Pld2	6.87639	1.93953	1.50233e-28	2.17248e-06
ENSMUSG00000048911.16	Rnf24	6.43562	1.9394	2.84587e-22	0.000110882
ENSMUSG00000041688.17	Amot	8.2078	1.93895	4.77606e-54	1.38341e-06
ENSMUSG00000040710.11	St8sia4	4.30107	1.93818	2.54056e-06	9.27856e-05
ENSMUSG00000020679.12	Hnf1b	8.46629	1.93813	2.71312e-58	0.00155425
ENSMUSG00000060935.7	Tmem263	7.39101	1.93776	4.66715e-38	0.000179565
ENSMUSG00000031207.17	Msn	9.15114	1.93659	1.3166e-66	1.65969e-05
ENSMUSG00000026627.8	Pacc1	5.27516	1.93624	4.35268e-11	9.26297e-05
ENSMUSG00000028597.12	Gpx7	4.17213	1.93339	7.62775e-06	0.00144677
ENSMUSG00000020926.17	Adam11	7.73274	1.93188	1.29034e-45	0.000170167
ENSMUSG00000031609.4	Sap30	5.42034	1.92781	7.7803e-12	0.000309128
ENSMUSG00000033386.11	Frrs1	9.7062	1.92654	9.46821e-68	6.62582e-05
ENSMUSG00000027550.15	Lrrcc1	6.043	1.9254	2.81536e-17	0.000940839
ENSMUSG00000021277.17	Traf3	8.39431	1.92419	3.24723e-56	8.38524e-05
ENSMUSG00000021256.6	Vash1	4.425	1.92003	1.00516e-06	0.00108944
ENSMUSG00000018927.4	Ccl6	6.49792	1.91983	1.23256e-22	0.000424088
ENSMUSG00000003355.8	Fkbp11	6.84705	1.91978	1.50245e-27	0.000276223
ENSMUSG00000028893.9	Sesn2	6.67499	1.91762	4.82064e-25	0.000398899
ENSMUSG00000004099.17	Dnmt1	7.78422	1.9176	3.68967e-46	7.71887e-05
ENSMUSG00000018143.11	Mafk	7.16373	1.91693	9.07291e-33	1.34088e-05
ENSMUSG00000025232.9	Hexa	8.18175	1.91594	2.02768e-52	0.000152537
ENSMUSG00000026875.15	Traf1	3.14584	1.91582	0.00187956	0.00195599
ENSMUSG00000020027.19	Socs2	8.18844	1.91475	1.43504e-52	0.016965
ENSMUSG00000014776.8	Nol3	3.29005	1.91457	0.0010259	0.000802143
ENSMUSG00000036466.18	Megf11	3.54322	1.91174	0.000311105	0.00217125
ENSMUSG00000051344.14	Plekhm3	6.30786	1.91133	5.42241e-20	0.0005845
ENSMUSG00000015980.15	Lrrc27	3.15537	1.91081	0.001837	0.01536
ENSMUSG00000020836.16	Coro6	2.82055	1.91018	0.00668047	0.00609717
ENSMUSG00000030145.15	Zfp248	4.24699	1.90993	5.42406e-06	0.00320747
ENSMUSG00000026797.17	Stxbp1	6.31848	1.9085	4.45819e-20	0.00177115
ENSMUSG00000051550.11	Zfp579	5.82873	1.90662	6.83975e-15	0.000646275
ENSMUSG00000003348.11	Mob3a	6.00409	1.9052	1.33857e-16	0.000254536
ENSMUSG00000028111.5	Ctsk	3.81484	1.90507	8.77214e-05	0.00172438
ENSMUSG00000037972.8	Snn	4.85815	1.9048	1.75318e-08	0.000580402
ENSMUSG00000051579.11	Tceal8	8.1373	1.90443	3.92536e-51	0.000265933
ENSMUSG00000039697.17	Ncoa7	4.64583	1.90346	1.58072e-07	0.00122482
ENSMUSG00000026494.13	Kif26b	3.99585	1.90156	3.39079e-05	0.00122904
ENSMUSG00000099757.2	BE692007	3.51599	1.90124	0.000400042	0.000751977
ENSMUSG00000067219.10	Nipal1	5.74083	1.90093	4.1734e-14	0.00335403
ENSMUSG00000036594.16	H2-Aa	9.73852	1.89968	3.78523e-66	0.00494816
ENSMUSG00000028494.13	Plin2	11.4179	1.89928	9.3816e-59	0.00486441
ENSMUSG00000029804.18	Herc3	6.77978	1.89903	6.14076e-26	1.72515e-07
ENSMUSG00000025758.11	Plk4	4.21426	1.89751	9.11427e-06	0.00288377
ENSMUSG00000026305.16	Lrrfip1	9.54429	1.89746	1.84796e-65	0.000798651
ENSMUSG00000029468.18	P2rx7	5.89231	1.89723	2.51658e-15	0.000378601
ENSMUSG00000026622.16	Nek2	5.35445	1.89675	3.94042e-11	0.00423182
ENSMUSG00000005873.7	Reep5	7.9307	1.89593	1.82737e-47	3.59837e-05
ENSMUSG00000024610.16	Cd74	10.6482	1.8946	4.08874e-63	0.00196136
ENSMUSG00000047230.7	Cldn2	10.0355	1.89388	5.52166e-66	0.00116443
ENSMUSG00000036304.15	Zdhhc23	3.60319	1.89328	0.000306872	0.0320613
ENSMUSG00000010142.13	Tnfrsf13b	3.1619	1.8908	0.00181874	0.00601309
ENSMUSG00000001248.16	Gramd1a	7.90506	1.89052	9.40237e-47	7.81488e-06
ENSMUSG00000041859.11	Mcm3	6.25226	1.88872	5.50308e-19	0.0138652
ENSMUSG00000024970.6	Spindoc	5.29721	1.88791	1.38642e-10	0.000424239
ENSMUSG00000040035.15	Disp2	3.13871	1.8877	0.00239542	0.00778724
ENSMUSG00000021127.8	Zfp36l1	11.2389	1.88677	3.78657e-59	4.29356e-05
ENSMUSG00000000693.11	Loxl3	4.91242	1.88642	1.11951e-08	0.0017796
ENSMUSG00000024501.21	Dpysl3	6.68923	1.88297	2.60763e-24	0.00217857
ENSMUSG00000034459.9	Ifit1	5.62783	1.8817	8.56143e-13	0.0119561
ENSMUSG00000026121.14	Sema4c	6.1363	1.88134	1.70027e-17	7.11911e-05
ENSMUSG00000030352.16	Tspan9	8.73719	1.8809	3.56561e-59	0.00021405
ENSMUSG00000034116.18	Vav1	5.20368	1.88068	5.15394e-10	0.00126605
ENSMUSG00000020649.12	Rrm2	7.20819	1.8799	2.39637e-32	2.17135e-05
ENSMUSG00000025856.16	Pdgfa	7.04057	1.87869	2.3785e-29	7.62062e-05
ENSMUSG00000002458.14	Rgs19	4.67409	1.87738	1.78453e-07	0.0023557
ENSMUSG00000038256.16	Bcl9	7.20997	1.87676	3.46535e-32	0.000146371
ENSMUSG00000028266.18	Lmo4	7.39688	1.87508	7.83692e-36	3.28885e-06
ENSMUSG00000056145.6	AI504432	3.12412	1.87501	0.00266898	0.0144019
ENSMUSG00000034206.16	Polq	3.40734	1.8739	0.000736189	0.0320008
ENSMUSG00000038843.19	Gcnt1	4.06273	1.87246	2.95571e-05	0.0159164
ENSMUSG00000046245.14	Pilra	5.09302	1.8722	2.32623e-09	0.0172347
ENSMUSG00000025202.9	Scd3	3.28862	1.8705	0.00123908	0.0219415
ENSMUSG00000024854.5	Pold4	5.88514	1.87029	7.1204e-15	0.00147411
ENSMUSG00000078851.5	H2aw	3.14107	1.86882	0.00254079	0.00344587
ENSMUSG00000049521.3	Cdc42ep1	8.43234	1.86842	8.70112e-54	0.00168409
ENSMUSG00000021994.16	Wnt5a	6.33537	1.86828	1.9286e-19	4.44247e-05
ENSMUSG00000035547.15	Capn5	5.87931	1.86398	1.05665e-14	0.00582257
ENSMUSG00000030306.15	Tmtc1	4.32893	1.85734	5.95704e-06	0.00108546
ENSMUSG00000003810.14	Mast2	8.66117	1.8571	1.43847e-56	1.60033e-07
ENSMUSG00000032661.10	Oas3	2.97494	1.85627	0.0052945	5.59614e-05
ENSMUSG00000032657.16	Fam189b	3.50153	1.85551	0.000589058	0.00259118
ENSMUSG00000015312.10	Gadd45b	3.95706	1.85535	7.39061e-05	0.0357026
ENSMUSG00000054277.9	Arfgap3	7.76029	1.85367	1.6629e-42	0.00011778
ENSMUSG00000053470.14	Kdm3a	8.17506	1.85346	5.05345e-49	0.000213884
ENSMUSG00000007476.19	Lrrc8a	7.61011	1.85331	3.25e-39	0.000414432
ENSMUSG00000030047.15	Arhgap25	4.49387	1.85166	1.70077e-06	0.00106303
ENSMUSG00000033276.19	Stk36	3.71681	1.85087	0.000227857	0.00658214
ENSMUSG00000032289.16	Thsd4	4.77099	1.85044	1.03414e-07	0.000511149
ENSMUSG00000031548.8	Sfrp1	3.27821	1.84985	0.00156539	0.0242694
ENSMUSG00000049625.7	Tifab	5.11182	1.84978	2.89628e-09	0.00281893
ENSMUSG00000022360.9	Atad2	6.61084	1.84902	2.20092e-22	0.000461509
ENSMUSG00000025154.16	Arhgap19	5.7477	1.846	2.93644e-13	5.02627e-05
ENSMUSG00000003153.11	Slc2a3	3.58819	1.84548	0.000462665	0.00795104
ENSMUSG00000034041.6	Lyl1	3.59056	1.84324	0.00046146	0.00738975
ENSMUSG00000032437.11	Stt3b	10.849	1.84311	7.29976e-59	0.000405775
ENSMUSG00000026608.14	Kctd3	8.00223	1.84298	6.33316e-46	2.38289e-05
ENSMUSG00000030254.17	Rad18	4.60719	1.84264	6.2512e-07	0.00295571
ENSMUSG00000036438.15	Calm2	10.3628	1.84233	2.40989e-61	1.04676e-07
ENSMUSG00000070942.9	Il1rl2	3.96838	1.84116	7.00636e-05	0.000722764
ENSMUSG00000035929.12	H2-Q4	9.0815	1.84101	2.0478e-60	1.3232e-05
ENSMUSG00000047907.12	Tshz2	8.65714	1.84023	1.64363e-55	0.00010953
ENSMUSG00000035270.16	Impg2	5.25138	1.84005	7.56489e-10	0.0213936
ENSMUSG00000054978.4	Kbtbd13	2.79257	1.8395	0.0104178	0.000659676
ENSMUSG00000059555.7	Tor4a	6.78425	1.83924	2.51668e-24	0.00758458
ENSMUSG00000037548.16	H2-DMb2	4.50754	1.83902	1.60921e-06	0.00289843
ENSMUSG00000074579.15	Lekr1	3.38366	1.83843	0.00117482	0.00693044
ENSMUSG00000029209.16	Gnpda2	4.88706	1.8351	4.46767e-08	8.70745e-05
ENSMUSG00000031639.13	Tlr3	6.82663	1.83468	7.90055e-25	0.0001775
ENSMUSG00000011884.14	Gltp	6.65232	1.83434	1.25905e-22	0.00157294
ENSMUSG00000060671.13	Atp8b2	5.9842	1.83406	3.4781e-15	0.00804844
ENSMUSG00000058794.13	Nfe2	2.96935	1.83399	0.00615906	0.00238512
ENSMUSG00000033880.12	Lgals3bp	9.30759	1.83319	9.3847e-61	1.70941e-05
ENSMUSG00000050248.12	Evc2	5.9449	1.83149	1.04217e-14	0.0158748
ENSMUSG00000028007.14	Snx7	8.6263	1.83149	1.36006e-54	6.33838e-05
ENSMUSG00000033970.16	Rfc3	5.46901	1.83059	4.86588e-11	0.000287406
ENSMUSG00000002797.10	Ggct	5.93849	1.82833	1.14432e-14	0.000141733
ENSMUSG00000019891.16	Dcbld1	5.24828	1.82813	8.68711e-10	0.0321021
ENSMUSG00000020467.16	Efemp1	6.53483	1.82758	7.66454e-21	0.0219869
ENSMUSG00000038349.11	Plcl1	4.55258	1.82627	1.19494e-06	0.0313664
ENSMUSG00000022199.13	Slc22a17	4.30501	1.82168	1.29408e-05	5.44779e-06
ENSMUSG00000026782.16	Abi2	7.02218	1.81966	3.30324e-27	0.000347769
ENSMUSG00000068735.15	Trp53i11	6.41944	1.81646	2.00168e-19	0.00286703
ENSMUSG00000073968.5	Trim68	5.28542	1.81642	7.09606e-10	0.000102071
ENSMUSG00000037949.9	Ano10	7.84021	1.81629	2.41735e-42	1.86349e-05
ENSMUSG00000030067.18	Foxp1	8.574	1.81516	5.32936e-53	0.000237846
ENSMUSG00000062098.12	Btbd3	6.64064	1.81503	7.14938e-22	0.000210549
ENSMUSG00000003873.12	Bax	7.03922	1.81436	2.21624e-27	1.60715e-05
ENSMUSG00000039735.17	Fnbp1l	8.9589	1.81352	3.60325e-58	8.77351e-05
ENSMUSG00000037104.10	Socs5	7.41353	1.81286	1.11133e-33	0.000235726
ENSMUSG00000078612.10	Fyb2	6.91541	1.8118	1.60652e-25	2.68963e-06
ENSMUSG00000004891.17	Nes	5.87602	1.81161	6.67927e-14	0.000119513
ENSMUSG00000025602.14	Zfp202	3.77769	1.81143	0.000256486	0.00614737
ENSMUSG00000039629.15	Strip2	2.76237	1.80887	0.0137718	0.0400546
ENSMUSG00000049288.5	Lix1l	6.68756	1.80885	2.41726e-22	2.28038e-06
ENSMUSG00000038605.12	Samd10	5.19605	1.80852	2.89792e-09	0.0158999
ENSMUSG00000028496.18	Mllt3	6.25427	1.80836	2.34153e-17	1.22052e-05
ENSMUSG00000031925.18	Maml2	5.71199	1.80836	1.90329e-12	0.0005161
ENSMUSG00000025978.15	Rftn2	3.08804	1.80822	0.0048676	0.00142063
ENSMUSG00000002847.8	Pla1a	8.31983	1.80636	8.83942e-49	0.000692496
ENSMUSG00000033450.9	Tagap	3.24755	1.8056	0.00236264	0.0254977
ENSMUSG00000051950.11	B3glct	5.8275	1.80486	2.35241e-13	3.53213e-05
ENSMUSG00000041324.15	Inhba	8.71581	1.80445	2.06255e-54	0.00811257
ENSMUSG00000042249.12	Grk3	7.68723	1.80439	8.74614e-39	0.0030469
ENSMUSG00000019773.8	Fbxo5	3.47838	1.80427	0.000962458	0.0400566
ENSMUSG00000041515.11	Irf8	6.97827	1.80317	3.57252e-26	0.00183014
ENSMUSG00000039753.17	Fbxl5	8.87142	1.80262	2.36711e-56	3.6875e-05
ENSMUSG00000035735.11	Dagla	5.1403	1.8026	5.94183e-09	0.00581116
ENSMUSG00000003865.17	Gys1	6.06282	1.80179	2.57037e-15	0.00672141
ENSMUSG00000062127.12	Cttnbp2nl	7.25614	1.79938	2.47842e-30	0.00458365
ENSMUSG00000020898.19	Ctc1	6.51848	1.79837	4.37771e-20	5.03333e-05
ENSMUSG00000023088.18	Abcc1	5.63337	1.79761	9.62791e-12	0.0106857
ENSMUSG00000052423.16	B4galt3	6.52785	1.79396	4.43599e-20	2.07613e-05
ENSMUSG00000037103.9	Dcaf15	5.70463	1.79334	3.25022e-12	2.72691e-07
ENSMUSG00000031785.17	Adgrg1	5.93322	1.79213	5.32808e-14	0.0381748
ENSMUSG00000029516.20	Cit	4.81491	1.79207	2.07897e-07	0.000604131
ENSMUSG00000044702.14	Palb2	3.57523	1.79161	0.000764585	0.000843497
ENSMUSG00000027750.17	Postn	6.29746	1.79139	1.56664e-17	0.00995778
ENSMUSG00000021066.10	Atl1	4.3691	1.79027	1.04002e-05	0.00119102
ENSMUSG00000020272.9	Stk10	6.40445	1.78947	1.3828e-18	0.000160474
ENSMUSG00000040785.20	Ttc3	8.70683	1.78901	2.50744e-53	5.25535e-05
ENSMUSG00000079555.3	Haus3	5.81589	1.78883	5.12508e-13	1.13917e-05
ENSMUSG00000035914.12	Cd276	6.88903	1.78768	1.85883e-24	0.000628347
ENSMUSG00000026004.16	Kansl1l	7.56485	1.78737	1.02351e-35	0.0038809
ENSMUSG00000021285.16	Ppp1r13b	7.62294	1.78736	9.00962e-37	0.00700275
ENSMUSG00000026425.16	Srgap2	8.43428	1.78697	2.20613e-49	2.42461e-06
ENSMUSG00000030188.13	Magohb	4.15456	1.78679	5.2633e-05	0.000277587
ENSMUSG00000066357.7	Wdr6	7.64657	1.78459	4.50152e-37	9.63399e-05
ENSMUSG00000055184.5	Fam72a	3.682	1.78424	0.00048451	0.002497
ENSMUSG00000026064.17	Ptp4a1	4.46714	1.78308	5.75802e-06	0.0001889
ENSMUSG00000036098.16	Myrf	9.32199	1.78241	1.14808e-57	0.000128052
ENSMUSG00000031360.15	Ctps2	6.91629	1.78225	1.19684e-24	5.87476e-05
ENSMUSG00000039470.16	Zdhhc2	5.60283	1.78201	2.29527e-11	0.0296893
ENSMUSG00000017667.10	Zfp334	5.692	1.78166	6.51258e-12	0.000369889
ENSMUSG00000040613.15	Apobec1	8.11233	1.78164	1.2161e-44	4.05725e-05
ENSMUSG00000015711.9	Prune1	7.58525	1.78105	8.7777e-36	9.51396e-05
ENSMUSG00000026646.17	Suv39h2	3.22789	1.78099	0.00329313	0.00125868
ENSMUSG00000027635.16	Dsn1	4.23902	1.77931	3.13561e-05	0.0087341
ENSMUSG00000029767.17	Calu	10.9861	1.77868	2.1907e-54	5.21845e-05
ENSMUSG00000048537.17	Phldb1	7.09233	1.7782	3.96914e-27	4.06825e-05
ENSMUSG00000040483.16	Xaf1	4.72624	1.7777	6.00279e-07	0.000941433
ENSMUSG00000019823.18	Mical1	3.83812	1.77494	0.000281573	0.00106854
ENSMUSG00000063011.8	Msln	4.1387	1.77378	6.83778e-05	0.00577147
ENSMUSG00000037940.18	Inpp4b	5.22294	1.77272	4.44478e-09	0.000593127
ENSMUSG00000007867.10	Ift43	5.08406	1.7721	2.02943e-08	0.000127675
ENSMUSG00000074825.5	Itpripl1	6.40935	1.77157	2.85278e-18	5.23412e-05
ENSMUSG00000061186.16	Sfmbt2	3.21605	1.77144	0.00377703	0.00308214
ENSMUSG00000036545.10	Adamts2	6.71289	1.77061	1.03945e-21	2.46766e-05
ENSMUSG00000035299.17	Mid1	5.30399	1.76958	2.19016e-09	0.00713305
ENSMUSG00000018909.16	Arrb1	8.35119	1.76919	3.0553e-47	0.000392328
ENSMUSG00000026426.11	Arl8a	7.96031	1.76834	8.25228e-42	0.000204338
ENSMUSG00000020642.14	Rnf144a	5.08241	1.76818	2.07861e-08	0.00207125
ENSMUSG00000053646.14	Plxnb1	10.4558	1.76767	2.11436e-56	8.88949e-06
ENSMUSG00000037321.18	Tap1	7.84119	1.76683	3.49905e-40	0.000115254
ENSMUSG00000061689.16	Dlgap4	7.84655	1.76328	3.59069e-40	1.37388e-05
ENSMUSG00000059323.15	Tonsl	4.39945	1.7627	1.30773e-05	0.000723223
ENSMUSG00000061132.14	Blnk	5.9732	1.7616	5.76393e-14	0.000939703
ENSMUSG00000028191.12	Bcl10	7.37371	1.76088	4.17455e-31	2.18992e-05
ENSMUSG00000048779.6	P2ry6	4.96089	1.76046	9.32104e-08	0.000271113
ENSMUSG00000058900.6	Rsl1	3.2226	1.75993	0.00382094	0.00717676
ENSMUSG00000050605.18	Zfp61	3.22268	1.75993	0.00382228	0.000789681
ENSMUSG00000042826.14	Fgf11	2.76603	1.75928	0.0163295	0.00107503
ENSMUSG00000028249.16	Sdcbp	9.87083	1.75854	2.57466e-57	4.05998e-05
ENSMUSG00000071723.8	Gspt2	6.0082	1.75748	3.77515e-14	0.00195221
ENSMUSG00000051212.9	Gpr183	2.92252	1.75546	0.0115209	0.0023796
ENSMUSG00000058881.14	Zfp516	7.12309	1.75497	8.96474e-27	0.000149934
ENSMUSG00000002617.15	Zfp40	5.36787	1.75459	1.29981e-09	7.37971e-07
ENSMUSG00000043004.14	Gng2	4.5031	1.75164	6.84027e-06	7.82599e-05
ENSMUSG00000019647.17	Sema6a	7.47972	1.75077	1.35431e-32	0.016983
ENSMUSG00000039458.16	Mtmr12	7.80708	1.75033	8.96525e-39	0.000758755
ENSMUSG00000040596.16	Pogk	6.76448	1.74905	8.34857e-22	0.00524498
ENSMUSG00000027339.16	Rassf2	5.42333	1.74839	8.05928e-10	0.00125398
ENSMUSG00000020010.8	Vnn3	7.95474	1.74827	4.53127e-41	0.0286442
ENSMUSG00000089774.3	Slc5a3	7.96828	1.74788	4.98844e-41	0.000440655
ENSMUSG00000004151.18	Etv1	4.15613	1.74735	7.04779e-05	0.0317636
ENSMUSG00000022378.15	Cyrib	7.2837	1.74673	3.85891e-29	2.87294e-06
ENSMUSG00000029061.3	Mmp23	2.72565	1.74572	0.0200856	0.0196651
ENSMUSG00000031740.9	Mmp2	5.1053	1.74321	2.90733e-08	0.000966943
ENSMUSG00000031309.16	Rps6ka3	8.1916	1.74319	8.52032e-44	0.000286816
ENSMUSG00000020277.11	Pfkl	9.55394	1.74307	6.8458e-56	0.000916671
ENSMUSG00000079547.5	H2-DMb1	4.95801	1.74082	1.26693e-07	0.000724067
ENSMUSG00000004631.16	Sgce	5.55663	1.74045	1.81622e-10	0.00820283
ENSMUSG00000001082.13	Mfsd10	5.41747	1.74016	1.03362e-09	0.00125107
ENSMUSG00000003559.9	As3mt	8.15914	1.73814	4.88161e-43	0.000160748
ENSMUSG00000022439.10	Parvg	4.75121	1.73811	9.35321e-07	6.10744e-05
ENSMUSG00000059498.14	Fcgr3	6.57861	1.73643	2.26466e-19	0.000156402
ENSMUSG00000032946.17	Rasgrp2	7.19978	1.73604	1.82208e-27	0.00833919
ENSMUSG00000030768.13	Disp1	5.23764	1.73591	8.96865e-09	0.00505309
ENSMUSG00000029231.16	Pdgfra	7.19481	1.73535	2.10834e-27	0.00487517
ENSMUSG00000074863.6	Platr25	2.93059	1.73461	0.0113032	0.0210872
ENSMUSG00000019831.15	Wasf1	4.50645	1.73295	8.10263e-06	0.000866692
ENSMUSG00000038541.9	Srd5a2	4.79345	1.73291	7.27653e-07	0.000509999
ENSMUSG00000042129.9	Rassf4	6.59155	1.73243	1.96189e-19	2.48946e-05
ENSMUSG00000043895.7	S1pr2	6.54042	1.73238	6.86862e-19	1.36079e-05
ENSMUSG00000118664.1	Tusc3	7.28893	1.73211	8.50846e-29	0.000689613
ENSMUSG00000052142.16	Rasal3	4.06744	1.73161	0.000133188	0.00790867
ENSMUSG00000022257.5	Laptm4b	7.88158	1.73111	3.96401e-39	5.50654e-06
ENSMUSG00000066363.13	Serpina3f	4.91614	1.73103	2.25778e-07	0.00406321
ENSMUSG00000045005.10	Fzd5	7.77922	1.73055	2.05796e-37	7.28116e-06
ENSMUSG00000046572.11	Zfp518b	5.71503	1.72827	2.15249e-11	0.0019965
ENSMUSG00000030032.15	Wdr54	3.55349	1.72804	0.00130778	0.00172756
ENSMUSG00000015950.14	Ncf1	5.413	1.72617	1.4919e-09	9.63158e-05
ENSMUSG00000027435.9	Cd93	7.6569	1.72473	6.36982e-35	0.000882082
ENSMUSG00000029130.13	Rnf32	3.82207	1.72405	0.000473235	0.00263553
ENSMUSG00000035293.14	G2e3	6.89644	1.72373	8.1863e-23	0.000865096
ENSMUSG00000033589.5	Reep4	5.65063	1.72309	5.94665e-11	1.29128e-05
ENSMUSG00000032939.15	Nup93	6.4832	1.72179	4.71171e-18	6.81099e-06
ENSMUSG00000073016.4	Uprt	5.10181	1.72121	4.78658e-08	0.0041382
ENSMUSG00000039899.6	Fgl2	5.81813	1.7203	5.70326e-12	0.0334798
ENSMUSG00000025779.11	Ly96	4.33173	1.71976	3.77873e-05	0.00191341
ENSMUSG00000073411.13	H2-D1	13.1075	1.71797	1.28194e-40	4.13726e-07
ENSMUSG00000034201.14	Gas2l1	7.93256	1.71784	3.22665e-39	0.000555628
ENSMUSG00000032089.17	Il10ra	5.60005	1.71773	1.47708e-10	2.69902e-05
ENSMUSG00000033467.13	Crlf2	5.12752	1.71758	3.81936e-08	0.000255207
ENSMUSG00000025510.15	Cd151	8.87068	1.71719	2.41348e-51	3.90906e-06
ENSMUSG00000040220.11	Gas8	5.28746	1.71663	7.47024e-09	0.00164443
ENSMUSG00000002059.19	Rab34	6.43193	1.7166	2.33919e-17	0.000177705
ENSMUSG00000026730.13	Pter	9.81425	1.71626	1.01791e-54	2.9243e-05
ENSMUSG00000030811.15	Fbxl19	6.37455	1.71418	9.36115e-17	0.000176541
ENSMUSG00000031591.15	Asah1	8.87128	1.71348	3.9561e-51	1.28647e-05
ENSMUSG00000022285.18	Ywhaz	9.60915	1.71258	3.54207e-54	1.28837e-07
ENSMUSG00000067158.10	Col4a4	4.58849	1.71049	6.61955e-06	0.00383955
ENSMUSG00000004843.8	Chmp2b	8.65619	1.71041	3.43507e-48	5.29959e-06
ENSMUSG00000044583.14	Tlr7	4.81512	1.71	9.73273e-07	0.00789819
ENSMUSG00000026837.17	Col5a1	7.49678	1.7087	2.15694e-31	0.00503411
ENSMUSG00000114665.2	Lncbate6	5.08822	1.70581	7.64212e-08	0.0235104
ENSMUSG00000006360.12	Crip1	5.55536	1.70524	4.53652e-10	0.0239165
ENSMUSG00000000552.11	Zfp385a	7.54866	1.70412	4.93851e-32	0.00135155
ENSMUSG00000002486.16	Tchp	5.39399	1.70329	3.64743e-09	0.000442284
ENSMUSG00000027932.15	Slc27a3	3.19402	1.70278	0.0060867	0.00234828
ENSMUSG00000037169.16	Mycn	6.1176	1.70277	3.57871e-14	0.000107955
ENSMUSG00000029432.13	Nipsnap2	7.36356	1.70198	7.30906e-29	0.000180235
ENSMUSG00000023919.9	Cenpq	4.77901	1.70174	1.38885e-06	0.00181298
ENSMUSG00000028789.17	Azin2	4.37047	1.70163	3.79894e-05	0.0418413
ENSMUSG00000031586.18	Rbpms	8.61596	1.70151	3.03529e-47	4.14183e-06
ENSMUSG00000026773.20	Pfkfb3	8.72107	1.70071	1.56967e-48	0.0153492
ENSMUSG00000027331.16	Knstrn	4.69077	1.70011	2.71284e-06	0.00904796
ENSMUSG00000024480.10	Ap3s1	7.22448	1.69868	1.42035e-26	0.00177404
ENSMUSG00000022433.22	Csnk1e	7.31518	1.69444	7.37201e-28	8.54723e-05
ENSMUSG00000021009.16	Ptpn21	8.52223	1.69439	1.06049e-45	0.00147937
ENSMUSG00000027676.12	Ccdc39	3.53526	1.69428	0.00180684	0.0132844
ENSMUSG00000025915.15	Sgk3	7.7501	1.69315	2.4171e-35	4.21227e-05
ENSMUSG00000003228.10	Grk5	6.67762	1.69106	2.00727e-19	0.000132259
ENSMUSG00000056148.9	Rdh9	6.41116	1.69043	1.22326e-16	0.00386541
ENSMUSG00000028551.15	Cdkn2c	6.17784	1.68965	1.74512e-14	0.000590453
ENSMUSG00000074813.15	Morrbid	4.42152	1.6891	3.15958e-05	0.0038808
ENSMUSG00000035696.16	Rnf38	7.55332	1.6882	1.28797e-31	0.00109931
ENSMUSG00000024165.10	Jpt2	7.67142	1.68786	1.45102e-33	0.00151252
ENSMUSG00000003269.18	Cyth2	7.73916	1.68768	7.94476e-35	2.65649e-05
ENSMUSG00000029675.13	Eln	4.84455	1.68712	1.08531e-06	0.0128845
ENSMUSG00000022790.15	Igsf11	9.17683	1.68668	1.41301e-51	0.00019887
ENSMUSG00000058799.17	Nap1l1	9.2326	1.68595	1.05288e-51	5.25344e-05
ENSMUSG00000073412.7	Lst1	3.61361	1.68563	0.00161666	0.00273651
ENSMUSG00000036764.13	Dnajc12	5.9817	1.68493	9.72898e-13	0.00134474
ENSMUSG00000015143.16	Actn1	9.45091	1.68336	3.75431e-52	8.68415e-05
ENSMUSG00000026480.13	Ncf2	5.30959	1.68273	1.20409e-08	3.6386e-05
ENSMUSG00000052031.9	Tagap1	4.9573	1.68272	4.3475e-07	0.000212598
ENSMUSG00000020547.6	Bzw2	7.24622	1.68265	1.8147e-26	4.06176e-05
ENSMUSG00000020415.17	Pttg1	4.89179	1.68246	6.65212e-07	0.00295588
ENSMUSG00000015575.16	Atp6v0e	8.21041	1.67994	5.7648e-41	5.09601e-06
ENSMUSG00000040167.17	Ikzf5	3.80206	1.67926	0.00077846	1.215e-05
ENSMUSG00000044350.15	Lacc1	7.4591	1.67844	1.21786e-29	1.8508e-05
ENSMUSG00000033769.17	Exoc6b	7.01654	1.67786	4.72914e-23	0.000872998
ENSMUSG00000020326.8	Ccng1	9.16446	1.67694	5.44965e-51	0.000912748
ENSMUSG00000023348.12	Trip6	6.90067	1.67659	1.34498e-21	5.6568e-06
ENSMUSG00000034930.17	Rtkn	5.8485	1.67623	1.05692e-11	0.000291022
ENSMUSG00000026014.16	Raph1	10.8657	1.67247	4.65317e-49	0.00708684
ENSMUSG00000021903.12	Galnt15	4.61465	1.67244	8.30258e-06	0.0195302
ENSMUSG00000060260.14	Pwwp2b	5.87892	1.67194	8.34681e-12	0.000569415
ENSMUSG00000029924.13	Slc37a3	8.67694	1.67103	2.42121e-46	4.59747e-05
ENSMUSG00000046808.18	Atp10d	8.29004	1.67036	1.63881e-41	0.000157126
ENSMUSG00000024590.9	Lmnb1	6.31208	1.66891	2.33145e-15	0.0157806
ENSMUSG00000031214.14	Ophn1	5.46151	1.66685	4.05007e-09	0.000160841
ENSMUSG00000023030.17	Slc11a2	9.04498	1.66663	6.01815e-50	0.00311156
ENSMUSG00000029064.16	Gnb1	10.3432	1.66656	5.24511e-51	3.85631e-05
ENSMUSG00000021091.9	Serpina3n	12.721	1.66649	5.98198e-40	0.0289032
ENSMUSG00000045284.10	Dcaf12l1	5.4286	1.66628	5.89785e-09	0.0149858
ENSMUSG00000041594.19	Tmtc4	6.5138	1.66486	3.75224e-17	0.000127665
ENSMUSG00000040274.12	Cdk6	9.03894	1.66438	8.18122e-50	1.71421e-05
ENSMUSG00000042349.14	Ikbke	8.42062	1.66424	7.74304e-43	2.02154e-05
ENSMUSG00000028152.11	Tspan5	4.17954	1.66392	0.000162994	0.00258481
ENSMUSG00000026504.18	Sdccag8	6.02398	1.66358	9.09387e-13	0.000766108
ENSMUSG00000018008.9	Cyth4	6.50104	1.66184	5.54551e-17	3.30484e-05
ENSMUSG00000029561.18	Oasl2	4.90814	1.66144	9.40848e-07	0.00054513
ENSMUSG00000026288.15	Inpp5d	6.36803	1.66041	1.0669e-15	0.000108993
ENSMUSG00000073791.14	Efcab7	3.6014	1.65932	0.00209476	0.00537251
ENSMUSG00000032258.16	Lca5	3.02023	1.65887	0.0152074	0.0485665
ENSMUSG00000022849.6	Hspbap1	5.34966	1.65848	1.44911e-08	7.68674e-05
ENSMUSG00000051146.4	Camk2n2	3.88424	1.65844	0.000620604	0.0128031
ENSMUSG00000035673.11	Sbno2	9.0683	1.65837	1.50499e-49	0.00105516
ENSMUSG00000042901.11	Aida	6.89738	1.6576	4.77401e-21	0.000325495
ENSMUSG00000022637.12	Cblb	7.01986	1.65727	1.28376e-22	1.31489e-06
ENSMUSG00000030844.12	Rgs10	4.78719	1.65674	2.77459e-06	0.00661472
ENSMUSG00000029122.12	Evc	6.49989	1.65623	7.97791e-17	0.0218135
ENSMUSG00000030539.14	Sema4b	6.40501	1.65585	5.98501e-16	0.00120296
ENSMUSG00000041420.19	Meis3	3.87676	1.65542	0.000706561	0.00164513
ENSMUSG00000037032.17	Apbb1	3.29372	1.6548	0.00577183	0.0227094
ENSMUSG00000027412.13	Lpin3	6.1414	1.65471	1.45818e-13	0.000406285
ENSMUSG00000004383.19	Large1	6.48455	1.6546	1.23233e-16	0.000161058
ENSMUSG00000027959.15	Sass6	3.78961	1.65394	0.000983444	0.0129868
ENSMUSG00000073805.6	Insyn2a	3.16328	1.65193	0.0094216	0.00187051
ENSMUSG00000012076.9	Brms1l	5.65409	1.65101	4.84189e-10	0.000216435
ENSMUSG00000062753.15	AI413582	4.14935	1.65045	0.000248989	0.00402924
ENSMUSG00000064215.14	Ifi27	8.28323	1.65015	1.52123e-40	0.000695391
ENSMUSG00000034101.15	Ctnnd1	8.52212	1.64989	2.36709e-43	2.2716e-07
[truncated: 1,661 more rows]
