# Supplementary material for: The human testis-specific protein Y-linked (TSPY) is a male-specific cancer-testis antigen capable of eliciting significant immune responses and elimination of positive tumor cells in hepatocellular carcinoma
Source: Cell Biosci. 2025 Jun 25;15:88. doi: 10.1186/s13578-025-01432-8 (PMC12199500; doi:10.1186/s13578-025-01432-8)
Supplement: Supplementary file 3 — Supplementary Material 3 [file 13578_2025_1432_MOESM3_ESM.xlsx]

## Sheet: Table S3A
Table S3A, Differentially expressed gened between Group-2 and Group-1.
Gene ID	Gene symbol	Log2(read counts)	Log2(fold change)	TCC FDR	t-test P-value
ENSMUSG00000094335.3	Igkv1-117	4.49898	12.0767	7.45258e-09	0.0338479
ENSMUSG00000076677.2	Ighv6-3	3.99427	10.829	8.84651e-09	0.0189058
ENSMUSG00000076569.4	Igkv5-39	4.69809	10.475	1.33476e-08	0.0401064
ENSMUSG00000095633.3	Igkv4-58	4.68658	10.2136	1.55041e-09	0.00281624
ENSMUSG00000095351.3	Igkv3-2	3.40844	9.89566	3.01811e-08	0.0249696
ENSMUSG00000093861.3	Igkv1-110	3.51824	9.87691	8.54564e-08	0.0482607
ENSMUSG00000076535.2	Igkv1-88	3.28886	9.41815	8.84651e-09	0.000362007
ENSMUSG00000076934.3	Iglv1	3.14021	9.12085	1.05676e-07	0.0217268
ENSMUSG00000076598.4	Igkv3-7	2.88184	8.84246	2.86298e-06	0.0470247
ENSMUSG00000095079.7	Igha	10.6277	8.69597	2.71933e-08	0.0172249
ENSMUSG00000076609.3	Igkc	11.0813	8.20598	8.30938e-08	0.0324238
ENSMUSG00000067149.7	Jchain	9.08683	8.17336	1.22319e-08	0.0250062
ENSMUSG00000093894.2	Ighv1-53	3.55706	8.07125	4.89118e-07	0.0244443
ENSMUSG00000020000.8	Moxd1	4.61863	7.41799	2.71933e-08	0.00299388
ENSMUSG00000094088.3	Ighv1-64	4.94849	7.2909	4.56247e-07	0.0278571
ENSMUSG00000104452.2	Ighv8-8	3.87763	7.07346	4.56247e-07	0.00634426
ENSMUSG00000076618.2	Ighj4	3.48097	6.91808	8.54564e-08	0.00203478
ENSMUSG00000096422.3	Igkv12-44	3.98813	6.36191	1.6754e-05	0.0377706
ENSMUSG00000095170.3	Ighv8-11	4.60431	5.91783	1.15013e-05	0.0293672
ENSMUSG00000105547.2	Iglc3	3.7802	5.55894	2.50709e-06	0.00582206
ENSMUSG00000078675.10	Mup16	7.54738	5.53803	3.5724e-08	0.0182083
ENSMUSG00000096688.2	Mup17	8.3347	5.53005	2.71933e-08	0.0165186
ENSMUSG00000033576.13	Apol6	4.65965	4.92829	1.12124e-05	0.0300611
ENSMUSG00000038092.7	Hsd3b5	5.17594	4.82938	4.43785e-05	0.00110935
ENSMUSG00000066153.3	Mup21	8.47545	4.74034	1.62605e-05	0.00880254
ENSMUSG00000067341.7	H2-Eb2	3.58643	4.69307	0.00033265	0.00365607
ENSMUSG00000022584.15	Ly6c2	4.31818	4.63774	1.5662e-05	0.00459885
ENSMUSG00000078686.12	Mup9	8.65024	4.43854	1.22319e-08	0.0047713
ENSMUSG00000073842.11	Mup7	6.36002	4.3736	2.71933e-08	0.000677382
ENSMUSG00000040899.15	Ccr6	2.91242	4.36773	0.000113187	0.000209547
ENSMUSG00000076939.3	Iglv3	2.96858	4.27437	0.000972686	0.015557
ENSMUSG00000016283.14	H2-M2	5.76123	4.27107	2.92049e-05	0.0157026
ENSMUSG00000032053.9	Pou2af1	6.24388	4.22664	9.147e-07	0.0251357
ENSMUSG00000051998.15	Lax1	5.23936	4.17129	1.05148e-05	0.0228706
ENSMUSG00000024353.6	Mzb1	3.16607	4.04949	0.00148795	0.0465124
ENSMUSG00000068105.12	Tnfrsf13c	3.14723	4.01181	0.000929277	0.0198379
ENSMUSG00000021356.11	Irf4	5.99322	4.00481	1.18513e-05	0.038983
ENSMUSG00000029417.10	Cxcl9	10.2689	3.88284	2.73628e-05	0.0362518
ENSMUSG00000092075.2	Serpina4-ps1	8.73328	3.79402	5.65858e-06	0.0293968
ENSMUSG00000031933.18	Izumo1r	2.84644	3.75913	0.00100974	0.0112625
ENSMUSG00000018168.9	Ikzf3	5.5502	3.73244	2.41701e-05	0.0196363
ENSMUSG00000024673.10	Ms4a1	5.11938	3.57346	0.000482504	0.0383206
ENSMUSG00000034855.14	Cxcl10	6.65407	3.56659	2.9472e-05	0.0236623
ENSMUSG00000078922.10	Tgtp1	7.2161	3.56219	5.86101e-05	0.0469502
ENSMUSG00000078921.4	Tgtp2	6.51571	3.55144	0.000169643	0.0443326
ENSMUSG00000050232.7	Cxcr3	4.10428	3.50773	0.000518639	0.0154503
ENSMUSG00000026285.9	Pdcd1	3.93848	3.48595	0.00033265	0.012619
ENSMUSG00000067144.8	Slc22a7	6.31277	3.46909	6.19317e-07	0.000232199
ENSMUSG00000040592.12	Cd79b	5.06334	3.46434	9.6497e-05	0.026992
ENSMUSG00000024935.12	Slc1a1	2.77428	3.4629	0.00217652	0.00226141
ENSMUSG00000003379.8	Cd79a	4.95537	3.43455	6.43975e-05	0.0201352
ENSMUSG00000071552.6	Tigit	3.46937	3.41618	0.000664681	0.0109859
ENSMUSG00000043931.11	Gimap7	4.58523	3.41266	0.003877	0.0266765
ENSMUSG00000024670.18	Cd6	4.51236	3.39192	0.000245671	0.021218
ENSMUSG00000060508.17	Nlrp9b	4.81401	3.37749	0.001017	0.0148693
ENSMUSG00000053541.4	Gvin-ps6	3.55272	3.37661	0.000929277	0.02215
ENSMUSG00000026011.14	Ctla4	3.76567	3.37438	0.00166149	0.022605
ENSMUSG00000059654.8	Reg1	2.80653	3.36084	0.0143575	0.017671
ENSMUSG00000038421.14	Fcrla	3.81666	3.35068	0.00112008	0.000358523
ENSMUSG00000030745.10	Il21r	5.59481	3.30694	2.32647e-05	0.0171214
ENSMUSG00000050350.9	Gpr18	3.3902	3.29761	0.000746027	0.00644049
ENSMUSG00000030268.18	Bcat1	4.20307	3.28978	0.0107977	0.00990272
ENSMUSG00000021298.9	Gpr132	4.19453	3.27714	0.000425114	0.00235988
ENSMUSG00000073008.12	Gpr174	3.71288	3.2688	0.00228454	0.0193498
ENSMUSG00000074345.5	Tnfaip8l3	2.71111	3.2408	0.0261754	0.00666951
ENSMUSG00000002033.15	Cd3g	5.36856	3.21103	0.000182888	0.0124258
ENSMUSG00000032094.9	Cd3d	3.6073	3.19186	0.00153458	0.0268515
ENSMUSG00000041538.17	H2-Ob	5.69006	3.18621	2.73628e-05	0.0133392
ENSMUSG00000076498.3	Trbc2	4.96896	3.16755	0.000956424	0.0316531
ENSMUSG00000025163.7	Cd7	3.02974	3.15589	0.0107451	0.0118236
ENSMUSG00000076928.6	Trac	5.29884	3.14788	8.1911e-05	0.0175518
ENSMUSG00000032093.8	Cd3e	4.75069	3.14713	0.000234262	0.0218086
ENSMUSG00000073830.12	Mup14	5.78059	3.1461	0.000191931	0.000214179
ENSMUSG00000035131.15	Brinp3	3.43672	3.08499	0.00112008	0.00311373
ENSMUSG00000027863.9	Cd2	4.25981	3.07715	0.00100974	0.0283345
ENSMUSG00000057058.17	Skap1	3.55566	3.05834	0.00541182	0.0263174
ENSMUSG00000018930.4	Ccl4	3.77621	3.04917	0.00171333	0.0295385
ENSMUSG00000078683.10	Mup1	4.10363	2.98861	0.0026192	0.00101328
ENSMUSG00000024617.17	Camk2a	4.6789	2.98753	0.000236239	0.00334597
ENSMUSG00000061906.6	Ugt2b38	4.64011	2.98244	0.00251083	0.0313447
ENSMUSG00000053977.14	Cd8a	4.85285	2.98161	0.00020018	0.0137923
ENSMUSG00000022686.15	B3gnt5	3.24825	2.97394	0.0057964	0.0369521
ENSMUSG00000064267.14	Hvcn1	5.45042	2.97373	4.97973e-05	0.00246219
ENSMUSG00000048521.9	Cxcr6	4.52427	2.95929	0.000699814	0.0260168
ENSMUSG00000000739.15	Sult5a1	4.32944	2.90513	0.000482504	0.00418549
ENSMUSG00000056145.6	AI504432	5.4863	2.89779	2.06428e-05	0.000944992
ENSMUSG00000068227.10	Il2rb	6.21072	2.88344	0.000233632	0.039857
ENSMUSG00000015314.11	Slamf6	5.40135	2.81175	0.000386768	0.0159158
ENSMUSG00000030283.8	St8sia1	3.12751	2.79792	0.00639286	0.00667248
ENSMUSG00000032091.16	Tmprss4	5.53069	2.79709	0.000232373	0.0245802
ENSMUSG00000062181.15	Ces3b	8.17551	2.79047	3.33681e-05	0.0165769
ENSMUSG00000040247.7	Tbc1d10c	4.01305	2.79042	0.00316764	0.0391917
ENSMUSG00000000248.17	Clec2g	3.51725	2.78657	0.00187568	0.000297317
ENSMUSG00000078853.9	Igtp	10.3191	2.78239	0.000382883	0.0493022
ENSMUSG00000004110.18	Cacna1e	4.22044	2.76774	0.00590532	0.0485346
ENSMUSG00000004612.10	Nkg7	3.96423	2.74289	0.00519654	0.0428745
ENSMUSG00000050600.6	Zfp831	4.00706	2.73401	0.0172805	0.0457559
ENSMUSG00000014030.16	Pax5	4.75243	2.73198	0.00171333	0.0365098
ENSMUSG00000024610.16	Cd74	13.1548	2.7283	5.9756e-05	0.00872488
ENSMUSG00000030124.3	Lag3	5.45297	2.72728	0.000142057	0.00934755
ENSMUSG00000043795.11	Prr33	3.04031	2.71701	0.0430805	0.0052281
ENSMUSG00000022534.15	Mefv	5.16728	2.70649	0.000382403	0.00591142
ENSMUSG00000040276.16	Pacsin1	3.79389	2.6897	0.00932404	0.00494202
ENSMUSG00000008193.14	Spib	5.31079	2.68116	0.000234262	0.0142347
ENSMUSG00000053318.8	Slamf8	5.52634	2.6714	0.000581123	0.0173647
ENSMUSG00000102037.2	Bcl2a1a	3.10775	2.66453	0.0462056	0.0104067
ENSMUSG00000028270.13	Gbp2	8.79698	2.64835	1.18513e-05	0.0229016
ENSMUSG00000037337.12	Map4k1	5.58536	2.6453	0.000220991	0.014248
ENSMUSG00000073421.7	H2-Ab1	11.4502	2.61341	3.28205e-05	0.0060587
ENSMUSG00000076490.7	Trbc1	3.77901	2.60465	0.00999933	0.0432977
ENSMUSG00000000409.15	Lck	5.80753	2.60367	0.000573112	0.0261609
ENSMUSG00000060183.7	Cxcl11	4.15617	2.60194	0.00681755	0.0453202
ENSMUSG00000017400.11	Stac2	4.00717	2.59506	0.00228998	0.00236935
ENSMUSG00000026875.15	Traf1	5.78544	2.58512	0.00010165	0.0085369
ENSMUSG00000034266.7	Batf	4.37511	2.57089	0.00123716	0.00385834
ENSMUSG00000027398.14	Il1b	6.99202	2.57019	0.000351803	0.0389689
ENSMUSG00000021314.14	Amph	2.72321	2.56059	0.036665	0.0167553
ENSMUSG00000047959.5	Kcna3	2.97456	2.55899	0.0283653	0.0118059
ENSMUSG00000000682.8	Cd52	7.55944	2.54664	8.44185e-06	0.00801718
ENSMUSG00000044156.15	Hepacam2	2.98015	2.54389	0.0200235	0.00897583
ENSMUSG00000037944.9	Ccr7	4.12459	2.5321	0.00797574	0.0471722
ENSMUSG00000070000.14	Fcho1	4.99044	2.53054	0.00125495	0.0108776
ENSMUSG00000012889.9	Podnl1	3.20266	2.52824	0.0269182	0.00963434
ENSMUSG00000022504.11	Ciita	8.27567	2.52522	4.0192e-05	0.0073413
ENSMUSG00000010142.13	Tnfrsf13b	5.53377	2.51938	0.00130205	0.0165715
ENSMUSG00000024334.10	H2-Oa	3.36973	2.51122	0.0106873	0.0118561
ENSMUSG00000076617.10	Ighm	7.7644	2.50067	8.75976e-05	0.033156
ENSMUSG00000053044.9	Cd8b1	3.67749	2.49387	0.00593963	0.00666202
ENSMUSG00000022303.10	Dcstamp	4.12259	2.49297	0.00362126	0.00494537
ENSMUSG00000034987.5	Hrh2	3.93193	2.49155	0.00527172	0.0203881
ENSMUSG00000030468.13	Siglecg	4.60889	2.4843	0.00133153	0.00895568
ENSMUSG00000105504.5	Gbp5	6.915	2.48009	0.000156338	0.016183
ENSMUSG00000039699.15	Batf2	4.79335	2.47573	0.00161672	0.0124935
ENSMUSG00000051457.8	Spn	6.37947	2.47151	0.000205046	0.0261832
ENSMUSG00000039519.7	Cyp7b1	8.81259	2.46187	1.6754e-05	0.00474197
ENSMUSG00000036526.9	Card11	5.43397	2.45669	0.00102095	0.046183
ENSMUSG00000057135.13	Scimp	4.82255	2.45644	0.000507412	0.00108044
ENSMUSG00000036594.16	H2-Aa	12.2911	2.43554	0.000212244	0.0128781
ENSMUSG00000014453.5	Blk	3.62275	2.4345	0.014329	0.0393381
ENSMUSG00000070777.6	Ceacam20	6.63443	2.42825	0.000482504	0.0124149
ENSMUSG00000025955.14	Akr1cl	6.01625	2.42564	0.000386768	0.0241378
ENSMUSG00000039264.10	Gimap3	6.23054	2.42397	0.000504379	0.0460909
ENSMUSG00000057337.14	Chst3	3.72727	2.4234	0.00976738	0.0310074
ENSMUSG00000002257.9	Def6	4.56694	2.41702	0.00311517	0.00884911
ENSMUSG00000043333.13	Rhbdl2	3.51571	2.41038	0.0352654	0.0466997
ENSMUSG00000051504.19	Siglech	5.54507	2.40939	0.000208548	0.000417056
ENSMUSG00000052142.16	Rasal3	6.21009	2.40843	0.000382403	0.0175522
ENSMUSG00000036322.12	H2-Ea	6.34024	2.40549	0.000392034	0.014904
ENSMUSG00000064246.11	Chil1	5.38704	2.40545	0.00147407	0.0204169
ENSMUSG00000026070.16	Il18r1	4.3187	2.40272	0.00358359	0.000760578
ENSMUSG00000030336.15	Cd27	4.32511	2.39675	0.00322916	0.0162843
ENSMUSG00000029371.8	Cxcl5	5.40024	2.37776	0.00251816	0.0382617
ENSMUSG00000009092.6	Derl3	6.17894	2.37603	0.00676369	0.0386217
ENSMUSG00000037578.5	Pkd2l1	3.52205	2.37328	0.0180577	0.0436482
ENSMUSG00000020788.16	Atp2a3	6.89104	2.35155	0.000139656	0.0302671
ENSMUSG00000079363.8	Gbp4	8.09461	2.33212	0.000139656	0.0230343
ENSMUSG00000021880.8	Rnase6	4.95999	2.32915	0.00583927	0.0323686
ENSMUSG00000029449.12	Rhof	4.62269	2.32827	0.00278812	0.00972669
ENSMUSG00000031391.19	L1cam	3.68808	2.3217	0.00748356	0.000216822
ENSMUSG00000028459.12	Cd72	5.60633	2.31527	0.00107448	0.00831724
ENSMUSG00000060586.12	H2-Eb1	6.35025	2.31251	9.63076e-05	0.00429132
ENSMUSG00000023274.15	Cd4	6.48781	2.30498	0.000691763	0.0273345
ENSMUSG00000085887.3	Arhgap27os3	4.52587	2.29707	0.00429783	0.0236996
ENSMUSG00000038037.6	Socs1	5.07209	2.29142	0.00177994	0.0127695
ENSMUSG00000046031.8	Calhm6	4.98092	2.28711	0.00730752	0.0364919
ENSMUSG00000056290.17	Ms4a4b	3.61793	2.27247	0.025302	0.0075238
ENSMUSG00000050921.13	P2ry10	5.07334	2.264	0.0019469	0.0200771
ENSMUSG00000031304.19	Il2rg	6.25196	2.23149	0.00024569	0.0102284
ENSMUSG00000001444.3	Tbx21	3.4237	2.23012	0.0429066	0.0494684
ENSMUSG00000027797.16	Dclk1	5.31978	2.21345	0.00352399	0.0481306
ENSMUSG00000050014.9	Apol10b	3.60886	2.21008	0.0121543	0.000293854
ENSMUSG00000001588.13	Acap1	6.3711	2.20606	0.000907298	0.0160542
ENSMUSG00000058523.3	Mup5	3.91999	2.20296	0.0185734	0.000590864
ENSMUSG00000028544.15	Slc5a9	4.64956	2.19605	0.0138984	0.0196283
ENSMUSG00000030577.15	Cd22	6.08199	2.1923	0.00179114	0.0461077
ENSMUSG00000001020.9	S100a4	4.06676	2.18503	0.0157211	0.00900724
ENSMUSG00000048251.16	Bcl11b	4.21299	2.18362	0.00838617	0.00900167
ENSMUSG00000000861.16	Bcl11a	4.68051	2.18191	0.00270426	6.28796e-05
ENSMUSG00000026832.13	Cytip	6.86961	2.18036	3.35762e-05	0.00134277
ENSMUSG00000030156.6	Cd69	4.55323	2.17554	0.00529826	0.0229304
ENSMUSG00000097993.8	Ptprv	3.96768	2.17503	0.0227799	0.0241084
ENSMUSG00000016496.8	Cd274	6.5376	2.16845	0.00029597	0.0033551
ENSMUSG00000031506.12	Ptpn7	6.06614	2.16154	0.000201214	0.0035416
ENSMUSG00000029530.17	Ccr9	4.5114	2.15656	0.00526549	0.00152009
ENSMUSG00000024910.6	Ctsw	5.07177	2.14955	0.00399426	0.0209795
ENSMUSG00000032322.15	Pstpip1	5.42518	2.14893	0.00133264	0.00453728
ENSMUSG00000037649.11	H2-DMa	8.11911	2.14523	4.49226e-05	0.00472109
ENSMUSG00000039981.7	Zc3h12d	5.84288	2.13839	0.000907721	0.0152614
ENSMUSG00000031101.7	Sash3	6.55444	2.13229	0.000201214	0.0178974
ENSMUSG00000028071.13	Sh2d2a	4.2666	2.1296	0.0169222	0.0368601
ENSMUSG00000031497.11	Tnfsf13b	4.7591	2.12376	0.00380127	0.0142794
ENSMUSG00000092021.9	Gbp11	8.97646	2.12261	0.00127198	0.0257672
ENSMUSG00000069922.13	Ces3a	11.2546	2.11988	0.00591591	0.00537003
ENSMUSG00000001281.11	Itgb7	5.65846	2.10666	0.00131481	0.0132612
ENSMUSG00000075602.11	Ly6a	7.7443	2.10202	6.1443e-05	0.0222275
ENSMUSG00000055994.16	Nod2	4.59516	2.09073	0.0055955	0.000494732
ENSMUSG00000040026.9	Saa3	7.25092	2.08939	0.000245671	0.00844513
ENSMUSG00000037318.11	Traf3ip3	5.40128	2.08714	0.00174592	0.00970127
ENSMUSG00000052087.15	Rgs14	4.68094	2.08532	0.0056366	0.0195544
ENSMUSG00000056529.8	Ptafr	6.82572	2.08407	7.00037e-05	0.00369364
ENSMUSG00000030378.16	Sult2a8	9.10756	2.08297	0.00122541	0.000703502
ENSMUSG00000028362.3	Tnfsf8	4.87601	2.07212	0.0140527	0.0449582
ENSMUSG00000084796.2	Mir142hg	4.0994	2.07147	0.0150236	0.0140119
ENSMUSG00000030589.16	Rasgrp4	4.75684	2.06809	0.00665185	0.00978795
ENSMUSG00000026012.3	Cd28	5.03523	2.03738	0.0131282	0.0223639
ENSMUSG00000037548.16	H2-DMb2	7.12916	2.03581	0.000159802	0.00616306
ENSMUSG00000029204.8	Rhoh	5.35604	2.02107	0.00166149	0.00968893
ENSMUSG00000036067.13	Slc2a6	4.40046	2.01245	0.00992155	0.00325237
ENSMUSG00000050075.9	Gpr171	5.68779	2.01137	0.00112068	0.00230154
ENSMUSG00000041696.15	Rasl12	3.58017	2.00513	0.0322426	0.00415146
ENSMUSG00000044162.13	Tnip3	4.01489	1.97541	0.0285755	0.0333454
ENSMUSG00000070691.11	Runx3	6.34501	1.97316	0.000566682	0.000618657
ENSMUSG00000020437.13	Myo1g	6.76085	1.96976	0.000212244	0.0110338
ENSMUSG00000026104.15	Stat1	9.67055	1.96934	0.000779188	0.0309291
ENSMUSG00000050357.10	Carmil2	4.29628	1.96364	0.0356553	0.0465345
ENSMUSG00000020395.14	Itk	4.38223	1.95697	0.0198955	0.013376
ENSMUSG00000038576.16	Susd4	4.93049	1.94561	0.0463939	0.0188072
ENSMUSG00000016262.15	Sertad4	6.70706	1.94532	0.0021182	0.0423621
ENSMUSG00000027843.14	Ptpn22	6.0717	1.92957	0.00125096	0.0193474
ENSMUSG00000048163.14	Selplg	7.07673	1.92791	6.29377e-05	0.00353753
ENSMUSG00000079547.5	H2-DMb1	7.5585	1.91017	0.000107033	0.00082865
ENSMUSG00000039899.6	Fgl2	8.16084	1.9076	8.0894e-05	0.0201811
ENSMUSG00000052013.16	Btla	6.10984	1.90127	0.0026192	0.0100883
ENSMUSG00000028268.15	Gbp3	7.8788	1.90085	0.000929277	0.0306306
ENSMUSG00000031662.9	Snx20	5.95287	1.89641	0.00100974	0.00894421
ENSMUSG00000028859.15	Csf3r	7.37894	1.89488	0.00106659	0.0414059
ENSMUSG00000045165.7	AI467606	4.99574	1.8923	0.0149468	0.0461407
ENSMUSG00000042817.16	Flt3	5.01147	1.88872	0.0113157	0.00588449
ENSMUSG00000027514.15	Zbp1	7.86222	1.87655	0.00119453	0.0317996
ENSMUSG00000040950.14	Mgl2	6.54126	1.87567	0.000365098	0.000992159
ENSMUSG00000040751.13	Lat2	5.4315	1.87178	0.00251309	0.00615558
ENSMUSG00000061577.13	Adgrg5	6.2432	1.87051	0.000381561	0.000951271
ENSMUSG00000020901.14	Pik3r5	6.51034	1.86624	0.000163211	0.000497077
ENSMUSG00000008496.20	Pou2f2	6.53987	1.86396	0.000314995	0.00431326
ENSMUSG00000002204.10	Napsa	5.52815	1.86239	0.0058868	0.00475254
ENSMUSG00000031779.4	Ccl22	5.12417	1.85607	0.0268548	0.0377499
ENSMUSG00000018819.11	Lsp1	7.67921	1.85601	5.86101e-05	0.00491838
ENSMUSG00000038599.15	Capn8	4.28385	1.85195	0.0306085	0.0225064
ENSMUSG00000027452.12	Acss1	5.03998	1.85064	0.00766765	0.0106892
ENSMUSG00000097415.3	AU020206	8.84248	1.84933	7.41774e-05	0.0128415
ENSMUSG00000079293.12	Clec7a	7.96246	1.84914	4.57271e-05	0.00913113
ENSMUSG00000069874.8	Irgm2	9.98648	1.84584	0.000973015	0.0460576
ENSMUSG00000023903.9	Mmp25	4.02711	1.84493	0.0342584	0.00144303
ENSMUSG00000022876.19	Samsn1	5.61029	1.84264	0.0039579	0.00621475
ENSMUSG00000024672.12	Ms4a7	7.1951	1.83827	0.00123646	0.0357844
ENSMUSG00000038642.11	Ctss	11.03	1.83712	5.39059e-05	0.0100172
ENSMUSG00000043263.14	Ifi209	5.0942	1.82653	0.0245901	0.0289021
ENSMUSG00000034792.9	Gna15	4.68504	1.82567	0.0401344	0.0485777
ENSMUSG00000049103.15	Ccr2	8.60491	1.8241	0.000685862	0.00494444
ENSMUSG00000027009.19	Itga4	7.75579	1.8236	0.000304214	0.0334467
ENSMUSG00000005947.12	Itgae	5.8508	1.82314	0.00803102	0.0144491
ENSMUSG00000015355.14	Cd48	6.37902	1.80792	0.00174592	0.0256485
ENSMUSG00000055805.16	Fmnl1	7.42265	1.80676	2.82206e-05	0.000199694
ENSMUSG00000033220.8	Rac2	8.03897	1.80298	4.99514e-05	0.00598134
ENSMUSG00000030789.10	Itgax	8.22402	1.80175	1.62605e-05	0.00223914
ENSMUSG00000042351.10	Grap2	5.5497	1.80142	0.00676369	0.0188704
ENSMUSG00000026271.16	Gpr35	6.94616	1.796	0.0060177	0.00422481
ENSMUSG00000024696.10	Lpxn	5.72643	1.79364	0.00322916	0.0178676
ENSMUSG00000030707.16	Coro1a	8.69697	1.79159	1.6754e-05	0.0031771
ENSMUSG00000000486.14	Septin1	6.12694	1.778	0.00279367	0.0242584
ENSMUSG00000073902.6	Gvin3	7.30733	1.77689	0.000874326	0.0222608
ENSMUSG00000070034.14	Sp110	5.69885	1.77625	0.00607733	0.00755708
ENSMUSG00000026068.12	Il18rap	4.56012	1.76503	0.0213898	0.00826738
ENSMUSG00000021457.15	Syk	8.40885	1.76364	9.08524e-06	0.000288363
ENSMUSG00000018654.18	Ikzf1	7.4338	1.7524	7.00403e-05	0.00255374
ENSMUSG00000025058.5	Tasl	4.11505	1.74878	0.0423474	0.0105957
ENSMUSG00000037731.6	Themis2	7.02374	1.7482	0.00243566	0.0318444
ENSMUSG00000028931.13	Kcnab2	6.04987	1.7472	0.00262579	0.00937982
ENSMUSG00000078771.11	Evi2a	6.30142	1.73875	0.00168059	0.0213369
ENSMUSG00000025804.6	Ccr1	7.74355	1.73428	0.000427432	0.0103088
ENSMUSG00000026395.17	Ptprc	9.67362	1.72518	6.83858e-05	0.00919075
ENSMUSG00000079227.11	Ccr5	7.87641	1.72181	0.000173248	0.0152032
ENSMUSG00000020057.3	Dram1	7.5402	1.69572	0.00548195	0.0468684
ENSMUSG00000087107.9	AI662270	6.23043	1.69386	0.00131873	0.00626727
ENSMUSG00000035697.15	Arhgap45	8.32963	1.68277	8.54202e-05	0.0113191
ENSMUSG00000036931.16	Nfkbid	4.53738	1.6826	0.0331261	0.00475609
ENSMUSG00000047810.10	Ccdc88b	7.24551	1.67782	0.000144661	0.000817837
ENSMUSG00000033826.11	Dnah8	4.55325	1.677	0.0475148	0.0127965
ENSMUSG00000096727.4	Psmb9	9.07869	1.67648	0.000463778	0.0140716
ENSMUSG00000053101.4	Gpr141	6.05107	1.67642	0.00162897	0.00211202
ENSMUSG00000020573.18	Pik3cg	7.00075	1.6761	0.000553996	0.00220351
ENSMUSG00000078763.3	Slfn1	5.06001	1.67334	0.0204777	0.028455
ENSMUSG00000045322.11	Tlr9	5.46272	1.67075	0.0131486	0.0146451
ENSMUSG00000030798.16	Cd37	6.34572	1.66038	0.0055955	0.0475271
ENSMUSG00000048865.17	Arhgap30	8.37282	1.65829	0.000193438	0.00917087
ENSMUSG00000025888.7	Casp1	8.26971	1.65645	0.00397475	0.0203508
ENSMUSG00000000290.14	Itgb2	8.66887	1.65543	1.95936e-05	0.000757773
ENSMUSG00000030793.5	Pycard	5.58718	1.65139	0.0170153	0.0232706
ENSMUSG00000024300.18	Myo1f	7.75744	1.64706	0.000220991	0.0048056
ENSMUSG00000004707.15	Ly9	6.16732	1.64428	0.0140515	0.0427669
ENSMUSG00000075010.6	AW112010	9.18303	1.64017	0.000858537	0.038823
ENSMUSG00000024397.15	Aif1	7.2329	1.63701	0.000586317	0.0100468
ENSMUSG00000035373.3	Ccl7	5.15036	1.63559	0.0190368	0.0108101
ENSMUSG00000043157.9	Arl11	5.07324	1.63369	0.0173347	0.00246703
ENSMUSG00000020143.16	Dock2	7.78225	1.63349	0.000185912	0.0066868
ENSMUSG00000061825.11	Ces2c	7.14688	1.63214	0.0254282	0.0493586
ENSMUSG00000021624.10	Cd180	5.87557	1.62784	0.0187735	0.0454342
ENSMUSG00000057948.13	Unc13d	5.4065	1.62758	0.0121256	0.0131669
ENSMUSG00000059089.5	Fcgr4	6.34262	1.61238	0.00730501	0.0314095
ENSMUSG00000042436.13	Mfap4	5.23122	1.59192	0.0387575	0.00642215
ENSMUSG00000025997.14	Ikzf2	5.95871	1.5908	0.00912783	0.00597296
ENSMUSG00000031165.7	Was	6.12474	1.58926	0.00479196	0.00361141
ENSMUSG00000026581.15	Sell	6.08122	1.58338	0.0197605	0.0255753
ENSMUSG00000037754.14	Ppp1r16b	6.52541	1.57437	0.00526549	0.0245544
ENSMUSG00000013707.4	Tnfaip8l2	5.43999	1.5706	0.00849857	8.80263e-05
ENSMUSG00000021200.15	Asb2	4.98786	1.5675	0.0362886	0.011949
ENSMUSG00000034116.18	Vav1	7.5262	1.55674	0.000250751	0.00471033
ENSMUSG00000020577.18	Tspan13	7.71835	1.54407	0.000972686	0.0130186
ENSMUSG00000024663.21	Rab3il1	7.61839	1.54079	0.000494412	0.00480111
ENSMUSG00000030220.14	Arhgdib	7.99863	1.54078	0.000223603	0.0109761
ENSMUSG00000028874.15	Fgr	7.59847	1.54005	0.000425114	0.002798
ENSMUSG00000046207.15	Pik3r6	5.46988	1.53102	0.0148461	0.0126175
ENSMUSG00000040747.10	Cd53	8.52108	1.53082	0.000128745	0.00289865
ENSMUSG00000051735.8	Rinl	5.87369	1.52988	0.011188	0.0141407
ENSMUSG00000020077.15	Srgn	8.39211	1.52836	0.0161815	0.0303781
ENSMUSG00000039158.12	Akna	7.56409	1.52398	0.000416758	0.00956654
ENSMUSG00000040253.16	Gbp7	9.10348	1.51825	0.00219702	0.026445
ENSMUSG00000044827.11	Tlr1	7.38206	1.51433	0.00582716	0.027767
ENSMUSG00000028337.15	Coro2a	6.24832	1.50609	0.0063339	0.0208709
ENSMUSG00000069516.9	Lyz2	11.7787	1.50587	0.00146376	0.0110927
ENSMUSG00000044811.14	Cd300c2	6.51405	1.49625	0.00342283	0.0135795
ENSMUSG00000002020.16	Ltbp2	8.16071	1.4893	0.00255826	0.0458173
ENSMUSG00000021423.7	Ly86	7.041	1.48796	0.00153458	0.0177973
ENSMUSG00000031093.15	Dock11	6.54857	1.48689	0.00199642	0.00155464
ENSMUSG00000041515.11	Irf8	8.91842	1.48504	0.000182888	0.00539563
ENSMUSG00000030047.15	Arhgap25	6.52565	1.48415	0.00612859	0.0389088
ENSMUSG00000079015.3	Serpina1c	11.9649	1.48387	0.00072622	0.00468199
ENSMUSG00000060675.14	Plaat3	8.57086	1.48379	0.00139233	0.0188497
ENSMUSG00000022489.7	Pde1b	5.30823	1.47403	0.0325379	0.0293339
ENSMUSG00000025877.15	Hk3	6.30396	1.47387	0.00609584	0.011814
ENSMUSG00000026833.19	Olfm1	6.54143	1.47369	0.00236243	0.00377278
ENSMUSG00000022148.17	Fyb	7.84718	1.46949	0.000581123	0.00951121
ENSMUSG00000038147.15	Cd84	7.87882	1.46916	0.00113622	0.0220771
ENSMUSG00000003882.6	Il7r	5.72625	1.46235	0.0136041	0.00417021
ENSMUSG00000020399.15	Havcr2	6.38199	1.45348	0.00827112	0.00891707
ENSMUSG00000039936.19	Pik3cd	7.82305	1.45246	0.000338643	0.00471488
ENSMUSG00000015396.5	Cd83	7.11088	1.44687	0.00428656	0.0359939
ENSMUSG00000005465.10	Il27ra	5.41621	1.44315	0.0222834	0.00541508
ENSMUSG00000040345.11	Arhgap9	6.56059	1.44111	0.00654708	0.0176497
ENSMUSG00000068231.6	Vmn1r43	5.8711	1.43111	0.02087	0.00967193
ENSMUSG00000043832.14	Clec4a3	6.37258	1.4307	0.0085189	0.0279973
ENSMUSG00000060791.16	Gmfg	5.77629	1.4245	0.013303	0.00627163
ENSMUSG00000090019.6	Gimap1	5.38662	1.42416	0.039891	0.0122447
ENSMUSG00000031389.18	Arhgap4	6.49879	1.42205	0.0057964	0.0200421
ENSMUSG00000052160.8	Pld4	8.39398	1.41361	0.000187009	0.00269708
ENSMUSG00000029915.15	Clec5a	6.23461	1.41258	0.0398799	0.0350804
ENSMUSG00000032089.17	Il10ra	7.67348	1.40841	0.000376334	0.00121427
ENSMUSG00000035711.6	Dok3	6.69228	1.40017	0.00240939	0.00296496
ENSMUSG00000036469.17	Marchf1	6.8359	1.39786	0.00655948	0.0185296
ENSMUSG00000052889.12	Prkcb	6.96737	1.3856	0.00178933	0.00523561
ENSMUSG00000031264.14	Btk	5.94184	1.38295	0.0186365	0.0078953
ENSMUSG00000029570.6	Lfng	6.52916	1.38195	0.00464076	0.00556143
ENSMUSG00000001741.13	Il16	5.96911	1.3792	0.0243513	0.0206006
ENSMUSG00000030830.19	Itgal	8.37949	1.37577	0.000763251	0.00656709
ENSMUSG00000018899.18	Irf1	9.48611	1.36915	0.000499823	0.0168126
ENSMUSG00000026786.15	Apbb1ip	6.96132	1.36371	0.00251816	0.00347273
ENSMUSG00000022439.10	Parvg	7.07827	1.35869	0.00434092	0.00625051
ENSMUSG00000032310.5	Cyp1a2	9.62903	1.35366	0.00743138	0.011894
ENSMUSG00000037321.18	Tap1	9.96756	1.35362	0.00122541	0.0202382
ENSMUSG00000018008.9	Cyth4	8.47144	1.35279	0.000139656	0.00110137
ENSMUSG00000056069.11	Otulinl	7.28724	1.34793	0.00519654	0.00369027
ENSMUSG00000063193.10	Cd300lb	5.87401	1.3394	0.020856	0.00167492
ENSMUSG00000048779.6	P2ry6	7.15676	1.3357	0.00211475	0.00146868
ENSMUSG00000022014.16	Epsti1	6.78632	1.33245	0.00365259	0.00431758
ENSMUSG00000024338.16	Psmb8	9.89158	1.33236	0.00141902	0.0153324
ENSMUSG00000049037.9	Clec4a1	6.24883	1.32382	0.0311637	0.0383764
ENSMUSG00000040829.15	Zmynd15	7.42892	1.31694	0.00411454	0.0297016
ENSMUSG00000038679.17	Trps1	6.87053	1.31405	0.00293367	0.00500241
ENSMUSG00000049744.16	Arhgap15	6.03628	1.31262	0.0187735	0.00774104
ENSMUSG00000027639.17	Samhd1	9.46276	1.31068	0.000720935	0.0150092
ENSMUSG00000051506.18	Wdfy4	7.93433	1.30877	0.0059501	0.0161812
ENSMUSG00000024677.14	Ms4a6b	7.69215	1.30368	0.00237571	0.0220598
ENSMUSG00000026458.14	Ppfia4	6.8443	1.30097	0.0109195	0.00602501
ENSMUSG00000064294.13	Aox3	10.1443	1.29723	0.00419296	0.00737741
ENSMUSG00000050440.9	Hamp	9.75292	1.29697	0.00479637	0.0142772
ENSMUSG00000023349.15	Clec4n	7.57927	1.29104	0.0030778	0.0176377
ENSMUSG00000092060.5	Bend4	5.9422	1.29029	0.0175912	0.000680726
ENSMUSG00000038608.16	Dock10	7.91522	1.28209	0.00196974	0.0178951
ENSMUSG00000038811.14	Gngt2	6.3742	1.27886	0.0108564	0.00502313
ENSMUSG00000002111.9	Spi1	7.60347	1.27662	0.000898306	0.000706495
ENSMUSG00000026548.5	Slamf9	5.99409	1.27522	0.0218355	0.00459665
ENSMUSG00000079419.5	Ms4a6c	7.33049	1.27238	0.00588534	0.0253846
ENSMUSG00000002668.9	Dennd1c	6.49917	1.2658	0.0195241	0.0180015
ENSMUSG00000021280.10	Exoc3l4	5.91988	1.26396	0.041683	0.0188755
ENSMUSG00000016206.7	H2-M3	6.77586	1.26325	0.00434092	0.00134505
ENSMUSG00000004952.14	Rasa4	6.39592	1.26102	0.0198216	0.00760812
ENSMUSG00000032577.17	Mapkapk3	6.89658	1.25615	0.00785489	0.00913095
ENSMUSG00000058715.12	Fcer1g	7.74825	1.25251	0.00100974	0.00529913
ENSMUSG00000034786.18	Gpsm3	5.8581	1.25185	0.0350852	0.00437255
ENSMUSG00000022831.15	Hcls1	8.09959	1.24532	0.000670697	0.00499506
ENSMUSG00000027737.11	Slc7a11	7.8232	1.24494	0.00335951	0.0325243
ENSMUSG00000059326.8	Csf2ra	7.73162	1.24141	0.00153458	0.00271229
ENSMUSG00000043004.14	Gng2	6.50805	1.23559	0.00797125	0.00132178
ENSMUSG00000015950.14	Ncf1	7.53866	1.23497	0.00368555	0.00650284
ENSMUSG00000006519.12	Cyba	7.94779	1.23339	0.000828661	0.00250566
ENSMUSG00000024679.11	Ms4a6d	7.51291	1.22946	0.00821148	0.0309595
ENSMUSG00000040710.11	St8sia4	7.19282	1.22472	0.0109105	0.0146528
ENSMUSG00000022901.14	Cd86	6.80222	1.2215	0.00714605	0.00834083
ENSMUSG00000039316.15	Rftn1	6.96702	1.21886	0.00439675	0.0022719
ENSMUSG00000040061.18	Plcb2	6.45166	1.21865	0.0150236	0.00543858
ENSMUSG00000037860.16	Aim2	6.00114	1.21593	0.0356628	0.0144048
ENSMUSG00000032122.16	Slc37a2	6.81435	1.2153	0.0055923	0.000311394
ENSMUSG00000031659.14	Adcy7	8.19217	1.21501	0.00165596	0.0027846
ENSMUSG00000009687.15	Fxyd5	8.17011	1.21208	0.010691	0.00963515
ENSMUSG00000015947.11	Fcgr1	6.96138	1.21178	0.00650502	0.00349981
ENSMUSG00000030579.11	Tyrobp	8.50848	1.20759	0.000863417	0.00191092
ENSMUSG00000028581.18	Laptm5	9.45615	1.20258	0.000490656	0.00270664
ENSMUSG00000056148.9	Rdh9	6.87538	-1.21418	0.00878353	0.0153438
ENSMUSG00000028003.7	Lrat	7.44931	-1.24469	0.0116932	0.0264755
ENSMUSG00000037157.9	Il22ra1	6.98595	-1.26777	0.0142041	0.00505038
ENSMUSG00000037386.17	Rims2	6.37019	-1.33766	0.0254434	0.0132728
ENSMUSG00000044206.4	Vsig4	7.24646	-1.37495	0.0093399	0.033347
ENSMUSG00000035459.19	Stab2	8.64608	-1.40912	0.000206809	0.0033637
ENSMUSG00000025991.9	Cps1	13.6383	-1.4188	0.00174871	0.00400015
ENSMUSG00000005268.21	Prlr	8.90092	-1.46823	0.00200065	0.0269161
ENSMUSG00000014542.4	Clec4f	9.13004	-1.52814	0.000763456	0.0304791
ENSMUSG00000026688.6	Mgst3	6.47179	-1.54891	0.00125249	0.000405662
ENSMUSG00000015854.8	Cd5l	8.59981	-1.56388	0.000981421	0.0317032
ENSMUSG00000066687.6	Zbtb16	9.24003	-1.56897	0.000220991	0.00201857
ENSMUSG00000023963.11	Cyp39a1	9.74632	-1.64682	1.18513e-05	0.000491514
ENSMUSG00000030711.17	Sult1a1	11.3489	-1.82395	0.000337413	0.00478065
ENSMUSG00000025370.8	Cdh9	4.58797	-1.8353	0.0236041	0.00277512
ENSMUSG00000028036.7	Ptgfr	5.41717	-1.84493	0.0202939	0.0167593
ENSMUSG00000026938.11	Fcna	6.66353	-1.88908	0.0059773	0.0474138
ENSMUSG00000006777.8	Krt23	6.98108	-2.018	0.000386768	0.0112128
ENSMUSG00000062591.6	Tubb4a	5.79417	-2.08216	0.0148461	0.0255568
ENSMUSG00000016200.15	Syt14	3.76896	-2.09899	0.0229901	0.0148919
ENSMUSG00000042510.8	AA986860	6.9379	-2.12801	4.99514e-05	0.00048846
ENSMUSG00000034336.4	Ina	7.18228	-2.28648	9.83797e-06	0.0013459
ENSMUSG00000021228.16	Acot3	3.74405	-2.44057	0.0357765	0.034805
ENSMUSG00000030237.15	Slco1a4	8.09622	-3.08031	1.07082e-06	0.013502
ENSMUSG00000023906.4	Cldn6	4.28158	-3.09839	0.000897456	0.00183007

## Sheet: Table S3B
Table S3B, Differentially expressed gened between Group-5 and Group-2.
Gene ID	Gene symbol	Log2(read counts)	Log2(fold change)	TCC FDR	t-test P-value
ENSMUSG00000003555.9	Cyp17a1	9.29719	5.06487	4.31789e-08	0.0127621
ENSMUSG00000063446.5	Plppr1	3.1556	4.41203	0.000204965	0.0144718
ENSMUSG00000092049.10	Vmn2r4	2.88735	3.86615	0.000308961	0.0141118
ENSMUSG00000004328.16	Hif3a	4.25691	3.57151	0.000227409	0.0326458
ENSMUSG00000067219.10	Nipal1	5.67767	3.49573	4.84373e-06	0.0032344
ENSMUSG00000113737.2	BB123696	3.23644	3.37764	0.000718299	0.0171407
ENSMUSG00000021228.16	Acot3	4.09227	3.21144	0.0012242	0.0256327
ENSMUSG00000006574.16	Slc4a1	4.64642	3.09775	0.000240171	0.00173664
ENSMUSG00000026532.8	Spta1	4.79172	3.0128	6.63343e-05	0.0110787
ENSMUSG00000029372.8	Ppbp	4.84823	2.92419	0.00193179	0.00093334
ENSMUSG00000028712.13	Cyp4a31	3.95746	2.91211	0.00248492	0.00329996
ENSMUSG00000029272.9	Sult1e1	7.92148	2.83017	0.000403952	0.020225
ENSMUSG00000063142.16	Kcnma1	7.67039	2.77554	2.6552e-05	0.00995654
ENSMUSG00000001985.10	Grik3	8.71217	2.53434	0.00350579	0.0382353
ENSMUSG00000085218.8	BB218582	3.74498	2.50269	0.0393692	0.0427602
ENSMUSG00000020325.11	Fstl3	6.91978	2.47615	0.000141118	0.0180987
ENSMUSG00000030237.15	Slco1a4	7.73473	2.4339	4.84373e-06	0.0173216
ENSMUSG00000038296.15	Galnt18	7.92368	2.38507	7.93769e-05	0.0354949
ENSMUSG00000035239.7	Neu3	6.40941	2.34111	0.000130105	0.0292831
ENSMUSG00000030711.17	Sult1a1	11.5442	2.29114	1.09403e-05	0.00637746
ENSMUSG00000025889.14	Snca	5.65827	2.2085	0.00066001	0.00981414
ENSMUSG00000000182.10	Fgf23	4.3926	2.11631	0.00824829	0.00388722
ENSMUSG00000031734.14	Irx3	4.40092	2.11298	0.010178	0.00900624
ENSMUSG00000053310.12	Nrgn	3.67062	2.09578	0.0129678	0.0107505
ENSMUSG00000056812.15	St8sia3	4.40538	2.07691	0.00467248	0.00807712
ENSMUSG00000027513.12	Pck1	12.6979	2.06002	2.8376e-05	0.00415387
ENSMUSG00000029273.11	Sult1d1	9.11344	2.05892	4.83052e-06	0.010924
ENSMUSG00000029597.15	Sds	8.54233	2.02731	4.9159e-06	0.000200916
ENSMUSG00000023963.11	Cyp39a1	9.8705	1.97181	1.19947e-06	0.00556034
ENSMUSG00000050295.5	Foxc1	8.10614	1.95594	0.000124738	0.0060957
ENSMUSG00000046694.7	Tent5b	4.36243	1.95379	0.0285378	0.0224771
ENSMUSG00000031762.8	Mt2	10.0617	1.95016	0.000153622	0.0229344
ENSMUSG00000031543.19	Ank1	3.68699	1.82735	0.0432557	0.0304592
ENSMUSG00000029188.15	Slc34a2	7.36767	1.80876	0.00908764	0.0498125
ENSMUSG00000038641.13	Akr1d1	10.256	1.78168	2.375e-05	0.000874027
ENSMUSG00000039943.17	Plcb4	9.01795	1.76728	1.48395e-06	0.000527633
ENSMUSG00000020926.17	Adam11	8.55124	1.76327	2.18026e-06	0.00129986
ENSMUSG00000053461.10	Hhipl2	4.77541	1.76213	0.0246929	0.0304979
ENSMUSG00000056148.9	Rdh9	7.10994	1.76006	6.32406e-05	0.0107513
ENSMUSG00000040740.8	Slc25a34	4.45865	1.75669	0.00948725	2.64575e-05
ENSMUSG00000075590.5	Nrbp2	9.03406	1.75587	4.84373e-06	0.00092889
ENSMUSG00000040170.14	Fmo2	8.71852	1.75307	1.56807e-05	0.0112382
ENSMUSG00000037411.11	Serpine1	11.8295	1.74604	0.0149157	0.0221473
ENSMUSG00000037157.9	Il22ra1	7.18381	1.74065	0.000887237	0.0371796
ENSMUSG00000048489.13	Depp1	8.61893	1.73832	1.15182e-05	0.00309726
ENSMUSG00000052305.7	Hbb-bs	11.6007	1.65588	0.000106211	0.012535
ENSMUSG00000034127.16	Tspan8	11.645	1.63229	9.64637e-06	0.00267662
ENSMUSG00000022780.6	Meltf	9.02915	1.62455	0.0024684	0.0115946
ENSMUSG00000033022.9	Cdo1	13.0323	1.59854	0.000781991	0.0274152
ENSMUSG00000025270.14	Alas2	8.46478	1.59835	0.000100334	0.0183401
ENSMUSG00000030865.5	Chp2	4.51695	1.59363	0.0326374	0.0212991
ENSMUSG00000031596.16	Slc7a2	11.9514	1.58549	6.32406e-05	0.00211469
ENSMUSG00000031765.9	Mt1	11.47	1.58167	0.000117579	0.0120976
ENSMUSG00000016024.10	Lbp	11.7505	1.57676	8.78521e-05	0.0201501
ENSMUSG00000049556.6	Lingo1	4.36412	1.56717	0.0448952	0.0201361
ENSMUSG00000005268.21	Prlr	8.91	1.56406	0.000187694	0.011196
ENSMUSG00000024084.9	Qpct	8.68317	1.55726	0.000485835	0.00712105
ENSMUSG00000056091.13	St3gal5	11.0333	1.55397	2.43054e-05	0.00976292
ENSMUSG00000002997.16	Prkar2b	6.27597	1.54621	0.00192628	0.0157664
ENSMUSG00000050914.17	Ankrd37	6.75137	1.5439	0.0109118	0.0453097
ENSMUSG00000072941.6	Sod3	10.355	1.52545	0.000242003	0.0224223
ENSMUSG00000026688.6	Mgst3	6.41982	1.52192	0.00144182	0.0157038
ENSMUSG00000024222.18	Fkbp5	10.5241	1.51809	2.43054e-05	0.00347021
ENSMUSG00000034336.4	Ina	6.74181	1.48196	0.00120648	0.0193876
ENSMUSG00000040584.9	Abcb1a	8.34703	1.48108	2.14088e-05	0.00171828
ENSMUSG00000023828.4	Slc22a3	4.77282	1.47295	0.0238733	0.00147885
ENSMUSG00000034810.8	Scn7a	5.82879	1.46909	0.0145143	0.0229235
ENSMUSG00000039683.17	Sdk1	5.66988	1.45626	0.0303202	0.0215378
ENSMUSG00000030701.18	Plekhb1	8.66507	1.42437	0.00100693	0.0259301
ENSMUSG00000071722.5	Spin4	5.41408	1.42069	0.0202888	0.00935224
ENSMUSG00000030302.17	Atp2b2	5.36767	1.41302	0.0249344	0.00355088
ENSMUSG00000003559.9	As3mt	9.06278	1.39957	2.65288e-05	0.00230087
ENSMUSG00000099032.3	Tcf24	9.74371	1.39796	0.000449607	0.0203976
ENSMUSG00000052934.15	Fbxo31	8.83718	1.39788	5.88806e-06	5.69381e-06
ENSMUSG00000004113.19	Cacna1b	7.09405	1.39755	0.0123472	0.0280334
ENSMUSG00000060317.10	Acnat2	10.7547	1.37676	0.00153518	0.00745438
ENSMUSG00000069919.8	Hba-a1	10.2479	1.3755	0.000281255	0.0159034
ENSMUSG00000073940.4	Hbb-bt	8.39178	1.37549	0.00123239	0.024126
ENSMUSG00000019232.15	Etnppl	6.63937	1.37032	0.00634317	0.0298308
ENSMUSG00000030249.16	Abcc9	9.39317	1.35142	1.7075e-05	0.000222453
ENSMUSG00000030228.20	Pik3c2g	8.87535	1.34582	1.00314e-05	2.98205e-05
ENSMUSG00000002265.18	Peg3	9.16854	1.34084	0.0306772	0.0483674
ENSMUSG00000029869.8	Ephb6	7.43636	1.34041	0.00207824	0.00729849
ENSMUSG00000046733.8	Gprc5a	6.68014	1.33988	0.00582592	0.0226535
ENSMUSG00000056966.8	Gjc3	5.73696	1.33784	0.0309291	0.0351103
ENSMUSG00000028553.13	Angptl3	13.0899	1.31952	0.00328991	0.0288125
ENSMUSG00000024924.15	Vldlr	10.0986	1.31569	0.000244283	0.0133185
ENSMUSG00000062661.7	Ncs1	7.83954	1.31399	0.00168344	0.028436
ENSMUSG00000048022.12	Tmem229a	10.084	1.31026	0.00027726	0.00314889
ENSMUSG00000027690.14	Slc2a2	12.5734	1.27499	0.000136593	0.000555166
ENSMUSG00000039114.17	Nrn1	10.9591	1.27315	0.000131651	0.010502
ENSMUSG00000029195.11	Klb	8.20145	1.27254	7.33694e-05	0.00047864
ENSMUSG00000034664.14	Itga2b	5.47734	1.26543	0.0209193	0.00154658
ENSMUSG00000030111.10	A2m	11.8973	1.25072	0.0124557	0.0485441
ENSMUSG00000020331.10	Hcn2	6.60223	1.24787	0.0074137	0.04193
ENSMUSG00000066687.6	Zbtb16	9.03979	1.24428	0.00098497	0.0184261
ENSMUSG00000048965.10	Mrgpre	6.98915	1.2334	0.00250281	0.00746116
ENSMUSG00000022877.10	Hrg	12.6308	1.22512	0.000819634	0.00950245
ENSMUSG00000021509.6	Slc25a48	8.50675	1.21637	0.00156277	0.02854
ENSMUSG00000055254.16	Ntrk2	10.544	1.21198	0.00860862	0.03735
ENSMUSG00000032826.20	Ank2	6.18567	1.20898	0.0215763	0.0123251
ENSMUSG00000032482.10	Cspg5	5.87633	1.20232	0.0356035	0.045497
ENSMUSG00000028581.18	Laptm5	9.41857	-1.20088	3.95627e-05	0.00189032
ENSMUSG00000056069.11	Otulinl	7.32138	-1.20276	0.00117657	0.00119909
ENSMUSG00000015745.10	Plekho1	8.16593	-1.20403	0.000167358	0.000288721
ENSMUSG00000079227.11	Ccr5	8.0967	-1.20436	0.00102178	0.0301662
ENSMUSG00000030187.16	Klra2	6.12405	-1.20575	0.0111098	0.001525
ENSMUSG00000028339.18	Col15a1	10.2551	-1.20738	0.000134897	0.00630785
ENSMUSG00000024338.16	Psmb8	9.91494	-1.20866	0.000182669	0.0145042
ENSMUSG00000039936.19	Pik3cd	7.90604	-1.20938	0.000403952	0.00693628
ENSMUSG00000004266.16	Ptpn6	8.46313	-1.20942	0.000240171	0.00571497
ENSMUSG00000022102.14	Dok2	5.67701	-1.21003	0.0439447	0.0258247
ENSMUSG00000048779.6	P2ry6	7.18077	-1.21111	0.000793814	0.000758615
ENSMUSG00000022769.10	Sdf2l1	8.96939	-1.21209	3.44324e-05	3.99419e-05
ENSMUSG00000025997.14	Ikzf2	6.10962	-1.21254	0.0198718	0.0111134
ENSMUSG00000013707.4	Tnfaip8l2	5.5802	-1.21345	0.0363849	0.00191416
ENSMUSG00000002111.9	Spi1	7.59639	-1.21401	0.000375595	0.000739216
ENSMUSG00000063193.10	Cd300lb	5.89825	-1.21416	0.0256661	0.00426408
ENSMUSG00000028613.16	Lrp8	6.03009	-1.22073	0.0155942	0.016224
ENSMUSG00000030921.18	Trim30a	7.49667	-1.22454	0.00183672	0.0348689
ENSMUSG00000060675.14	Plaat3	8.66053	-1.22754	0.000403952	0.0220002
ENSMUSG00000071713.7	Csf2rb	8.78915	-1.22769	0.000140831	0.000674643
ENSMUSG00000038147.15	Cd84	7.96087	-1.22844	0.00087539	0.0289208
ENSMUSG00000061577.13	Adgrg5	6.52417	-1.23151	0.00353746	0.00241924
ENSMUSG00000004665.11	Cnn2	8.07582	-1.23343	0.00154908	0.00609814
ENSMUSG00000026222.17	Sp100	7.47696	-1.23626	0.00345619	0.0423556
ENSMUSG00000037868.16	Egr2	5.94135	-1.23825	0.031804	0.0196755
ENSMUSG00000028337.15	Coro2a	6.34034	-1.24453	0.0288869	0.0448997
ENSMUSG00000027204.14	Fbn1	9.37398	-1.24462	0.000431333	0.0335148
ENSMUSG00000031264.14	Btk	5.97227	-1.24538	0.0145456	0.0083039
ENSMUSG00000022034.11	Esco2	6.6776	-1.24623	0.0185826	0.0218229
ENSMUSG00000000318.17	Clec10a	6.3538	-1.24629	0.0075766	0.00672644
ENSMUSG00000039621.14	Prex1	8.2219	-1.25005	9.94363e-05	0.000665322
ENSMUSG00000101397.7	Mug-ps1	7.20229	-1.25434	0.00168242	0.0111779
ENSMUSG00000068196.6	Col8a1	8.38885	-1.25454	0.000560313	0.0205162
ENSMUSG00000070691.11	Runx3	6.66387	-1.25864	0.00183424	0.00048031
ENSMUSG00000000782.17	Tcf7	6.17763	-1.25872	0.00598839	0.00159967
ENSMUSG00000029204.8	Rhoh	5.69867	-1.25927	0.0271075	0.0261302
ENSMUSG00000031165.7	Was	6.24814	-1.26569	0.0136811	0.00918739
ENSMUSG00000031965.16	Tbx20	6.24509	-1.27186	0.0188146	0.00904363
ENSMUSG00000037860.16	Aim2	5.93431	-1.27252	0.0163179	0.0151298
ENSMUSG00000063605.6	Ccdc102a	5.20001	-1.27628	0.0438081	0.00255729
ENSMUSG00000024659.16	Anxa1	8.11575	-1.27708	0.000403952	0.00375022
ENSMUSG00000039316.15	Rftn1	6.89937	-1.27722	0.000957973	0.00152916
ENSMUSG00000042489.16	Clspn	6.42522	-1.27888	0.0100021	0.00289878
ENSMUSG00000020120.16	Plek	8.49877	-1.28106	0.000325829	0.00571347
ENSMUSG00000074476.7	Spc24	6.04465	-1.2844	0.0438088	0.0119283
ENSMUSG00000024691.14	Fam111a	7.67236	-1.29597	0.000170368	0.00101089
ENSMUSG00000043953.13	Ccrl2	5.52794	-1.29657	0.019567	0.00603753
ENSMUSG00000022901.14	Cd86	6.7238	-1.30143	0.00177705	0.0072092
ENSMUSG00000036273.16	Lrrk2	6.39591	-1.30532	0.00967424	0.0196338
ENSMUSG00000018899.18	Irf1	9.47944	-1.30553	0.000115811	0.0177021
ENSMUSG00000074796.11	Slc4a11	6.15792	-1.30589	0.0454333	0.0382116
ENSMUSG00000040345.11	Arhgap9	6.58796	-1.30895	0.00386283	0.0186327
ENSMUSG00000031133.13	Arhgef6	7.29207	-1.30963	0.000457604	0.00285978
ENSMUSG00000006519.12	Cyba	7.86941	-1.31344	0.000159977	0.00250039
ENSMUSG00000028369.16	Svep1	6.11192	-1.31586	0.00518232	0.00442548
ENSMUSG00000022831.15	Hcls1	8.0229	-1.32157	0.000172622	0.00520034
ENSMUSG00000029283.18	Cdc7	5.4529	-1.32231	0.0282463	0.00424294
ENSMUSG00000006362.17	Cbfa2t3	6.65633	-1.32791	0.00249664	0.0171078
ENSMUSG00000021210.17	Akr1c6	11.0376	-1.33258	0.0243555	0.0157191
ENSMUSG00000017499.16	Cdc6	5.94086	-1.33461	0.0498844	0.0140763
ENSMUSG00000096727.4	Psmb9	9.20985	-1.33704	0.000130105	0.0179004
ENSMUSG00000025804.6	Ccr1	7.90309	-1.33907	0.00107572	0.0191213
ENSMUSG00000033327.19	Tnxb	5.95099	-1.33933	0.00631632	0.0018603
ENSMUSG00000008496.20	Pou2f2	6.76352	-1.3394	0.00217037	0.00987012
ENSMUSG00000024737.3	Slc15a3	6.89813	-1.33977	0.000431333	7.35943e-06
ENSMUSG00000064294.13	Aox3	10.084	-1.34152	3.61547e-05	0.00250464
ENSMUSG00000023829.10	Slc22a1	9.78316	-1.35	0.00012661	0.0129096
ENSMUSG00000040204.7	Pclaf	6.77218	-1.35303	0.00590153	0.0206246
ENSMUSG00000022014.16	Epsti1	6.73668	-1.35466	0.00150541	0.004552
ENSMUSG00000040907.16	Atp1a3	6.04968	-1.35663	0.0122945	0.0242012
ENSMUSG00000055805.16	Fmnl1	7.6075	-1.36029	0.000122003	0.000560155
ENSMUSG00000052160.8	Pld4	8.38102	-1.36249	4.81061e-05	0.00272925
ENSMUSG00000022439.10	Parvg	7.03666	-1.36504	0.000483112	0.00349272
ENSMUSG00000037686.7	Aspg	8.07831	-1.36518	0.00163896	0.0498375
ENSMUSG00000029656.14	C8b	9.84854	-1.37124	6.80663e-06	2.27729e-05
ENSMUSG00000069516.9	Lyz2	11.8065	-1.37421	9.03415e-05	0.00896269
ENSMUSG00000052062.15	Pard3b	6.07279	-1.3771	0.0257154	0.0192186
ENSMUSG00000055730.17	Ces2a	7.35462	-1.37759	0.000519647	0.00288509
ENSMUSG00000033420.13	Antxr1	6.48977	-1.38161	0.00841161	0.0305719
ENSMUSG00000030793.5	Pycard	5.68288	-1.38267	0.0183606	0.0288742
ENSMUSG00000040751.13	Lat2	5.63688	-1.3841	0.0161607	0.0145693
ENSMUSG00000002068.17	Ccne1	8.09081	-1.38722	0.0027164	0.0384508
ENSMUSG00000022385.12	Gtse1	7.07085	-1.38904	0.00163896	0.00491244
ENSMUSG00000034116.18	Vav1	7.57067	-1.39115	0.000316895	0.00715081
ENSMUSG00000033033.11	Calhm2	4.80988	-1.40218	0.040272	0.0115954
ENSMUSG00000060791.16	Gmfg	5.74916	-1.40221	0.00963178	0.00829467
ENSMUSG00000026786.15	Apbb1ip	6.90327	-1.40293	0.000764739	0.00327691
ENSMUSG00000059089.5	Fcgr4	6.40797	-1.40419	0.00551041	0.0364553
ENSMUSG00000027639.17	Samhd1	9.37484	-1.4094	4.52604e-05	0.0117779
ENSMUSG00000054435.17	Gimap4	7.80767	-1.41621	0.00142997	0.0483016
ENSMUSG00000056481.8	Cd248	6.28876	-1.41679	0.0032172	0.00462047
ENSMUSG00000064043.16	Trerf1	5.52526	-1.42146	0.00783694	0.0001366
ENSMUSG00000078763.3	Slfn1	5.14504	-1.42724	0.0331363	0.0408415
ENSMUSG00000027452.12	Acss1	5.21217	-1.42884	0.0237758	0.0192154
ENSMUSG00000025422.11	Agap2	5.4999	-1.43256	0.0220086	0.0190956
ENSMUSG00000002489.17	Tiam1	5.69436	-1.43624	0.0085959	0.00236033
ENSMUSG00000030091.18	Nup210	8.59737	-1.43721	0.000538718	0.0144814
ENSMUSG00000038642.11	Ctss	11.1911	-1.43817	7.74172e-05	0.0157186
ENSMUSG00000003882.6	Il7r	5.69937	-1.43924	0.00707709	0.00412379
ENSMUSG00000040950.14	Mgl2	6.72039	-1.4405	0.00617511	0.00918626
ENSMUSG00000089929.2	Bcl2a1b	4.68959	-1.44434	0.039878	0.00522986
ENSMUSG00000097415.3	AU020206	9.00606	-1.44535	0.00012661	0.0205938
ENSMUSG00000020573.18	Pik3cg	7.07702	-1.44666	0.000295017	0.00221066
ENSMUSG00000056737.15	Capg	7.66791	-1.45376	0.000220603	0.00280883
ENSMUSG00000090019.6	Gimap1	5.33138	-1.45745	0.0155118	0.0107456
ENSMUSG00000018507.17	Trpv2	6.07074	-1.45987	0.00186199	5.58136e-05
ENSMUSG00000028445.8	Enho	5.23772	-1.46027	0.0133107	0.00135787
ENSMUSG00000031497.11	Tnfsf13b	5.05241	-1.46038	0.0227237	0.0264716
ENSMUSG00000019564.13	Arid3a	6.22185	-1.46084	0.0033894	0.0121255
ENSMUSG00000087107.9	AI662270	6.30646	-1.46457	0.00241905	0.00949778
ENSMUSG00000039158.12	Akna	7.55387	-1.46749	0.000197317	0.0107507
ENSMUSG00000050592.9	Fam78a	5.59437	-1.46831	0.0150877	0.035169
ENSMUSG00000022371.17	Col14a1	9.34288	-1.47327	0.00419091	0.0229466
ENSMUSG00000028238.7	Atp6v0d2	5.46512	-1.47862	0.0158357	0.0109665
ENSMUSG00000029570.6	Lfng	6.44214	-1.47894	0.00124666	0.0049397
ENSMUSG00000047810.10	Ccdc88b	7.30615	-1.47955	0.000174204	0.00148107
ENSMUSG00000040212.13	Emp3	5.8746	-1.47985	0.00480087	0.000612743
ENSMUSG00000016918.16	Sulf1	6.95752	-1.4924	0.00142081	0.0341769
ENSMUSG00000025855.14	Prkar1b	4.29681	-1.49447	0.0462398	0.00735282
ENSMUSG00000036109.18	Mbnl3	4.72836	-1.4983	0.0353735	0.0132263
ENSMUSG00000038608.16	Dock10	7.76691	-1.5015	0.000119533	0.0122474
ENSMUSG00000024300.18	Myo1f	7.78834	-1.5082	8.4496e-05	0.00528994
ENSMUSG00000057098.15	Ebf1	5.92488	-1.50849	0.00699969	0.00193258
ENSMUSG00000049871.15	Nlrc3	5.20286	-1.51182	0.0356035	0.0457352
ENSMUSG00000035697.15	Arhgap45	8.37637	-1.51235	0.000163111	0.0164138
ENSMUSG00000031838.11	Ifi30	8.68694	-1.51777	1.42191e-05	0.00134036
ENSMUSG00000025279.8	Dnase1l3	7.73514	-1.5183	0.0164454	0.0147102
ENSMUSG00000030789.10	Itgax	8.32668	-1.5194	4.97837e-05	0.00405252
ENSMUSG00000039304.12	Tnfsf10	7.59125	-1.52224	0.00176973	0.0418267
ENSMUSG00000075122.6	Cd80	5.18158	-1.52572	0.00876536	0.00312163
ENSMUSG00000024791.11	Cdca5	5.19902	-1.52974	0.0395525	0.0129952
ENSMUSG00000028459.12	Cd72	5.95927	-1.53251	0.00283357	0.0137159
ENSMUSG00000022667.19	Cd200r1	5.00096	-1.53264	0.0171042	0.000921019
ENSMUSG00000048865.17	Arhgap30	8.39687	-1.53305	5.09327e-05	0.00975675
ENSMUSG00000057948.13	Unc13d	5.41379	-1.536	0.00851353	0.014331
ENSMUSG00000028544.15	Slc5a9	4.93963	-1.53949	0.0212863	0.0276337
ENSMUSG00000015396.5	Cd83	7.02578	-1.54021	0.00124666	0.033598
ENSMUSG00000021423.7	Ly86	6.97563	-1.54195	0.000576997	0.0178472
ENSMUSG00000040747.10	Cd53	8.47448	-1.5476	1.32915e-05	0.00253725
ENSMUSG00000091243.3	Vgll3	5.39366	-1.54816	0.00903321	0.0075705
ENSMUSG00000021200.15	Asb2	4.95787	-1.55015	0.0156164	0.0102075
ENSMUSG00000054555.12	Adam12	5.78365	-1.55776	0.00579231	0.0123476
ENSMUSG00000049307.7	Fut4	5.14315	-1.55929	0.0402395	0.0322877
ENSMUSG00000074115.6	Saa1	11.401	-1.5629	0.000233425	0.0318109
ENSMUSG00000055994.16	Nod2	4.81716	-1.5698	0.0214937	0.00171543
ENSMUSG00000020077.15	Srgn	8.3326	-1.57141	0.000102703	0.012779
ENSMUSG00000031093.15	Dock11	6.46783	-1.57178	0.000793814	0.00203064
ENSMUSG00000004709.15	Cd244a	4.95681	-1.57272	0.0214626	0.00813635
ENSMUSG00000021457.15	Syk	8.46368	-1.57702	4.84373e-06	0.000386719
ENSMUSG00000026208.10	Des	6.25903	-1.57725	0.00268889	0.0318688
ENSMUSG00000030236.11	Slco1b2	11.6746	-1.58653	0.0380338	0.0251186
ENSMUSG00000035493.11	Tgfbi	9.85093	-1.59586	5.95803e-05	0.00816259
ENSMUSG00000048126.17	Col6a3	9.61402	-1.60481	6.93382e-05	0.0127943
ENSMUSG00000075010.6	AW112010	9.15491	-1.61947	0.000225052	0.0397822
ENSMUSG00000027955.17	Gask1b	6.00906	-1.62002	0.0132227	0.0254757
ENSMUSG00000030220.14	Arhgdib	7.92056	-1.62003	3.76741e-05	0.0100581
ENSMUSG00000026535.10	Ifi202b	6.98416	-1.62646	0.000126587	0.00479121
ENSMUSG00000026833.19	Olfm1	6.42653	-1.62681	0.000483112	0.00332768
ENSMUSG00000026104.15	Stat1	9.80301	-1.62756	8.46335e-05	0.0371316
ENSMUSG00000043263.14	Ifi209	5.1442	-1.64956	0.0090476	0.0277391
ENSMUSG00000015354.9	Pcolce2	5.68251	-1.65146	0.00236089	0.0100648
ENSMUSG00000056290.17	Ms4a4b	3.88868	-1.65363	0.0452619	0.00882214
ENSMUSG00000024421.17	Lama3	5.49873	-1.65551	0.00876536	0.0217688
ENSMUSG00000041698.12	Slco1a1	10.3557	-1.6585	0.0134567	0.00665662
ENSMUSG00000021280.10	Exoc3l4	5.68346	-1.65994	0.00546471	0.012749
ENSMUSG00000022303.10	Dcstamp	4.49933	-1.66346	0.0191363	0.00897246
ENSMUSG00000039899.6	Fgl2	8.24435	-1.66356	0.000940558	0.0332142
ENSMUSG00000091649.4	Phf11b	4.60726	-1.66835	0.0278338	0.0350364
ENSMUSG00000024696.10	Lpxn	5.74875	-1.6723	0.00628963	0.024748
ENSMUSG00000030798.16	Cd37	6.30085	-1.67324	0.00193179	0.0461563
ENSMUSG00000018654.18	Ikzf1	7.43254	-1.67786	5.15293e-05	0.00329371
ENSMUSG00000037731.6	Themis2	7.01901	-1.68001	0.00141056	0.0352008
ENSMUSG00000052271.8	Bhlha15	7.0631	-1.68077	0.000694111	0.0367246
ENSMUSG00000020143.16	Dock2	7.71745	-1.68589	2.91653e-05	0.00607578
ENSMUSG00000040253.16	Gbp7	8.9794	-1.68925	5.88789e-05	0.0189055
ENSMUSG00000073902.6	Gvin3	7.3113	-1.69169	0.00027196	0.0230096
ENSMUSG00000051735.8	Rinl	5.75357	-1.69311	0.00324352	0.012415
ENSMUSG00000034783.8	Cd207	4.46945	-1.6986	0.0290322	0.0130475
ENSMUSG00000006205.14	Htra1	5.39832	-1.69906	0.00547328	0.0411344
ENSMUSG00000030707.16	Coro1a	8.70467	-1.69922	1.76559e-05	0.00442616
ENSMUSG00000028031.7	Dkk2	4.32902	-1.6994	0.0326129	0.0325749
ENSMUSG00000050075.9	Gpr171	5.80562	-1.69956	0.00397263	0.00510028
ENSMUSG00000052142.16	Rasal3	6.52303	-1.70537	0.00149014	0.0304728
ENSMUSG00000022408.8	Fam83f	4.13428	-1.70609	0.0380277	0.0290304
ENSMUSG00000026395.17	Ptprc	9.64439	-1.70655	1.3522e-05	0.00941141
ENSMUSG00000004707.15	Ly9	6.09596	-1.70948	0.00250051	0.0369421
ENSMUSG00000027254.14	Map1a	4.67716	-1.71111	0.0170561	0.0273821
ENSMUSG00000031662.9	Snx20	6.0067	-1.71214	0.00120648	0.0114382
ENSMUSG00000029814.11	Igf2bp3	5.98957	-1.72412	0.00183387	0.0336767
ENSMUSG00000036931.16	Nfkbid	4.47833	-1.72457	0.0201576	0.00590727
ENSMUSG00000048163.14	Selplg	7.13872	-1.72692	4.64334e-05	0.00429111
ENSMUSG00000020901.14	Pik3r5	6.53971	-1.73056	0.000249411	0.00123881
ENSMUSG00000048251.16	Bcl11b	4.4002	-1.73203	0.0338506	0.0177997
ENSMUSG00000030616.17	Sytl2	4.22842	-1.73375	0.030856	0.0297446
ENSMUSG00000078771.11	Evi2a	6.26397	-1.73604	0.00107468	0.0226723
ENSMUSG00000049744.16	Arhgap15	5.78545	-1.73704	0.0011857	0.00400543
ENSMUSG00000045322.11	Tlr9	5.38825	-1.74244	0.00395657	0.0130645
ENSMUSG00000028931.13	Kcnab2	6.01019	-1.74917	0.000610415	0.00786861
ENSMUSG00000000290.14	Itgb2	8.58124	-1.75369	2.18026e-06	0.000646901
ENSMUSG00000035373.3	Ccl7	5.05257	-1.75512	0.00548107	0.0091788
ENSMUSG00000031101.7	Sash3	6.70281	-1.75848	0.000485835	0.0253955
ENSMUSG00000027843.14	Ptpn22	6.11843	-1.75882	0.00143918	0.0234257
ENSMUSG00000040710.11	St8sia4	6.88583	-1.76146	6.53321e-05	0.00372814
ENSMUSG00000070368.10	Prok1	4.60911	-1.76227	0.0249344	0.00660445
ENSMUSG00000026070.16	Il18r1	4.59922	-1.76468	0.00806083	0.000650271
ENSMUSG00000030336.15	Cd27	4.59722	-1.7759	0.0250456	0.0307409
ENSMUSG00000000486.14	Septin1	6.0888	-1.77679	0.00108161	0.0236837
ENSMUSG00000022876.19	Samsn1	5.60134	-1.78443	0.00296435	0.00786675
ENSMUSG00000005465.10	Il27ra	5.20676	-1.78524	0.00251942	0.0034718
ENSMUSG00000052087.15	Rgs14	4.79206	-1.78623	0.0191548	0.0306569
ENSMUSG00000043832.14	Clec4a3	6.15361	-1.79175	0.00116408	0.0203166
ENSMUSG00000037318.11	Traf3ip3	5.51011	-1.79203	0.00197153	0.011815
ENSMUSG00000051506.18	Wdfy4	7.65292	-1.79455	1.19688e-05	0.00433338
ENSMUSG00000016496.8	Cd274	6.68617	-1.79466	0.000136546	0.00380203
ENSMUSG00000027009.19	Itga4	7.73134	-1.79468	0.000122643	0.034502
ENSMUSG00000070369.14	Itgad	4.04904	-1.79662	0.0254614	0.00245744
ENSMUSG00000040441.13	Slc26a10	4.11466	-1.801	0.0186571	0.00160189
ENSMUSG00000049103.15	Ccr2	8.57774	-1.80124	5.88806e-06	0.00297012
ENSMUSG00000030708.15	Dnajb13	4.509	-1.80692	0.0125441	0.0120192
ENSMUSG00000026581.15	Sell	5.92881	-1.81097	0.00167181	0.0170287
ENSMUSG00000040133.3	Gpr176	4.30477	-1.82007	0.017327	0.0017177
ENSMUSG00000030830.19	Itgal	8.11844	-1.82104	5.41246e-06	0.00274023
ENSMUSG00000022534.15	Mefv	5.57103	-1.82284	0.00136553	0.00990532
ENSMUSG00000030589.16	Rasgrp4	4.84054	-1.82479	0.00556307	0.0107193
ENSMUSG00000020577.18	Tspan13	7.53592	-1.83159	2.6552e-05	0.00797778
ENSMUSG00000075602.11	Ly6a	7.8383	-1.83702	5.34833e-05	0.0271569
ENSMUSG00000049999.5	Ppp1r3d	4.20819	-1.84775	0.0317131	0.0178164
ENSMUSG00000025877.15	Hk3	6.07801	-1.84842	0.000267574	0.00645378
ENSMUSG00000036322.12	H2-Ea	6.57816	-1.85253	0.000863776	0.0231593
ENSMUSG00000021624.10	Cd180	5.72404	-1.85307	0.00176973	0.0334355
ENSMUSG00000037759.7	Ptger2	3.7164	-1.85322	0.0258274	0.00820619
ENSMUSG00000023903.9	Mmp25	3.98291	-1.85702	0.0187245	0.00125921
ENSMUSG00000061414.9	Cracr2a	4.13119	-1.86102	0.0179197	0.00893974
ENSMUSG00000001281.11	Itgb7	5.74224	-1.86201	0.00139654	0.016104
ENSMUSG00000031880.8	Rrad	3.29457	-1.8625	0.0414173	0.00071234
ENSMUSG00000026271.16	Gpr35	6.87034	-1.87125	1.75481e-05	0.00031657
ENSMUSG00000057465.6	Saa2	10.4694	-1.87953	2.09839e-05	0.0220849
ENSMUSG00000028362.3	Tnfsf8	4.93162	-1.883	0.00810314	0.0480556
ENSMUSG00000027514.15	Zbp1	7.82037	-1.88315	8.78521e-05	0.0283174
ENSMUSG00000031767.14	Nudt7	9.9329	-1.88645	1.48522e-06	0.00309561
ENSMUSG00000018819.11	Lsp1	7.62134	-1.89452	7.6857e-06	0.00445688
ENSMUSG00000041696.15	Rasl12	3.59734	-1.89459	0.0285334	0.00584218
ENSMUSG00000026768.11	Itga8	5.66755	-1.89725	0.0155262	0.0194678
ENSMUSG00000054203.8	Ifi205	3.83014	-1.90385	0.0308492	0.0281131
ENSMUSG00000020437.13	Myo1g	6.75292	-1.90837	8.63517e-05	0.0115741
ENSMUSG00000070034.14	Sp110	5.59407	-1.90851	0.00104562	0.00550498
ENSMUSG00000000359.4	Rem1	3.57953	-1.90865	0.0478338	0.0288912
ENSMUSG00000015355.14	Cd48	6.28922	-1.91031	0.000333183	0.0229121
ENSMUSG00000010142.13	Tnfrsf13b	5.79947	-1.91038	0.00144182	0.0232867
ENSMUSG00000079547.5	H2-DMb1	7.51978	-1.91093	6.61318e-06	0.000531509
ENSMUSG00000025058.5	Tasl	3.99109	-1.92002	0.0178633	0.0106055
ENSMUSG00000102037.2	Bcl2a1a	3.44113	-1.92036	0.0429861	0.0115291
ENSMUSG00000017692.9	Rhbdl3	3.43252	-1.92089	0.0399292	0.0392603
ENSMUSG00000042351.10	Grap2	5.45046	-1.92249	0.00138001	0.0157356
ENSMUSG00000002257.9	Def6	4.77441	-1.92511	0.00581156	0.0125913
ENSMUSG00000031506.12	Ptpn7	6.14557	-1.92552	0.000324744	0.00505858
ENSMUSG00000037754.14	Ppp1r16b	6.30546	-1.93675	0.00025583	0.0155195
ENSMUSG00000021390.7	Ogn	3.44529	-1.94409	0.0382317	0.0325427
ENSMUSG00000037548.16	H2-DMb2	7.13582	-1.94563	3.12835e-05	0.00605263
ENSMUSG00000079293.12	Clec7a	7.87273	-1.95125	2.09133e-05	0.00915549
ENSMUSG00000023274.15	Cd4	6.62287	-1.95703	0.00147302	0.0377588
ENSMUSG00000032011.6	Thy1	6.15293	-1.97186	0.000760961	0.0143646
ENSMUSG00000033220.8	Rac2	7.91485	-1.9743	5.88806e-06	0.00516419
ENSMUSG00000050357.10	Carmil2	4.25229	-1.97431	0.016048	0.0449555
ENSMUSG00000050014.9	Apol10b	3.68516	-1.98114	0.0214029	0.00120843
ENSMUSG00000084796.2	Mir142hg	4.10242	-1.98788	0.010066	0.0145533
ENSMUSG00000030365.12	Clec2i	4.30591	-1.99174	0.00832671	0.0043559
ENSMUSG00000004473.11	Clec11a	4.81553	-1.99408	0.00227145	0.00661441
ENSMUSG00000029449.12	Rhof	4.74921	-1.99776	0.00280942	0.0112301
ENSMUSG00000034987.5	Hrh2	4.13755	-2.00304	0.0221283	0.0321894
ENSMUSG00000056529.8	Ptafr	6.82757	-2.00351	5.3778e-05	0.00441106
ENSMUSG00000031673.7	Cdh11	5.33409	-2.00668	0.00331024	0.0291503
ENSMUSG00000003477.6	Inmt	7.52802	-2.00899	0.000236512	0.045639
ENSMUSG00000057135.13	Scimp	5.00768	-2.00963	0.00167518	0.00207477
ENSMUSG00000024617.17	Camk2a	5.12068	-2.02776	0.0328703	0.0212354
ENSMUSG00000079015.3	Serpina1c	11.6541	-2.02834	0.000122604	0.00296842
ENSMUSG00000036594.16	H2-Aa	12.4481	-2.04468	4.64334e-05	0.0161405
ENSMUSG00000031304.19	Il2rg	6.30655	-2.04544	0.000122091	0.0113632
ENSMUSG00000040026.9	Saa3	7.23319	-2.04842	5.3778e-05	0.00815012
ENSMUSG00000022181.17	C6	10.4013	-2.04858	4.8601e-07	0.00150044
ENSMUSG00000028268.15	Gbp3	7.76364	-2.05376	9.50632e-05	0.0264127
ENSMUSG00000050350.9	Gpr18	3.96875	-2.0642	0.0111347	0.0135213
ENSMUSG00000042436.13	Mfap4	4.94818	-2.08182	0.0023909	0.0023856
ENSMUSG00000037649.11	H2-DMa	8.11082	-2.08475	2.431e-06	0.00421463
ENSMUSG00000039519.7	Cyp7b1	8.96266	-2.08562	9.59341e-07	0.00545645
ENSMUSG00000035131.15	Brinp3	3.89815	-2.08579	0.00748166	0.00535639
ENSMUSG00000056145.6	AI504432	5.84562	-2.1024	0.000141118	0.00174761
ENSMUSG00000048938.13	Nr1h5	3.95483	-2.10501	0.0278513	0.0346186
ENSMUSG00000030283.8	St8sia1	3.43399	-2.10774	0.0179197	0.00990567
ENSMUSG00000034792.9	Gna15	4.49663	-2.12614	0.0103245	0.0393798
ENSMUSG00000079363.8	Gbp4	8.15821	-2.12772	1.49688e-05	0.0245897
ENSMUSG00000026839.18	Upp2	7.94642	-2.13275	0.0238733	0.0265975
ENSMUSG00000018500.3	Adora2b	2.85632	-2.13679	0.0370901	0.00068854
ENSMUSG00000001020.9	S100a4	4.0518	-2.13826	0.00633257	0.00771112
ENSMUSG00000024610.16	Cd74	13.4063	-2.14824	2.375e-05	0.0118753
ENSMUSG00000020395.14	Itk	4.24436	-2.15528	0.00478494	0.0106612
ENSMUSG00000026285.9	Pdcd1	4.56106	-2.16349	0.00391182	0.0224197
ENSMUSG00000012889.9	Podnl1	3.34543	-2.16574	0.0164258	0.00945784
ENSMUSG00000026770.6	Il2ra	4.01199	-2.17658	0.00821519	0.0305376
ENSMUSG00000044162.13	Tnip3	3.87521	-2.178	0.00979601	0.0297474
ENSMUSG00000092021.9	Gbp11	8.90654	-2.18485	5.88806e-06	0.0202198
ENSMUSG00000026669.15	Mcm10	7.21461	-2.18862	7.74172e-05	0.0057244
ENSMUSG00000038295.15	Atg9b	4.01802	-2.19034	0.00370805	0.00366413
ENSMUSG00000060586.12	H2-Eb1	6.372	-2.19202	0.00012661	0.00537266
ENSMUSG00000064267.14	Hvcn1	5.80226	-2.19346	8.83202e-05	0.00356714
ENSMUSG00000026875.15	Traf1	5.93801	-2.20286	0.000103655	0.0104479
ENSMUSG00000015314.11	Slamf6	5.65497	-2.22735	0.000954129	0.0223041
ENSMUSG00000032322.15	Pstpip1	5.34251	-2.23812	0.000204965	0.0035794
ENSMUSG00000024910.6	Ctsw	4.98751	-2.24095	0.00416385	0.0229425
ENSMUSG00000002204.10	Napsa	5.29819	-2.24512	0.000415361	0.00225812
ENSMUSG00000005947.12	Itgae	5.60124	-2.24562	0.00014731	0.00646363
ENSMUSG00000041559.8	Fmod	4.27958	-2.2589	0.0033894	0.000342738
ENSMUSG00000036067.13	Slc2a6	4.23301	-2.2708	0.00212476	0.00246628
ENSMUSG00000070000.14	Fcho1	5.07887	-2.27651	0.000718299	0.0119724
ENSMUSG00000039699.15	Batf2	4.84899	-2.287	0.00128478	0.0138438
ENSMUSG00000016283.14	H2-M2	6.70542	-2.30547	0.000843801	0.0304452
ENSMUSG00000030745.10	Il21r	6.05283	-2.31389	0.000334388	0.0266692
ENSMUSG00000073421.7	H2-Ab1	11.5575	-2.32178	2.94975e-06	0.00684091
ENSMUSG00000026832.13	Cytip	6.75584	-2.33074	6.22237e-06	0.00121628
ENSMUSG00000033730.5	Egr3	3.74938	-2.33972	0.0124417	0.0255081
ENSMUSG00000038037.6	Socs1	4.99676	-2.36538	0.000457641	0.0115982
ENSMUSG00000041538.17	H2-Ob	6.05337	-2.38265	7.51931e-05	0.0185619
ENSMUSG00000001588.13	Acap1	6.24372	-2.38382	2.70752e-05	0.0120854
ENSMUSG00000064246.11	Chil1	5.35412	-2.39569	0.00186357	0.0222147
ENSMUSG00000037138.19	Aff3	3.97443	-2.40364	0.00504191	0.034456
ENSMUSG00000000682.8	Cd52	7.59142	-2.40525	6.99759e-06	0.00905527
ENSMUSG00000040247.7	Tbc1d10c	4.16551	-2.40835	0.00721375	0.0482946
ENSMUSG00000040264.11	Gbp2b	7.4788	-2.41035	0.0004676	0.0499131
ENSMUSG00000071552.6	Tigit	3.92617	-2.42529	0.00513965	0.017234
ENSMUSG00000020788.16	Atp2a3	6.80723	-2.4413	3.12328e-05	0.0287256
ENSMUSG00000021298.9	Gpr132	4.57297	-2.4436	0.00113675	0.00391747
ENSMUSG00000058260.3	Serpina9	2.8386	-2.45934	0.0231443	0.0253457
ENSMUSG00000028341.10	Nr4a3	4.00489	-2.4608	0.00261794	0.000566791
ENSMUSG00000009092.6	Derl3	6.09409	-2.46782	4.89398e-05	0.0289494
ENSMUSG00000050921.13	P2ry10	4.93138	-2.47077	0.000578049	0.0181603
ENSMUSG00000040276.16	Pacsin1	3.86013	-2.47996	0.00295868	0.00459675
ENSMUSG00000034438.17	Gbp8	6.89468	-2.51835	0.00026166	0.0462343
ENSMUSG00000022504.11	Ciita	8.23898	-2.52135	1.4955e-06	0.00683633
ENSMUSG00000033826.11	Dnah8	4.09264	-2.52142	0.0018864	0.00561474
ENSMUSG00000105504.5	Gbp5	6.85525	-2.52234	2.65288e-05	0.0156186
ENSMUSG00000076490.7	Trbc1	3.77924	-2.52686	0.010995	0.0473134
ENSMUSG00000051457.8	Spn	6.31226	-2.52845	8.13323e-05	0.0257428
ENSMUSG00000046031.8	Calhm6	4.82039	-2.53037	0.00349903	0.0345056
ENSMUSG00000014030.16	Pax5	4.81139	-2.53742	0.000590234	0.0383043
ENSMUSG00000037337.12	Map4k1	5.59508	-2.54821	6.31948e-05	0.0143595
ENSMUSG00000044156.15	Hepacam2	2.92732	-2.57204	0.0315759	0.0151325
ENSMUSG00000052013.16	Btla	5.72407	-2.59567	2.55321e-05	0.0045818
ENSMUSG00000027297.16	Ltk	3.44412	-2.59913	0.0116167	0.0261342
ENSMUSG00000050445.5	Cyp8b1	6.96395	-2.60219	0.00726488	0.0234431
ENSMUSG00000053318.8	Slamf8	5.51854	-2.60957	0.000114422	0.0169783
ENSMUSG00000028071.13	Sh2d2a	3.98601	-2.61386	0.00504191	0.0307602
ENSMUSG00000004612.10	Nkg7	3.98851	-2.61686	0.00596244	0.0467569
ENSMUSG00000050440.9	Hamp	9.0512	-2.62415	0.0204107	0.00651534
ENSMUSG00000032093.8	Cd3e	4.96549	-2.64006	0.00086891	0.027429
ENSMUSG00000076928.6	Trac	5.51385	-2.64032	8.78521e-05	0.0207791
ENSMUSG00000025163.7	Cd7	3.24846	-2.64132	0.00488168	0.0118713
ENSMUSG00000037944.9	Ccr7	4.02699	-2.64961	0.00283357	0.0447006
ENSMUSG00000046006.7	Gapt	2.79422	-2.66875	0.0163836	0.0111414
ENSMUSG00000029530.17	Ccr9	4.21555	-2.67117	0.00118315	0.00113036
ENSMUSG00000030156.6	Cd69	4.26273	-2.67976	0.000641482	0.0176419
ENSMUSG00000036526.9	Card11	5.28295	-2.68062	0.000271059	0.0421542
ENSMUSG00000048521.9	Cxcr6	4.62151	-2.68697	0.000508521	0.0283364
ENSMUSG00000053541.4	Gvin-ps6	3.85853	-2.68769	0.00544233	0.0305568
ENSMUSG00000000409.15	Lck	5.72646	-2.68872	7.12586e-05	0.0242622
ENSMUSG00000024694.10	Keg1	8.74812	-2.70143	6.02362e-07	0.0105919
ENSMUSG00000060509.6	Xcr1	3.50819	-2.70791	0.00222347	0.0107778
ENSMUSG00000027863.9	Cd2	4.40167	-2.71556	0.00141915	0.0323146
ENSMUSG00000057337.14	Chst3	3.52736	-2.74625	0.00286918	0.0274101
ENSMUSG00000066071.7	Cyp4a12a	9.70552	-2.7533	9.94363e-05	0.0452948
ENSMUSG00000067780.4	Pi15	2.98782	-2.75354	0.00854067	0.0127332
ENSMUSG00000053977.14	Cd8a	4.91751	-2.77539	0.000236512	0.0155876
ENSMUSG00000037202.7	Prf1	2.8395	-2.78676	0.00854067	0.0246707
ENSMUSG00000094145.3	Vmn2r20	3.35217	-2.80674	0.00280942	0.0092705
ENSMUSG00000094796.3	BC147527	2.85146	-2.81069	0.00868584	0.0289499
ENSMUSG00000032094.9	Cd3d	3.75851	-2.81216	0.00204415	0.030555
ENSMUSG00000060807.8	Serpina6	9.19699	-2.81636	0.00123421	0.0427977
ENSMUSG00000024334.10	H2-Oa	3.17651	-2.82039	0.00548987	0.0113278
ENSMUSG00000021880.8	Rnase6	4.66991	-2.83152	0.000319429	0.0240491
ENSMUSG00000014453.5	Blk	3.36545	-2.87192	0.00598839	0.0355456
ENSMUSG00000030124.3	Lag3	5.33681	-2.88215	2.6552e-05	0.00854845
ENSMUSG00000076617.10	Ighm	7.53363	-2.88475	9.43604e-06	0.0285547
ENSMUSG00000028270.13	Gbp2	8.62593	-2.91334	1.4955e-06	0.0207158
ENSMUSG00000024670.18	Cd6	4.71025	-2.91874	0.000283138	0.0244827
ENSMUSG00000042345.16	Ubash3a	3.51871	-2.92115	0.00327138	0.0484918
ENSMUSG00000022584.15	Ly6c2	5.13344	-2.93009	0.000485835	0.00832723
ENSMUSG00000042817.16	Flt3	4.4508	-2.93299	9.25564e-05	0.00176592
ENSMUSG00000068105.12	Tnfrsf13c	3.63718	-2.95482	0.00174184	0.0252738
ENSMUSG00000032310.5	Cyp1a2	8.78949	-2.9564	0.00161184	0.00268063
ENSMUSG00000068227.10	Il2rb	6.12966	-2.96784	7.73058e-05	0.0388371
ENSMUSG00000017400.11	Stac2	3.76889	-2.99436	0.00128658	0.00257415
ENSMUSG00000018930.4	Ccl4	3.75427	-3.01717	0.00126381	0.0304025
ENSMUSG00000078672.3	Mup20	10.4559	-3.09104	7.4365e-08	0.000222402
ENSMUSG00000076498.3	Trbc2	4.96404	-3.09988	0.000103655	0.0312619
ENSMUSG00000024669.9	Cd5	4.39588	-3.12972	0.00086891	0.04857
ENSMUSG00000000861.16	Bcl11a	4.16439	-3.13743	0.0003308	6.16261e-05
ENSMUSG00000033576.13	Apol6	5.51009	-3.1496	0.000324744	0.0400904
ENSMUSG00000040899.15	Ccr6	3.47394	-3.16833	0.000876846	0.000475187
ENSMUSG00000031779.4	Ccl22	4.42661	-3.17372	0.000129627	0.0156696
ENSMUSG00000073008.12	Gpr174	3.72154	-3.17395	0.00115498	0.0200018
ENSMUSG00000030268.18	Bcat1	4.21953	-3.18065	0.000122127	0.00784877
ENSMUSG00000026574.6	Dpt	3.94398	-3.19277	0.000238249	0.000453252
ENSMUSG00000020334.7	Slc22a4	2.86205	-3.19362	0.00198165	0.00024553
ENSMUSG00000058523.3	Mup5	3.38383	-3.19865	0.00150999	0.000186973
ENSMUSG00000018168.9	Ikzf3	5.77634	-3.20296	6.27424e-05	0.0226642
ENSMUSG00000053044.9	Cd8b1	3.27047	-3.23095	0.000667701	0.00480458
ENSMUSG00000029417.10	Cxcl9	10.5545	-3.23472	9.78039e-06	0.0413017
ENSMUSG00000057058.17	Skap1	3.42867	-3.23524	0.00186357	0.0250535
ENSMUSG00000076621.2	Ighj1	2.92984	-3.2884	0.00170675	0.0186818
ENSMUSG00000004110.18	Cacna1e	3.89691	-3.3366	0.00334136	0.0410856
ENSMUSG00000050232.7	Cxcr3	4.13269	-3.37314	0.000122643	0.0153646
ENSMUSG00000034855.14	Cxcl10	6.71074	-3.37596	2.50632e-06	0.024265
ENSMUSG00000032053.9	Pou2af1	6.6188	-3.39876	2.79577e-05	0.0296414
ENSMUSG00000040592.12	Cd79b	5.05431	-3.40503	4.7955e-05	0.0274098
ENSMUSG00000038576.16	Susd4	4.16023	-3.40977	0.000502387	0.00562951
ENSMUSG00000051314.12	Ffar2	2.7584	-3.41239	0.0010679	0.00569068
ENSMUSG00000067341.7	H2-Eb2	4.17484	-3.43937	0.000113796	0.00444883
ENSMUSG00000030468.13	Siglecg	4.08552	-3.45402	6.99741e-05	0.00614333
ENSMUSG00000078922.10	Tgtp1	7.2298	-3.45782	1.08105e-05	0.0478139
ENSMUSG00000008193.14	Spib	4.87999	-3.46528	5.7558e-05	0.0113524
ENSMUSG00000002033.15	Cd3g	5.20095	-3.46899	7.21577e-06	0.0111185
ENSMUSG00000078921.4	Tgtp2	6.50193	-3.50205	1.54056e-05	0.0444666
ENSMUSG00000001444.3	Tbx21	2.74859	-3.50251	0.00614005	0.0328712
ENSMUSG00000062393.15	Dgkk	3.20998	-3.53246	0.00280942	0.0377954
ENSMUSG00000051504.19	Siglech	4.9055	-3.61151	6.37239e-06	0.000220414
ENSMUSG00000076535.2	Igkv1-88	6.12854	-3.66255	0.0002813	0.000813709
ENSMUSG00000022686.15	B3gnt5	2.86238	-3.66838	0.00340474	0.0324675
ENSMUSG00000076596.4	Igkv3-10	4.48333	-3.68234	5.62074e-05	0.0394657
ENSMUSG00000021356.11	Irf4	6.11496	-3.68312	9.43604e-06	0.0408695
ENSMUSG00000069922.13	Ces3a	10.4175	-3.7168	4.84373e-06	0.00113495
ENSMUSG00000030378.16	Sult2a8	8.24446	-3.73253	2.24885e-06	6.15978e-06
ENSMUSG00000062181.15	Ces3b	7.6559	-3.75407	5.88806e-06	0.0128561
ENSMUSG00000026011.14	Ctla4	3.53361	-3.76133	0.000308194	0.0206437
ENSMUSG00000024673.10	Ms4a1	4.97383	-3.7875	5.26166e-05	0.0367035
ENSMUSG00000003379.8	Cd79a	4.66991	-3.92786	9.34728e-06	0.0182158
ENSMUSG00000043931.11	Gimap7	4.26033	-3.98526	2.49309e-05	0.0228505
ENSMUSG00000038421.14	Fcrla	3.45439	-3.99848	5.72277e-05	0.000139939
ENSMUSG00000095633.3	Igkv4-58	7.69617	-4.11698	1.28502e-06	0.00355748
ENSMUSG00000051998.15	Lax1	5.18636	-4.19939	5.88806e-06	0.022697
ENSMUSG00000094689.2	Ighv1-81	4.91876	-4.20885	8.75708e-06	6.70132e-05
ENSMUSG00000095589.3	Ighv1-55	4.46136	-4.22755	9.43604e-06	0.0154397
ENSMUSG00000096459.2	Ighv9-3	2.83254	-4.25954	0.00403698	0.0464705
ENSMUSG00000024353.6	Mzb1	3.00823	-4.28688	0.00258005	0.0459401
ENSMUSG00000104452.2	Ighv8-8	5.23098	-4.28978	2.65288e-05	0.00777157
ENSMUSG00000067144.8	Slc22a7	5.8235	-4.37062	2.70022e-08	0.000170724
ENSMUSG00000076609.3	Igkc	12.9129	-4.46453	4.84373e-06	0.0367974
ENSMUSG00000092075.2	Serpina4-ps1	8.32244	-4.53973	8.25739e-08	0.0265951
ENSMUSG00000096452.3	Ighv1-77	3.03067	-4.55088	4.80492e-05	0.00439225
ENSMUSG00000061906.6	Ugt2b38	3.79856	-4.58905	0.000134897	0.0222086
ENSMUSG00000067149.7	Jchain	10.8219	-4.62508	2.24885e-06	0.0280442
ENSMUSG00000095079.7	Igha	12.5781	-4.71706	2.18026e-06	0.0192976
ENSMUSG00000093894.2	Ighv1-53	5.18143	-4.74459	2.8376e-05	0.0272763
ENSMUSG00000094124.6	Ighv1-74	2.80438	-4.76259	0.000215863	0.0212959
ENSMUSG00000095170.3	Ighv8-11	5.13649	-4.77528	4.9159e-06	0.0310473
ENSMUSG00000076618.2	Ighj4	4.473	-4.85666	4.4222e-07	0.00219729
ENSMUSG00000094862.3	Ighv1-56	4.18739	-4.89374	5.3778e-05	0.0424506
ENSMUSG00000094088.3	Ighv1-64	6.0786	-4.95255	7.20713e-07	0.0300521
ENSMUSG00000066153.3	Mup21	8.32922	-4.95631	1.86571e-09	0.00855984
ENSMUSG00000076514.4	Igkv17-121	5.7268	-4.97915	1.72839e-06	0.0112742
ENSMUSG00000105547.2	Iglc3	3.98359	-5.07494	1.48522e-06	0.00594269
ENSMUSG00000093955.3	Ighv1-34	4.48441	-5.14957	2.24885e-06	0.0229143
ENSMUSG00000094433.3	Igkv5-43	4.02425	-5.19273	4.97837e-05	0.048238
ENSMUSG00000095351.3	Igkv3-2	5.68045	-5.27351	7.67667e-06	0.0269295
ENSMUSG00000076934.3	Iglv1	4.93774	-5.44773	2.24885e-06	0.0231189
ENSMUSG00000073830.12	Mup14	4.55087	-5.52901	4.84373e-06	7.16956e-05
ENSMUSG00000076677.2	Ighv6-3	6.5227	-5.69412	8.22293e-07	0.0199611
ENSMUSG00000094335.3	Igkv1-117	7.61852	-5.75937	1.20985e-07	0.035508
ENSMUSG00000076620.3	Ighj2	2.90298	-5.81129	7.53372e-06	0.00245108
ENSMUSG00000076680.2	Ighv6-6	5.57963	-6.02821	8.073e-07	0.0066321
ENSMUSG00000073842.11	Mup7	5.39154	-6.23434	7.20713e-07	0.00061578
ENSMUSG00000038092.7	Hsd3b5	4.4024	-6.30034	2.70022e-08	0.000964316
ENSMUSG00000078674.3	Mup18	4.9376	-6.91059	1.48522e-06	0.0470777
ENSMUSG00000078686.12	Mup9	7.25588	-7.15083	7.20713e-07	0.00416018
ENSMUSG00000076569.4	Igkv5-39	6.2651	-7.26262	4.8601e-07	0.0404764
ENSMUSG00000094075.2	Ighv1-80	3.65314	-7.3116	2.55733e-07	0.0189888
ENSMUSG00000078675.10	Mup16	6.46092	-7.63512	2.28132e-07	0.0173799
ENSMUSG00000096688.2	Mup17	7.02548	-8.0726	5.10873e-08	0.0156832

## Sheet: Table S3C
Table S3C, Differentially expressed gened between Group-5 and Group-1.
Gene ID	Gene symbol	Log2(read counts)	Log2(fold change)	TCC FDR	t-test P-value
ENSMUSG00000076523.3	Igkv15-103	1.83316	7.29916	0.000248597	0.00272423
ENSMUSG00000043753.3	Dmrta1	3.61002	5.51209	0.000252752	0.0228346
ENSMUSG00000095753.3	Igkv4-53	-2.72273	5.37054	0.0282014	0.0361905
ENSMUSG00000094561.2	Ighv1-22	-2.72273	5.12211	0.0315523	0.0029144
ENSMUSG00000056032.13	BC018473	1.00066	4.93796	0.0440286	0.0160443
ENSMUSG00000039838.12	Slc45a1	4.08101	4.68967	0.000252752	0.0271721
ENSMUSG00000060508.17	Nlrp9b	4.9331	3.70068	0.000813761	0.00385133
ENSMUSG00000085683.3	Tmem238l	4.00823	3.45749	0.000793261	0.00615998
ENSMUSG00000070777.6	Ceacam20	7.02249	3.29498	0.000248597	0.0194357
ENSMUSG00000030775.12	Trat1	4.32612	3.2033	0.00202104	0.0119961
ENSMUSG00000058427.11	Cxcl2	6.16173	2.87093	0.000793261	0.03666
ENSMUSG00000029188.15	Slc34a2	7.00898	2.51592	0.00599185	0.0262986
ENSMUSG00000053461.10	Hhipl2	4.44439	2.41643	0.0490447	0.021506
ENSMUSG00000072944.12	Nup62cl	6.75297	2.39231	0.000382322	0.0188054
ENSMUSG00000037736.21	Limch1	7.53397	1.86952	0.00332386	0.0461276
ENSMUSG00000007097.15	Atp1a2	6.51762	1.82662	0.00332386	0.0190788
ENSMUSG00000075520.6	Malrd1	6.04389	1.81507	0.00553386	0.000433832
ENSMUSG00000044827.11	Tlr1	7.47853	1.8087	0.00314671	0.00991713
ENSMUSG00000070323.12	Mmp27	6.34421	1.76509	0.0395861	0.0155463
ENSMUSG00000026981.16	Il1rn	9.79062	1.65829	0.00319807	0.00238583
ENSMUSG00000024087.5	Cyp1b1	10.7556	1.64964	0.0176896	0.00544655
ENSMUSG00000015709.10	Arnt2	7.3923	1.64839	0.000793261	0.000188584
ENSMUSG00000050295.5	Foxc1	8.25596	1.64662	0.01738	0.0148494
ENSMUSG00000024401.15	Tnf	6.23618	1.61682	0.0236988	0.00882657
ENSMUSG00000002997.16	Prkar2b	6.29345	1.49891	0.0260443	0.015927
ENSMUSG00000025648.19	Pfkfb4	8.8629	1.46461	0.0120727	0.0314795
ENSMUSG00000004113.19	Cacna1b	7.05949	1.45073	0.0399395	0.019325
ENSMUSG00000039145.17	Camk1d	9.06717	1.41008	0.000793261	0.00519338
ENSMUSG00000057614.7	Gnai1	7.2153	1.39687	0.0324604	0.00450214
ENSMUSG00000027562.13	Car2	9.62406	1.37609	0.00230149	0.0368555
ENSMUSG00000024597.12	Slc12a2	10.9465	1.31557	0.0425588	0.02528
ENSMUSG00000042638.15	Gucy2c	7.25625	1.31475	0.0103133	0.00904769
ENSMUSG00000029602.12	Rasal1	7.39473	1.26701	0.0167397	0.00401831
ENSMUSG00000097391.9	Mirg	6.77051	1.22108	0.0386145	0.00115877
ENSMUSG00000031613.10	Hpgd	9.23558	-1.32296	0.024096	0.0136561
ENSMUSG00000055653.14	Gpc3	10.8487	-1.53591	0.000833398	0.00115419
ENSMUSG00000029814.11	Igf2bp3	5.94318	-1.64505	0.0208306	0.0159101
